# Supplementary material for: H3K4me3 and H3K27ac Promote ccRCC Proliferation Through the CDC6-EXOSC5 Axis
Source: Int J Mol Sci. 2026 Jun 23;27(13):5657. doi: 10.3390/ijms27135657 (PMC13362089; doi:10.3390/ijms27135657)
Supplement: Supplementary file 1 [file ijms-27-05657-s001.zip]

Archive with 3 entries (3 files):
- Supplementary Figures.pdf
- Supplementary table S1.xlsx
- Supplementary table S2.xlsx
