# Supplementary material for: H3K4me3 and H3K27ac Promote ccRCC Proliferation Through the CDC6-EXOSC5 Axis
Source: Int J Mol Sci. 2026 Jun 23;27(13):5657. doi: 10.3390/ijms27135657 (PMC13362089; doi:10.3390/ijms27135657)
Supplement: Supplementary file 1 [file ijms-27-05657-s001.zip › Supplementary table S1.xlsx]

## Sheet: Proteins
Checked	Protein FDR Confidence: Combined	Master	Accession	Description	Exp. q-value: Combined	Sum PEP Score	Coverage [%]	# Peptides	# PSMs	# Unique Peptides	# AAs	MW [kDa]	calc. pI	Score Sequest HT: Sequest HT	# Peptides (by Search Engine): Sequest HT	# Protein Pathway Groups	# Razor Peptides	Abundance Ratio: (F1) / (F3)	Abundance Ratio: (F2) / (F3)	Abundance Ratio Adj. P-Value: (F1) / (F3)	Abundance Ratio Adj. P-Value: (F2) / (F3)	Abundance Ratio Variability [%]: (F1) / (F3)	Abundance Ratio Variability [%]: (F2) / (F3)	Abundances (Grouped): F1	Abundances (Grouped): F2	Abundances (Grouped): F3	Abundances (Normalized): F1: Sample	Abundances (Normalized): F2: Sample	Abundances (Normalized): F3: Sample	Found in Sample: [S1] F1: Sample	Found in Sample: [S2] F2: Sample	Found in Sample: [S3] F3: Sample	# Protein Groups	Modifications
FALSE	High	Master Protein	Q09666-1	Neuroblast differentiation-associated protein AHNAK [OS=Homo sapiens]	0	1910.73	73	244	1829	244	5890	628.7	6.15	3340.53	244	0	0	0.888	0.92	0.945078	0.88313	89.82	56.32	119.5	95.7	84.8	2.45792e+10	1.96904e+10	1.74312e+10	High	High	High	1
FALSE	High	Master Protein	Q15149-1	plectin [OS=Homo sapiens]	0	1633.94	61	246	1446	6	4684	531.5	5.96	2828.1	246	0	263	1.416	1.169	0.638158	0.381447	115.77	49.03	142.5	95.3	62.2	1.66542e+10	1.11334e+10	7.27416e+09	High	High	High	1	Met-loss [N-Term]
FALSE	High	Master Protein	Q15149-9	Isoform 9 of Plectin [OS=Homo sapiens]	0	1606.83	62	241	1423	1	4533	514.5	5.73	2792.59	241	0	0	0.01	1.515	3.5959e-17	0.436085		0		180.7	119.3		2.62054e+06	1.72967e+06	Not Found	High	High	1	Met-loss+Acetyl [N-Term]
FALSE	High	Master Protein	Q15149-3	Isoform 3 of Plectin [OS=Homo sapiens]	0	1605.78	61	241	1425	2	4570	517.7	5.74	2803.75	241	0	0	1.158	1.505	0.92457	0.216678	0	0	117.5	109.6	72.8	2.36557e+07	2.20723e+07	1.46621e+07	High	High	High	1
FALSE	High	Master Protein	Q15149-8	Isoform 8 of Plectin [OS=Homo sapiens]	0	1598.21	62	242	1423	2	4525	513.4	5.76	2789.56	242	0	0	0.962	0.35	0.910194	0.00641554	0	162.05	2	140.4	157.6	2.64661e+06	1.87677e+08	2.10728e+08	High	High	Peak Found	1
FALSE	High	Master Protein	Q15149-4	Isoform 4 of Plectin [OS=Homo sapiens]	0	1597.95	61	241	1424	1	4547	515.9	5.8	2792.04	241	0	0	73.105	36.795	8.88822e-10	6.92344e-17	0	0	197.8	99.5	2.7	1.58297e+08	79674440	2.16535e+06	High	High	High	1
FALSE	High	Master Protein	P21333	Filamin-A [OS=Homo sapiens]	0	1439.64	73	143	1527	135	2647	280.6	6.06	3386.72	143	0	9	0.661	0.944	0.972658	0.85005	133.27	45.24	108.4	104.9	86.8	2.64215e+10	2.55604e+10	2.11509e+10	High	High	High	1
FALSE	High	Master Protein	P35579-1	Myosin-9 [OS=Homo sapiens]	0	1187.31	59	123	1389	105	1960	226.4	5.6	2711.86	123	0	19	0.524	0.905	0.860201	0.905465	141.27	63.41	74.5	114.9	110.6	1.13386e+10	1.74803e+10	1.68316e+10	High	High	High	1	Met-loss+Acetyl [N-Term]
FALSE	High	Master Protein	Q14204	Cytoplasmic dynein 1 heavy chain 1 [OS=Homo sapiens]	0	1182.07	52	189	718	189	4646	532.1	6.4	1301.96	189	0	0	0.739	1.006	0.999401	0.725678	104.62	37.56	83.9	120	96.1	1.96873e+09	2.81537e+09	2.25416e+09	High	High	High	1	Met-loss+Acetyl [N-Term]
FALSE	High	Master Protein	O75369-1	Filamin-B [OS=Homo sapiens]	0	899.416	66	116	611	108	2602	278	5.73	1144.32	116	0	0	0.842	0.869	0.964785	0.948279	101.96	43.81	113.4	95.1	91.5	2.71061e+09	2.27291e+09	2.18795e+09	High	High	High	1
FALSE	High	Master Protein	Q01082-1	Spectrin beta chain, non-erythrocytic 1 [OS=Homo sapiens]	0	843.48	60	106	372	100	2364	274.4	5.57	782.98	106	0	6	0.504	0.718	0.840131	0.940828	84.02	37.36	64.8	110.4	124.7	6.73805e+08	1.14775e+09	1.29632e+09	High	High	High	1	Met-loss+Acetyl [N-Term]
FALSE	High	Master Protein	Q9Y490	Talin-1 [OS=Homo sapiens]	0	802.13	62	97	365	88	2541	269.6	6.07	783.73	97	0	10	0.414	0.464	0.700462	0.141603	119	51.62	90.1	81.2	128.7	8.44739e+08	7.61642e+08	1.20609e+09	High	High	High	1
FALSE	High	Master Protein	Q9NZM1-3	Isoform 3 of Myoferlin [OS=Homo sapiens]	0	786.506	65	109	606	2	2050	233.2	6.1	1125.84	109	0	0	0.363	1.034	0.52326	0.781849	95.01	20.53	77.8	152.1	70.1	1.52249e+07	2.97834e+07	1.37273e+07	High	High	High	1
FALSE	High	Master Protein	Q9NZM1	Myoferlin [OS=Homo sapiens]	0	784.996	64	110	614	3	2061	234.6	6.18	1137.83	110	0	119	1.098	1.191	0.832823	0.345117	110.05	34.77	109.6	111.1	79.3	3.41015e+09	3.45538e+09	2.46751e+09	High	High	High	1
FALSE	High	Master Protein	Q13813-3	Isoform 3 of Spectrin alpha chain, non-erythrocytic 1 [OS=Homo sapiens]	0	772.64	59	111	309	111	2452	282.1	5.34	645.29	111	0	0	0.488	0.676	0.821251	0.871552	94.53	41.93	50.7	106.3	143	4.5812e+08	9.61109e+08	1.29269e+09	High	High	High	1
FALSE	High	Master Protein	Q63HN8-4	Isoform 2 of E3 ubiquitin-protein ligase RNF213 [OS=Homo sapiens]	0	729.778	33	133	344	133	5256	596.1	6.43	610.27	133	0	0	1.497	1.132	0.605919	0.45573	99.64	39.12	112.1	98.1	89.8	7.88697e+08	6.90346e+08	6.31938e+08	High	High	High	1
FALSE	High	Master Protein	Q8IVF2-3	Isoform 3 of Protein AHNAK2 [OS=Homo sapiens]	0	696.159	47	122	357	122	5695	605.3	5.36	591.64	122	0	0	0.831	0.776	0.968155	0.992898	71.35	34.56	76.5	86.4	137.1	1.89738e+09	2.14453e+09	3.40277e+09	High	High	High	1	Met-loss+Acetyl [N-Term]
FALSE	High	Master Protein	P78527	DNA-dependent protein kinase catalytic subunit [OS=Homo sapiens]	0	693.192	38	134	370	133	4128	468.8	7.12	653.23	134	0	1	0.682	0.94	0.980623	0.858698	112.4	34.92	85.8	111	103.3	9.44084e+08	1.22193e+09	1.13669e+09	High	High	High	1
FALSE	High	Master Protein	P49327	Fatty acid synthase [OS=Homo sapiens]	0	659.726	52	91	371	91	2511	273.3	6.44	811.24	91	0	0	0.544	0.781	0.876517	0.996663	74.45	33.24	78.8	108.3	112.8	1.47652e+09	2.02876e+09	2.1135e+09	High	High	High	1	Acetyl [N-Term]
FALSE	High	Master Protein	Q00610-1	Clathrin heavy chain 1 [OS=Homo sapiens]	0	659.156	60	77	427	77	1675	191.5	5.69	894.77	77	0	0	0.258	0.894	0.337544	0.92336	130.51	37.22	54.7	120.3	125	1.53015e+09	3.36705e+09	3.49662e+09	High	High	High	1	Met-loss+Acetyl [N-Term]
FALSE	High	Master Protein	Q6P2Q9	Pre-mRNA-processing-splicing factor 8 [OS=Homo sapiens]	0	590.719	49	94	363	94	2335	273.4	8.84	637.71	94	0	0	1.549	1.638	0.575665	0.0206432	122.14	45.03	128.6	107.4	64	2.12077e+09	1.77047e+09	1.05476e+09	High	High	High	1
FALSE	High	Master Protein	Q9UPN3	Microtubule-actin cross-linking factor 1, isoforms 1/2/3/5 [OS=Homo sapiens]	0	580.668	23	115	205	26	7388	837.8	5.39	361.12	115	0	64	0.956	0.819	0.906501	0.986217	74.17	41.45	90.2	101.4	108.4	2.0773e+08	2.33359e+08	2.49512e+08	High	High	High	1
FALSE	High	Master Protein	O75643-1	U5 small nuclear ribonucleoprotein 200 kDa helicase [OS=Homo sapiens]	0	572.272	48	83	305	83	2136	244.4	6.06	593.4	83	0	0	1.349	1.328	0.679401	0.165523	106.01	36.22	142	102.5	55.5	1.40984e+09	1.01782e+09	5.50473e+08	High	High	High	1
FALSE	High	Master Protein	P46940	Ras GTPase-activating-like protein IQGAP1 [OS=Homo sapiens]	0	493.728	53	64	279	61	1657	189.1	6.48	570.01	64	0	3	0.453	0.877	0.768483	0.939701	104.15	33.81	60.7	124.2	115.1	6.70097e+08	1.37159e+09	1.27057e+09	High	High	High	1
FALSE	High	Master Protein	Q9UPN3-5	Isoform 4 of Microtubule-actin cross-linking factor 1, isoforms 1/2/3/5 [OS=Homo sapiens]	0	488.191	23	92	166	3	5938	669.7	5.3	299.98	92	0	0	0.01	0.958	3.5959e-17	0.924024		0		108.8	191.2		4093456	7.1913e+06	Not Found	High	High	1
FALSE	High	Master Protein	P58107	epiplakin [OS=Homo sapiens]	0	482.167	49	77	193	71	5090	555.3	5.6	385.09	77	0	0	0.93	1.252	0.92457	0.252844	105.23	41.38	26.4	164.5	109.1	1.11276e+08	6.93155e+08	4.59415e+08	High	High	High	1
FALSE	High	Master Protein	P02751-15	Isoform 15 of Fibronectin [OS=Homo sapiens]	0	462.919	40	60	203	2	2477	272.2	5.5	495.58	60	0	56	0.231	0.602	0.265832	0.645071	109.02	47.49	47.6	109.3	143.1	4.03368e+08	9.27304e+08	1.21366e+09	Peak Found	High	High	1
FALSE	High	Master Protein	P02751	fibronectin [OS=Homo sapiens]	0	460.641	41	60	207	2	2386	262.5	5.71	510.88	60	0	0	0.54	0.71	0.80541	0.974917	0	32.4	25.6	120.8	153.6	3.24217e+06	1.52989e+07	1.94566e+07	High	High	High	1
FALSE	High	Master Protein	Q7Z6Z7	E3 ubiquitin-protein ligase HUWE1 [OS=Homo sapiens]	0	448.327	28	77	164	77	4374	481.6	5.22	294.83	77	0	0	0.523	0.87	0.859264	0.946586	96.96	26.95	87	107.9	105.1	2.06703e+08	2.56241e+08	2.49696e+08	High	High	High	1
FALSE	High	Master Protein	Q92616	eIF-2-alpha kinase activator GCN1 [OS=Homo sapiens]	0	441.029	41	83	208	83	2671	292.6	7.47	347.89	83	0	0	0.475	0.84	0.802484	0.972209	81.45	40.57	119.3	157.8	22.9	2.3476e+09	3.10572e+09	4.51093e+08	High	High	High	1	Met-loss+Acetyl [N-Term]
FALSE	High	Master Protein	O43707	Alpha-actinin-4 [OS=Homo sapiens]	0	431.554	71	56	341	39	911	104.8	5.44	687.52	56	0	19	0.431	0.779	0.734061	0.994789	119.94	49.86	31.3	141.8	126.9	9.27733e+08	4.20044e+09	3.75794e+09	High	High	High	1
FALSE	High	Master Protein	Q5T4S7-1	e3 ubiquitin-protein ligase UBR4 [OS=Homo sapiens]	0	427.177	25	84	173	84	5183	573.5	6.04	279.94	84	0	0	0.872	0.778	0.952751	0.994673	130.7	54.19	158.6	64.6	76.8	6.48884e+08	2.64128e+08	3.14112e+08	High	High	High	1
FALSE	High	Master Protein	P14618	Pyruvate kinase PKM [OS=Homo sapiens]	0	426.152	82	43	623	5	531	57.9	7.84	1216.83	43	0	47	0.327	0.7	0.518493	0.915931	121.26	40.47	48.8	91.1	160.1	6.61478e+09	1.23565e+10	2.17045e+10	High	High	High	1	Met-loss+Acetyl [N-Term]
FALSE	High	Master Protein	P12814-1	Alpha-actinin-1 [OS=Homo sapiens]	0	414.416	65	50	286	33	892	103	5.41	604	50	0	0	0.281	0.817	0.398783	0.986217	104.23	25.18	95	111.4	93.6	9.80319e+08	1.1505e+09	9.66403e+08	High	High	High	1	Acetyl [N-Term]
FALSE	High	Master Protein	P46013	Proliferation marker protein Ki-67 [OS=Homo sapiens]	0	404.874	37	79	183	79	3256	358.5	9.45	261.39	79	0	0	1.696	0.829	0.502426	0.981634	97.95	38.88	170.9	60.2	68.9	5.05496e+08	1.78118e+08	2.03925e+08	High	High	High	1
FALSE	High	Master Protein	P53621-1	coatomer subunit alpha [OS=Homo sapiens]	0	397.363	56	58	235	58	1224	138.3	7.66	436.46	58	0	0	0.93	1.134	0.92457	0.451536	111.03	40.32	106.1	108.4	85.5	1.30987e+09	1.33743e+09	1.05553e+09	High	High	High	1
FALSE	High	Master Protein	Q14152	Eukaryotic translation initiation factor 3 subunit A [OS=Homo sapiens]	0	389.761	45	59	304	59	1382	166.5	6.79	568.79	59	0	0	1.505	1.345	0.602369	0.149619	119.55	45.77	134.9	107.1	57.9	2.71487e+09	2.15523e+09	1.1653e+09	High	High	High	1	Met-loss [N-Term]
FALSE	High	Master Protein	P14618-2	Isoform M1 of Pyruvate kinase PKM [OS=Homo sapiens]	0	365.69	73	39	536	1	531	58	7.71	1038.44	39	0	0	0.01	1.045	3.5959e-17	0.814646		0		153.3	146.7		2.89334e+06	2.76998e+06	Not Found	High	Peak Found	1	Met-loss+Acetyl [N-Term]
FALSE	High	Master Protein	P07814	Bifunctional glutamate/proline--tRNA ligase [OS=Homo sapiens]	0	361.791	50	57	171	56	1512	170.5	7.33	342.94	57	0	1	0.784	0.827	0.982739	0.982784	112.94	44.03	124.4	95.1	80.6	9.63761e+08	7.36556e+08	6.24204e+08	High	High	High	1	Met-loss+Acetyl [N-Term]
FALSE	High	Master Protein	P18206	Vinculin [OS=Homo sapiens]	0	359.005	57	51	238	51	1134	123.7	5.66	491.01	51	0	0	0.617	0.791	0.947648	0.999834	126.44	34.3	101.6	91.7	106.7	1.29355e+09	1167046700	1.35791e+09	High	High	High	1
FALSE	High	Master Protein	P49792	E3 SUMO-protein ligase RanBP2 [OS=Homo sapiens]	0	358.215	34	72	151	51	3224	358	6.2	248.04	72	0	19	0.807	0.857	0.977375	0.95906	82.92	34.84	133.9	86.4	79.7	4.16918e+08	2.6892e+08	2.47956e+08	High	High	High	1
FALSE	High	Master Protein	P98160	Basement membrane-specific heparan sulfate proteoglycan core protein [OS=Homo sapiens]	0	354.35	24	66	117	66	4391	468.5	6.51	200.12	66	0	0	0.651	0.569	0.96539	0.511331	82.63	37.02	59.5	98.9	141.6	9.77178e+07	1.62479e+08	2.32668e+08	High	High	High	1
FALSE	High	Master Protein	Q709C8	Vacuolar protein sorting-associated protein 13C [OS=Homo sapiens]	0	348.841	30	79	181	79	3753	422.1	6.83	283.82	79	0	0	1.787	1.001	0.462139	0.737595	89.8	31.44	142.2	81	76.8	4.35322e+08	2.47732e+08	2.3503e+08	High	High	High	1	Met-loss [N-Term]
FALSE	High	Master Protein	P26038	Moesin [OS=Homo sapiens]	0	340.515	68	43	413	29	577	67.8	6.4	773.99	43	0	16	2.833	2.586	0.167957	1.68111e-05	134.78	97.67	135.5	115.1	49.5	1.15803e+10	9.8349e+09	4.22758e+09	High	High	High	1
FALSE	High	Master Protein	Q01813	ATP-dependent 6-phosphofructokinase, platelet type [OS=Homo sapiens]	0	339.57	62	34	206	30	784	85.5	7.55	416.86	34	0	7	0.339	0.86	0.547711	0.955496	89.65	51.09	60.1	110.2	129.7	8.77323e+08	1.60814e+09	1.89305e+09	High	High	High	1
FALSE	High	Master Protein	P07996	thrombospondin-1 [OS=Homo sapiens]	0	338.054	52	43	163	43	1170	129.3	4.94	340.03	43	0	0	1.083	0.716	0.839274	0.939118	72.64	43.94	82.1	87.9	130	4.67905e+08	5.00575e+08	7.40404e+08	High	High	High	1
FALSE	High	Master Protein	P42704	Leucine-rich PPR motif-containing protein, mitochondrial [OS=Homo sapiens]	0	328.488	51	55	168	55	1394	157.8	6.13	321.68	55	0	0	0.473	0.692	0.798614	0.900197	90.29	38.93	79.3	108.2	112.5	3.46572e+08	472473355	4.91275e+08	High	High	High	1
FALSE	High	Master Protein	P63261	Actin, cytoplasmic 2 [OS=Homo sapiens]	0	323.039	75	22	527	2	375	41.8	5.48	1117.64	22	0	29	0.574	0.796	0.912001	0.999834	129.26	93.58	100.6	94.4	105	1.78702e+10	1.67702e+10	1.86657e+10	High	High	High	1	Met-loss [N-Term]; Met-loss+Acetyl [N-Term]; Acetyl [N-Term]
FALSE	High	Master Protein	P13639	Elongation factor 2 [OS=Homo sapiens]	0	319.031	63	44	335	43	858	95.3	6.83	628.24	44	0	1	0.377	0.803	0.629089	0.99686	108.71	33.66	69.6	112.5	117.9	1.59594e+09	2.57928e+09	2.70139e+09	High	High	High	1	Met-loss [N-Term]
FALSE	High	Master Protein	Q14839	Chromodomain-helicase-DNA-binding protein 4 [OS=Homo sapiens]	0	317.205	38	55	148	48	1912	217.9	5.86	221.66	55	0	6	2.571	1.206	0.215491	0.322364	104.71	49.1	159.3	88.5	52.2	5.19039e+08	2.88182e+08	1.70075e+08	High	High	High	1
FALSE	High	Master Protein	Q14764	major vault protein [OS=Homo sapiens]	0	314.425	59	40	242	40	893	99.3	5.48	478.28	40	0	0	0.767	0.731	0.990022	0.958123	115	48.43	104.7	92.3	103	1.41441e+09	1.24707e+09	1.39202e+09	High	High	High	1	Met-loss+Acetyl [N-Term]
FALSE	High	Master Protein	P08670	Vimentin [OS=Homo sapiens]	0	313.923	86	44	636	40	466	53.6	5.12	1157.14	44	0	4	0.465	0.597	0.787662	0.628944	123.4	78.28	74.2	80.1	145.7	1.09019e+10	1.17653e+10	2.14005e+10	High	High	High	1
FALSE	High	Master Protein	Q08211	Atp-dependent rna helicase a [OS=Homo sapiens]	0	313.599	47	42	158	42	1270	140.9	6.84	311.71	42	0	0	0.578	0.976	0.913698	0.791092	96.45	37.88	85	123.9	91.1	5.46048e+08	795963473	5.85333e+08	High	High	High	1
FALSE	High	Master Protein	P53396-1	ATP-citrate synthase [OS=Homo sapiens]	0	311.087	53	48	195	48	1101	120.8	7.33	374.5	48	0	0	0.626	0.659	0.953968	0.835122	131.86	54.05	138.8	95.4	65.7	2.88801e+09	1.98545e+09	1.36709e+09	High	High	High	1
FALSE	High	Master Protein	P14625	Endoplasmin [OS=Homo sapiens]	0	307.748	58	46	292	45	803	92.4	4.84	545.44	46	0	1	0.756	0.686	0.99252	0.888625	128.51	49.79	87.8	106.5	105.7	3.0223e+09	3.66934e+09	3.64094e+09	High	High	High	1
FALSE	High	Master Protein	A6NKG5	retrotransposon-like protein 1 [OS=Homo sapiens]	0	306.653	40	38	117	38	1358	155	5.21	277.09	38	0	0	1.459	0.949	0.623071	0.843567	100.02	50.27	66.8	118.7	114.4	2.01787e+08	3.58476e+08	3.45564e+08	High	High	High	1	Acetyl [N-Term]
FALSE	High	Master Protein	Q9P2E9-1	Ribosome-binding protein 1 [OS=Homo sapiens]	0	294.151	44	44	145	44	1410	152.4	8.6	326.86	44	0	0	1	0.784	0.877673	0.997794	71.28	61.93	127.2	92.7	80.1	6.68134e+08	486724128	4.20354e+08	High	High	High	1
FALSE	High	Master Protein	P08238	Heat shock protein HSP 90-beta [OS=Homo sapiens]	0	293.206	57	36	326	19	724	83.2	5.03	646.95	36	0	0	0.492	0.846	0.827364	0.967177	131.4	29.87	53.3	114.5	132.2	7.55914e+08	1.62475e+09	1.8766e+09	High	High	High	1
FALSE	High	Master Protein	P68104	Elongation factor 1-alpha 1 [OS=Homo sapiens]	0	287.032	70	21	448	21	462	50.1	9.01	1010.57	21	0	0	0.577	0.776	0.913546	0.992898	145.45	41.31	91	109.4	99.6	8.51448e+09	1.02358e+10	9.31267e+09	High	High	High	1
FALSE	High	Master Protein	P55072	Transitional endoplasmic reticulum ATPase [OS=Homo sapiens]	0	286.893	70	40	198	40	806	89.3	5.26	383.09	40	0	0	0.453	0.705	0.768345	0.92336	121.53	22.3	60.3	112.2	127.5	3.2448e+08	6.04136e+08	6.86065e+08	High	High	High	1
FALSE	High	Master Protein	Q9UQ35	serine/arginine repetitive matrix protein 2 [OS=Homo sapiens]	0	286.56	20	37	195	37	2752	299.4	12.06	406.32	37	0	0	1.769	0.958	0.46873	0.828202	58.12	63.84	139.3	86.9	73.8	6.9321e+08	4.32391e+08	3.6753e+08	High	High	High	1	Acetyl [N-Term]
FALSE	High	Master Protein	P60709	Actin, cytoplasmic 1 [OS=Homo sapiens]	0	285.311	75	21	534	1	375	41.7	5.48	1144.76	21	0	0	1.095	0.558	0.834033	0.467593	174.89	30.85	94.1	66.6	139.3	1.92784e+08	1.36497e+08	2.85257e+08	High	High	High	1	Met-loss+Acetyl [N-Term]
FALSE	High	Master Protein	P35527	Keratin, type I cytoskeletal 9 [OS=Homo sapiens]	0	277.106	79	32	248	31	623	62	5.24	465.5	32	0	1	3.714	2.598	0.0739482	1.53563e-05	104.18	54.64	186.2	89.6	24.1	3.86629e+09	1.86091e+09	5.00415e+08	High	High	High	1
FALSE	High	Master Protein	Q14697-1	Neutral alpha-glucosidase AB [OS=Homo sapiens]	0	276.686	48	36	184	1	944	106.8	6.14	384.2	36	0	0	100	100	3.5959e-17	6.92344e-17			228.2	71.8		1.00484e+07	3.15872e+06		High	High	Not Found	1
FALSE	High	Master Protein	P11216	Glycogen phosphorylase, brain form [OS=Homo sapiens]	0	275.573	56	37	135	33	843	96.6	6.86	274.99	37	0	4	0.62	0.921	0.949659	0.882746	121.9	41.46	93.4	115.7	90.9	6.05215e+08	7.49248e+08	5.88757e+08	High	High	High	1
FALSE	High	Master Protein	P35606	Coatomer subunit beta' [OS=Homo sapiens]	0	275.405	61	38	198	38	906	102.4	5.27	357.26	38	0	0	0.876	1.041	0.950504	0.650024	99.26	42.08	98.5	108.4	93.1	8.38347e+08	9.23132e+08	7.9258e+08	High	High	High	1
FALSE	High	Master Protein	P16615	Sarcoplasmic/endoplasmic reticulum calcium ATPase 2 [OS=Homo sapiens]	0	275.347	47	38	177	38	1042	114.7	5.34	362.07	38	0	0	0.893	0.792	0.941706	0.999834	130.42	33.01	76.6	111.8	111.6	5.41727e+08	791070477	7.89966e+08	High	High	High	1
FALSE	High	Master Protein	P13667	Protein disulfide-isomerase A4 [OS=Homo sapiens]	0	274.962	63	36	256	36	645	72.9	5.07	507.94	36	0	0	0.796	0.752	0.980623	0.976349	111.84	72.99	107.5	95.2	97.2	1.95901e+09	1.73484e+09	1.77161e+09	High	High	High	1
FALSE	High	Master Protein	P07900	Heat shock protein HSP 90-alpha [OS=Homo sapiens]	0	274.167	55	36	283	18	732	84.6	5.02	582.4	36	0	20	0.537	0.833	0.869801	0.979654	113.51	45.3	96.6	101.8	101.6	4.43934e+09	4.68191e+09	4.66949e+09	High	High	High	1
FALSE	High	Master Protein	O60271-2	Isoform 2 of C-Jun-amino-terminal kinase-interacting protein 4 [OS=Homo sapiens]	0	270.479	41	41	114	2	1311	145	5.19	255.95	41	0	33	1.953	0.716	0.394027	0.939118	102.98	32.39	125.3	96	78.8	4.2729e+08	3.27478e+08	2.68675e+08	High	High	High	1	Acetyl [N-Term]
FALSE	High	Master Protein	P27708	CAD protein [OS=Homo sapiens]	0	265.075	36	50	115	50	2225	242.8	6.46	214.06	50	0	0	1.273	1.024	0.727488	0.681126	83.52	38.82	99.3	109.3	91.5	2.01154e+08	2.21484e+08	1.85339e+08	High	High	High	1	Met-loss+Acetyl [N-Term]
FALSE	High	Master Protein	P04406-1	glyceraldehyde-3-phosphate dehydrogenase [OS=Homo sapiens]	0	264.529	75	19	305	19	335	36	8.46	676.01	19	0	0	0.861	0.972	0.954359	0.800067	117.14	117.92	84.7	92.6	122.8	3.58946e+09	3.92281e+09	5.20261e+09	High	High	High	1
FALSE	High	Master Protein	P05023	Sodium/potassium-transporting ATPase subunit alpha-1 [OS=Homo sapiens]	0	264.095	37	33	167	30	1023	112.8	5.49	382.86	33	0	4	0.53	0.799	0.865081	0.99789	70.43	43.41	90.2	95	114.8	8.51094e+08	8.97207e+08	1.08377e+09	High	High	High	1
FALSE	High	Master Protein	Q15029	116 kDa U5 small nuclear ribonucleoprotein component [OS=Homo sapiens]	0	263.47	58	36	100	35	972	109.4	5	186.98	36	0	0	0.353	0.745	0.577332	0.96905	98.31	33.32	31	81.5	187.5	6.83872e+07	1.79609e+08	4.1353e+08	High	High	High	1
FALSE	High	Master Protein	P04264	Keratin, type II cytoskeletal 1 [OS=Homo sapiens]	0	262.632	59	36	383	30	644	66	8.12	722.02	36	0	6	1.636	2.009	0.533732	0.00128081	118.38	82.53	151.7	101.6	46.6	8.03191e+09	5379125488	2.4694e+09	High	High	High	1
FALSE	High	Master Protein	Q14697-2	Isoform 2 of Neutral alpha-glucosidase AB [OS=Homo sapiens]	0	260.977	46	36	184	1	966	109.4	6.24	380.16	36	0	39	2.038	1.343	0.363278	0.151397	133.53	39.15	120.9	118.1	61	1.0841e+09	1.05848e+09	5.47027e+08	High	High	Not Found	1
FALSE	High	Master Protein	P11142-1	Heat shock cognate 71 kDa protein [OS=Homo sapiens]	0	259.918	63	31	309	21	646	70.9	5.52	637.43	31	0	8	0.482	0.867	0.813191	0.948907	106.87	58.15	75.9	100.7	123.4	3.1186e+09	4.13927e+09	5.07021e+09	High	High	High	1
FALSE	High	Master Protein	Q13085-1	Acetyl-CoA carboxylase 1 [OS=Homo sapiens]	0	259.387	31	52	97	52	2346	265.4	6.37	171.95	52	0	0	0.429	0.843	0.728845	0.96905	80.3	26.38	76.1	107	116.9	1.44711e+08	2.03418e+08	2.22225e+08	High	High	High	1
FALSE	High	Master Protein	P21980	Protein-glutamine gamma-glutamyltransferase 2 [OS=Homo sapiens]	0	258.438	65	32	296	32	687	77.3	5.22	601.7	32	0	0	1.693	1.11	0.504197	0.501469	97.51	54.83	144.8	81.9	73.3	4.34342e+09	2.45685e+09	2.19737e+09	High	High	High	1	Met-loss+Acetyl [N-Term]
FALSE	High	Master Protein	Q14980-2	Isoform 2 of Nuclear mitotic apparatus protein 1 [OS=Homo sapiens]	0	257.726	29	41	92	41	2101	236.4	5.8	170.33	41	0	0	0.901	0.812	0.932381	0.986224	65.7	42.9	80.5	125.3	94.2	8.20191e+07	1.27691e+08	9.60512e+07	High	High	High	1
FALSE	High	Master Protein	Q00341-1	Vigilin [OS=Homo sapiens]	0	256.344	47	44	116	43	1268	141.4	6.87	219.77	44	0	0	0.388	0.71	0.645599	0.930192	116.67	32.34	86.4	110	103.6	2.6877e+08	3.42115e+08	3.22327e+08	High	High	High	1	Met-loss+Acetyl [N-Term]
FALSE	High	Master Protein	Q9Y4L1	Hypoxia up-regulated protein 1 [OS=Homo sapiens]	0	255.653	46	35	147	35	999	111.3	5.22	257.27	35	0	0	0.526	0.563	0.862365	0.487697	92.09	41.55	77.5	82.1	140.4	3.34529e+08	3.54176e+08	6.06094e+08	High	High	High	1
FALSE	High	Master Protein	O75083	WD repeat-containing protein 1 [OS=Homo sapiens]	0	254.168	68	30	162	30	606	66.2	6.65	348.12	30	0	0	4.485	1.66	0.0381837	0.0176089	120.01	85.21	125.1	128.2	46.6	1.62856e+09	1.66868e+09	6.06812e+08	High	High	High	1
FALSE	High	Master Protein	O60271	C-jun-amino-terminal kinase-interacting protein 4 [OS=Homo sapiens]	0	254.067	41	40	110	1	1321	146.1	5.15	242.58	40	0	0	2.309	0.506	0.710606	0.850569	0	0	181.6	39.8	78.6	5.97078e+06	1.30697e+06	2.58544e+06	High	High	High	1	Acetyl [N-Term]
FALSE	High	Master Protein	Q9NYU2-1	UDP-glucose:glycoprotein glucosyltransferase 1 [OS=Homo sapiens]	0	250.653	40	41	96	41	1555	177.1	5.63	170.7	41	0	0	0.474	0.68	0.800119	0.878728	104.13	27.91	69.2	95.5	135.3	1.73167e+08	2.39109e+08	3.38732e+08	High	High	High	1
FALSE	High	Master Protein	P11021	78 kDa glucose-regulated protein [OS=Homo sapiens]	0	250.573	57	32	246	30	654	72.3	5.16	480.12	32	0	2	0.844	0.728	0.964655	0.952773	134.02	52.55	121.3	95.9	82.8	3.9129e+09	3.09551e+09	2.6718e+09	High	High	High	1
FALSE	High	Master Protein	P55786	puromycin-sensitive aminopeptidase [OS=Homo sapiens]	0	250.107	57	39	145	39	919	103.2	5.72	275.82	39	0	0	0.524	0.9	0.859895	0.914793	93.67	45.74	49.5	118.6	131.9	3.47172e+08	8.32795e+08	9.2579e+08	High	High	High	1
FALSE	High	Master Protein	P13645	Keratin, type I cytoskeletal 10 [OS=Homo sapiens]	0	250.063	61	29	315	26	584	58.8	5.21	624.85	29	0	3	1.785	1.03	0.462909	0.669006	99.74	69.02	168.2	79.8	52.1	8.12559e+09	3.85397e+09	2.5174e+09	High	High	High	1
FALSE	High	Master Protein	Q15393-1	Splicing factor 3B subunit 3 [OS=Homo sapiens]	0	247.724	38	34	113	34	1217	135.5	5.26	242.82	34	0	0	1.01	1.049	0.870843	0.637189	86.42	45.6	117.9	103.4	78.7	4.67786e+08	4.10297e+08	3.12216e+08	High	High	High	1
FALSE	High	Master Protein	Q7KZF4	staphylococcal nuclease domain-containing protein 1 [OS=Homo sapiens]	0	246.972	56	37	147	37	910	101.9	7.17	263.84	37	0	0	0.736	0.775	0.999401	0.992637	114	39.48	102.1	95.4	102.5	6.7394e+08	6.29764e+08	6.76385e+08	High	High	High	1	Met-loss+Acetyl [N-Term]
FALSE	High	Master Protein	P22314	Ubiquitin-like modifier-activating enzyme 1 [OS=Homo sapiens]	0	245.449	47	35	160	35	1058	117.8	5.76	348.08	35	0	0	0.441	0.772	0.748623	0.99115	104.78	28.53	64	109.3	126.7	3.80696e+08	6.49812e+08	7.53512e+08	High	High	High	1
FALSE	High	Master Protein	Q9C0C2	182 kDa tankyrase-1-binding protein [OS=Homo sapiens]	0	243.475	34	39	90	39	1729	181.7	4.86	184.36	39	0	0	0.862	0.885	0.954359	0.930192	106.58	50.71	112.8	94.1	93.1	2.04666e+08	1.70848e+08	1.68906e+08	High	High	High	1
FALSE	High	Master Protein	O43390-1	heterogeneous nuclear ribonucleoprotein r [OS=Homo sapiens]	0	242.334	54	30	191	1	633	70.9	8.13	317.19	30	0	33	1.07	1.532	0.842936	0.0431819	126.55	44.15	105.8	121.3	73	1.66275e+09	1.90678e+09	1.14721e+09	High	High	High	1	Met-loss+Acetyl [N-Term]
FALSE	High	Master Protein	Q14573	Inositol 1,4,5-trisphosphate receptor type 3 [OS=Homo sapiens]	0	241.039	25	43	101	39	2671	303.9	6.48	195.75	43	0	4	0.888	0.847	0.950028	0.966829	96.96	40.68	77.1	99.5	123.4	9.65642e+07	1.24563e+08	1.54491e+08	High	High	High	1
FALSE	High	Master Protein	Q7L014	probable ATP-dependent RNA helicase DDX46 [OS=Homo sapiens]	0	240.476	44	39	177	39	1031	117.3	9.29	314.17	39	0	0	1.638	1.099	0.532004	0.522693	108.58	52.4	136.1	93.4	70.5	7.25948e+08	4.98062e+08	3.76134e+08	High	High	High	1
FALSE	High	Master Protein	P10809	60 kDa heat shock protein, mitochondrial [OS=Homo sapiens]	0	240.363	67	27	132	27	573	61	5.87	302.06	27	0	0	0.551	0.722	0.885262	0.946586	121.03	62.04	111.4	115.8	72.8	8.02288e+08	8.33987e+08	5.24054e+08	High	High	High	1
FALSE	High	Master Protein	P06576	ATP synthase subunit beta, mitochondrial [OS=Homo sapiens]	0	240.306	64	22	103	22	529	56.5	5.4	227.3	22	0	0	0.476	0.552	0.80387	0.443757	58.95	34.4	91.5	81.5	126.9	2.38653e+08	2.12603e+08	3.31024e+08	High	High	High	1
FALSE	High	Master Protein	O60841	Eukaryotic translation initiation factor 5B [OS=Homo sapiens]	0	240.298	30	33	132	33	1220	138.7	5.49	288.81	33	0	0	2.229	0.995	0.300293	0.752229	77.54	34.63	161.6	74.7	63.7	7.67298e+08	3.54695e+08	3.02194e+08	High	High	High	1
FALSE	High	Master Protein	P35908	Keratin, type II cytoskeletal 2 epidermal [OS=Homo sapiens]	0	236.132	68	34	222	25	639	65.4	8	401.15	34	0	5	2.325	1.501	0.273711	0.0535598	108.52	78.26	150.9	95	54.1	2.57286e+09	1.6205e+09	9.22737e+08	High	High	High	1
FALSE	High	Master Protein	P29144	Tripeptidyl-peptidase 2 [OS=Homo sapiens]	0	234.945	49	44	97	44	1249	138.3	6.32	187.27	44	0	0	0.618	0.919	0.948309	0.88313	63.24	49.58	99.5	110.9	89.6	2.35964e+08	2.62783e+08	2.12352e+08	High	High	High	1	Met-loss+Acetyl [N-Term]
FALSE	High	Master Protein	P06733-1	alpha-enolase [OS=Homo sapiens]	0	234.6	73	25	322	21	434	47.1	7.39	608.72	25	0	4	0.392	0.76	0.655425	0.983269	57.01	51.17	64.6	94.6	140.8	2.3712e+09	3.47506e+09	5.17325e+09	High	High	High	1
FALSE	High	Master Protein	P02545	Prelamin-A/C [OS=Homo sapiens]	0	234.159	67	38	201	4	664	74.1	7.02	392.32	38	0	38	1.183	0.76	0.780744	0.983411	98.56	65.2	129.3	97.8	72.8	3.22759e+09	2.44181e+09	1.81778e+09	High	High	High	1
FALSE	High	Master Protein	O43390-2	Isoform 2 of Heterogeneous nuclear ribonucleoprotein R [OS=Homo sapiens]	0	233.226	54	30	192	1	636	71.2	8.13	321.42	30	0	0	0.01	1.386	3.5959e-17	0.483825		0		174.2	125.8		8.24764e+06	5.95255e+06	Not Found	High	High	1	Met-loss+Acetyl [N-Term]
FALSE	High	Master Protein	A0AVT1-1	Ubiquitin-like modifier-activating enzyme 6 [OS=Homo sapiens]	0	229.369	52	38	114	38	1052	117.9	6.14	204.56	38	0	0	0.386	0.821	0.641025	0.985743	102.77	35.55	35.4	129.8	134.8	7.77323e+07	2.85001e+08	2.95907e+08	High	High	High	1	Acetyl [N-Term]
FALSE	High	Master Protein	Q00839	Heterogeneous nuclear ribonucleoprotein U [OS=Homo sapiens]	0	227.635	47	31	260	30	825	90.5	6	438.81	31	0	1	2.667	0.99	0.196966	0.760106	141.72	69.27	139	90.9	70	4.70018e+09	3.07444e+09	2.36661e+09	High	High	High	1	Met-loss+Acetyl [N-Term]
FALSE	High	Master Protein	Q92598	Heat shock protein 105 kDa [OS=Homo sapiens]	0	227.291	50	32	84	30	858	96.8	5.39	186.83	32	0	1	0.395	0.669	0.66193	0.858698	62.95	51.64	43.7	121.1	135.2	6.78083e+07	1.87826e+08	2.09632e+08	High	High	High	1
FALSE	High	Master Protein	Q1KMD3	heterogeneous nuclear ribonucleoprotein U-like protein 2 [OS=Homo sapiens]	0	226.453	47	32	184	32	747	85.1	4.91	291.68	32	0	0	3.628	1.54	0.0800203	0.0408893	142.91	35	171.7	89.9	38.3	2.35119e+09	1.23138e+09	5.24454e+08	High	High	High	1
FALSE	High	Master Protein	P34932	Heat shock 70 kDa protein 4 [OS=Homo sapiens]	0	225.148	54	33	116	31	840	94.3	5.19	208.54	33	0	2	0.371	0.626	0.619076	0.729571	58.86	46.91	61.1	96.4	142.5	2.05487e+08	3.24192e+08	4.79479e+08	High	High	High	1
FALSE	High	Master Protein	Q9P2J5	Leucine--tRNA ligase, cytoplasmic [OS=Homo sapiens]	0	223.736	44	39	116	39	1176	134.4	7.3	215.6	39	0	0	0.86	0.988	0.954359	0.76446	88.07	32.69	91.9	116.8	91.2	2.09733e+08	2.66515e+08	2.08146e+08	High	High	High	1
FALSE	High	Master Protein	P49588	Alanine--tRNA ligase, cytoplasmic [OS=Homo sapiens]	0	223.253	50	33	93	33	968	106.7	5.53	182.41	33	0	0	0.671	0.661	0.976374	0.839799	64.52	32.47	97.2	108	94.8	2.55923e+08	2.84473e+08	2.49812e+08	High	High	High	1
FALSE	High	Master Protein	O00410	Importin-5 [OS=Homo sapiens]	0	221.79	46	33	105	31	1097	123.6	4.94	203.51	33	0	3	0.523	0.716	0.859239	0.939118	90.88	67.63	58	104.4	137.6	8.82224e+07	1.58879e+08	2.09319e+08	High	High	High	1	Met-loss+Acetyl [N-Term]
FALSE	High	Master Protein	O00159-3	Isoform 3 of Unconventional myosin-Ic [OS=Homo sapiens]	0	220.803	47	39	104	2	1044	119.6	9.45	206.25	39	0	37	0.534	0.862	0.867346	0.95356	72.31	28.08	92.6	112.8	94.6	3.6224e+08	4.4134e+08	3.70368e+08	High	Peak Found	High	1
FALSE	High	Master Protein	P05787	Keratin, type II cytoskeletal 8 [OS=Homo sapiens]	0	220.129	68	32	206	23	483	53.7	5.59	345.97	32	0	2	0.839	0.775	0.964785	0.992637	132.58	83.32	103.8	89.7	106.5	1.55662e+09	1.34473e+09	1.59648e+09	High	High	High	1
FALSE	High	Master Protein	P14866	Heterogeneous nuclear ribonucleoprotein L [OS=Homo sapiens]	0	219.875	55	20	130	19	589	64.1	8.22	297.86	20	0	1	0.864	0.804	0.954359	0.996663	135.15	68.56	133.2	125	41.9	9.30584e+08	8.73389e+08	2.92722e+08	High	High	High	1
FALSE	High	Master Protein	P17655-1	Calpain-2 catalytic subunit [OS=Homo sapiens]	0	219.685	53	26	129	26	700	79.9	4.98	261.44	26	0	0	0.26	0.738	0.342867	0.96434	111.35	33.34	51.2	115.8	133	2.63426e+08	5.96076e+08	6.84072e+08	High	High	High	1
FALSE	High	Master Protein	P41252	isoleucine--tRNA ligase, cytoplasmic [OS=Homo sapiens]	0	219.213	40	40	126	40	1262	144.4	6.15	245.11	40	0	0	0.742	0.89	0.999401	0.924952	91.41	36.3	80.6	105.9	113.5	2.82669e+08	3.71131e+08	3.97909e+08	High	High	High	1	Acetyl [N-Term]
FALSE	High	Master Protein	P33176	Kinesin-1 heavy chain [OS=Homo sapiens]	0	218.783	48	38	103	33	963	109.6	6.51	228.31	38	0	5	0.737	0.77	0.999401	0.988114	59.13	32.76	64.4	118.3	117.3	1.95236e+08	3.58777e+08	3.55929e+08	High	High	High	1	Met-loss+Acetyl [N-Term]
FALSE	High	Master Protein	Q9Y678	Coatomer subunit gamma-1 [OS=Homo sapiens]	0	217.98	59	35	100	31	874	97.7	5.47	177.95	35	0	4	0.979	0.768	0.888875	0.986217	112.39	26.74	59.6	113	127.3	1.2947e+08	2.45416e+08	2.76463e+08	High	High	High	1
FALSE	High	Master Protein	P00558	phosphoglycerate kinase 1 [OS=Homo sapiens]	0	217.499	73	24	193	24	417	44.6	8.1	373.94	24	0	0	0.674	0.8	0.976989	0.99789	110.41	80.17	82	98.4	119.6	1.67783e+09	2.01311e+09	2.44621e+09	High	High	High	1
FALSE	High	Master Protein	P68371	Tubulin beta-4B chain [OS=Homo sapiens]	0	217.496	71	20	206	1	445	49.8	4.89	379.56	20	0	28	1.082	0.777	0.839274	0.992898	142.19	35.52	103.9	92.8	103.4	1.71606e+09	1.53233e+09	1.7075e+09	High	High	High	1
FALSE	High	Master Protein	P68366	Tubulin alpha-4A chain [OS=Homo sapiens]	0	215.382	59	19	239	5	448	49.9	5.06	443.19	19	0	0	0.077	0.825	0.00561729	0.984846	85.38	11.71	19.5	127.1	153.4	5.14924e+07	3.34932e+08	4.04307e+08	High	High	High	1
FALSE	High	Master Protein	Q71U36	tubulin alpha-1A chain [OS=Homo sapiens]	0	215.288	63	20	272	2	451	50.1	5.06	506.11	20	0	4	0.227	0.598	0.255728	0.63445	75.48	41.37	54	94.9	151.1	1.33926e+08	2.35155e+08	3.74554e+08	High	High	High	1
FALSE	High	Master Protein	O00159-2	Isoform 2 of Unconventional myosin-Ic [OS=Homo sapiens]	0	214.69	47	38	103	1	1028	117.8	9.41	203.89	38	0	0	2.047	0.29	0.768483	0.298817	0	0	184.1	26	89.9	6.23228e+06	881704	3.04398e+06	High	High	High	1	Acetyl [N-Term]
FALSE	High	Master Protein	P04844-1	Dolichyl-diphosphooligosaccharide--protein glycosyltransferase subunit 2 [OS=Homo sapiens]	0	212.319	52	21	111	21	631	69.2	5.69	269.65	21	0	0	0.994	0.806	0.881813	0.995131	115.41	32.27	57.6	99.5	143	2.77867e+08	4.80302e+08	6.90143e+08	High	High	High	1
FALSE	High	Master Protein	Q9BQE3	Tubulin alpha-1C chain [OS=Homo sapiens]	0	212.235	63	20	307	3	449	49.9	5.1	571.84	20	0	20	0.185	0.863	0.15023	0.95356	147.74	53.33	93.9	104.9	101.2	4.10225e+09	4.58495e+09	4.42421e+09	High	High	High	1
FALSE	High	Master Protein	P29401	Transketolase [OS=Homo sapiens]	0	211.844	57	25	137	25	623	67.8	7.66	261.44	25	0	0	0.825	0.773	0.972658	0.992187	121.88	81.42	65.7	110.6	123.7	5.50011e+08	9.26796e+08	1.03615e+09	High	High	High	1	Acetyl [N-Term]
FALSE	High	Master Protein	P04350	Tubulin beta-4A chain [OS=Homo sapiens]	0	210.511	65	18	159	1	444	49.6	4.88	304.55	18	0	1	0.01	0.684	3.5959e-17	0.953749		10.55		119.7	180.3		1.85552e+07	2.79334e+07	Not Found	High	Peak Found	1
FALSE	High	Master Protein	Q9BSJ8	Extended synaptotagmin-1 [OS=Homo sapiens]	0	208.977	41	30	106	30	1104	122.8	5.83	200.67	30	0	0	0.453	0.646	0.768345	0.800067	50.34	19.4	55.9	121.5	122.5	1.13273e+08	2.46204e+08	2.48247e+08	High	High	High	1
FALSE	High	Master Protein	P0DMV8	heat shock 70 kDa protein 1A [OS=Homo sapiens]	0	208.207	57	26	174	22	641	70	5.66	382.37	26	0	0	0.368	0.774	0.612269	0.992551	100.56	34.35	62.5	96.9	140.6	4.60482e+08	7.13753e+08	1.03622e+09	High	High	High	1
FALSE	High	Master Protein	P09874	Poly [ADP-ribose] polymerase 1 [OS=Homo sapiens]	0	207.235	41	31	96	31	1014	113	8.88	178.95	31	0	0	0.335	0.93	0.537996	0.871886	87.02	36.23	57.6	121	121.4	2.08415e+08	4.37491e+08	4.38871e+08	High	High	High	1
FALSE	High	Master Protein	Q15147-4	Isoform 3 of 1-phosphatidylinositol 4,5-bisphosphate phosphodiesterase beta-4 [OS=Homo sapiens]	0	207.09	43	39	93	39	1194	136	6.81	177.63	39	0	0	0.535	0.659	0.867346	0.833285	61.87	52.18	52.8	92.9	154.3	9.35275e+07	1.64611e+08	2.73373e+08	High	High	High	1
FALSE	High	Master Protein	P20700	Lamin-B1 [OS=Homo sapiens]	0	203.632	64	34	185	30	586	66.4	5.16	308.49	34	0	2	1.059	0.9	0.849763	0.914709	114.87	58.47	111.7	97.6	90.7	1.14793e+09	1.00318e+09	9.31469e+08	High	High	High	1	Met-loss+Acetyl [N-Term]
FALSE	High	Master Protein	P15311	Ezrin [OS=Homo sapiens]	0	202.418	51	32	176	19	586	69.4	6.27	288.08	32	0	2	2.914	2.19	0.155213	0.000325357	135	102.68	78.7	139.2	82.1	4.65144e+08	8.22923e+08	4.85525e+08	High	High	High	1
FALSE	High	Master Protein	P52272	Heterogeneous nuclear ribonucleoprotein M [OS=Homo sapiens]	0	202.12	59	30	99	30	730	77.5	8.7	172.54	30	0	0	2.074	0.896	0.350837	0.921028	121.59	78.96	150.9	99.5	49.6	9.79777e+08	6.46418e+08	3.22065e+08	High	High	High	1	Met-loss+Acetyl [N-Term]
FALSE	High	Master Protein	Q93008-1	Isoform 2 of Probable ubiquitin carboxyl-terminal hydrolase FAF-X [OS=Homo sapiens]	0	201.798	22	47	90	47	2554	290.3	5.8	143.06	47	0	0	1.047	0.695	0.857243	0.909061	101.39	31.75	142.5	74.6	83	3.17063e+08	165940481	1.84673e+08	High	High	High	1
FALSE	High	Master Protein	P19174-1	1-phosphatidylinositol 4,5-bisphosphate phosphodiesterase gamma-1 [OS=Homo sapiens]	0	201.639	37	33	87	33	1290	148.4	6.05	164.4	33	0	0	4.632	1.407	0.0337459	0.10151	111.14	51.48	160.1	99.1	40.9	3.30378e+08	2.04489e+08	8.43512e+07	High	High	High	1
FALSE	High	Master Protein	P11413-1	Glucose-6-phosphate 1-dehydrogenase [OS=Homo sapiens]	0	199.839	66	29	193	29	515	59.2	6.84	324.08	29	0	0	0.558	0.957	0.890749	0.830211	136.83	80.49	100.7	101.5	97.8	1.95115e+09	1.96556e+09	1.89371e+09	High	High	High	1	Met-loss+Acetyl [N-Term]
FALSE	High	Master Protein	P02545-2	Isoform C of Prelamin-A/C [OS=Homo sapiens]	0	199.816	66	35	166	1	572	65.1	6.84	301.02	35	0	0	0.01	0.462	3.5959e-17	0.21469		0		94.8	205.2		30708212	6.64292e+07	Not Found	High	High	1
FALSE	High	Master Protein	Q14203-4	Isoform 4 of Dynactin subunit 1 [OS=Homo sapiens]	0	199.783	42	35	84	35	1253	138.7	5.54	164.74	35	0	0	0.521	0.883	0.858505	0.933323	104.82	48.04	47.9	143	109.1	1.05793e+08	3.16045e+08	2.4117e+08	High	High	High	1
FALSE	High	Master Protein	P27797	Calreticulin [OS=Homo sapiens]	0	198.889	59	22	175	22	417	48.1	4.44	299.4	22	0	0	0.736	0.739	0.999401	0.96434	133.26	82.66	89.2	111.2	99.5	1.84778e+09	2.30311e+09	2.06108e+09	High	High	High	1
FALSE	High	Master Protein	P07437	tubulin beta chain [OS=Homo sapiens]	0	198.535	71	20	237	4	444	49.6	4.89	438.68	20	0	2	0.66	0.743	0.972658	0.967177	101.02	20.2	74.1	90.6	135.4	4.87467e+08	5.96285e+08	8.91116e+08	High	High	High	1
FALSE	High	Master Protein	P04075	fructose-bisphosphate aldolase A [OS=Homo sapiens]	0	198.24	78	23	274	18	364	39.4	8.09	570.82	23	0	5	1.123	1.246	0.81765	0.260712	143.39	92.54	121.4	106.6	72	4.35662e+09	3.82222e+09	2.58282e+09	High	High	High	1	Met-loss [N-Term]
FALSE	High	Master Protein	Q12906-1	Interleukin enhancer-binding factor 3 [OS=Homo sapiens]	0	198.133	43	27	93	27	894	95.3	8.76	164.62	27	0	0	0.746	0.7	0.996618	0.915931	117.9	31.22	73.2	110.3	116.4	2.54534e+08	3.83506e+08	4.04582e+08	High	High	High	1
FALSE	High	Master Protein	Q16881-1	Thioredoxin reductase 1, cytoplasmic [OS=Homo sapiens]	0	197.611	50	21	67	1	649	70.9	7.39	176.45	21	0	20	0.276	0.613	0.385248	0.679929	106.22	33.15	101.1	97.5	101.4	3.05467e+08	2.94627e+08	3.06511e+08	Not Found	High	High	1
FALSE	High	Master Protein	P55060-1	Exportin-2 [OS=Homo sapiens]	0	196.953	45	35	100	35	971	110.3	5.77	201.43	35	0	0	0.742	0.822	0.99939	0.985743	68.07	33.69	28.2	127.6	144.2	1.60503e+08	7.27307e+08	8.2152e+08	High	High	High	1	Acetyl [N-Term]
FALSE	High	Master Protein	P19367-1	Hexokinase-1 [OS=Homo sapiens]	0	196.757	40	30	95	24	917	102.4	6.8	204.1	30	0	7	0.352	0.87	0.575665	0.946586	66.11	19.07	75.9	116.2	108	3.0746e+08	4.70871e+08	4.37509e+08	High	High	High	1
FALSE	High	Master Protein	O15061-1	Synemin [OS=Homo sapiens]	0	196.533	32	33	81	33	1565	172.7	5.16	146.31	33	0	0	1.463	0.657	0.620367	0.831967	116.35	37.41	175.9	71	53.1	4.17627e+08	1.68612e+08	1.26182e+08	High	High	High	1
FALSE	High	Master Protein	O75533-1	splicing factor 3B subunit 1 [OS=Homo sapiens]	0	196.515	38	33	80	33	1304	145.7	7.09	148.29	33	0	0	1.178	0.893	0.784055	0.92336	83.68	53.93	148.3	113.6	38.1	6.19291e+08	4.74429e+08	1.58912e+08	High	High	High	1
FALSE	High	Master Protein	P50990	T-complex protein 1 subunit theta [OS=Homo sapiens]	0	196.391	68	31	123	2	548	59.6	5.6	177.76	31	0	33	0.414	0.771	0.701602	0.989311	89.64	40.7	71.1	103.2	125.6	4.14999e+08	6.02413e+08	7.33044e+08	High	High	High	1
FALSE	High	Master Protein	P12270	Nucleoprotein TPR [OS=Homo sapiens]	0	196.039	24	36	66	36	2363	267.1	5.02	132.36	36	0	0	0.591	0.546	0.914231	0.511331	46.51	21.94	57	87.8	155.2	3.62195e+07	5.57581e+07	9.85198e+07	High	High	High	1	Met-loss+Acetyl [N-Term]
FALSE	High	Master Protein	P27816-1	Microtubule-associated protein 4 [OS=Homo sapiens]	0	195.717	44	31	119	31	1152	120.9	5.43	251.26	31	0	0	0.624	0.604	0.952525	0.651958	78.98	39.12	96.9	81.7	121.4	2.98151e+08	2.51353e+08	3.73267e+08	High	High	High	1	Met-loss+Acetyl [N-Term]
FALSE	High	Master Protein	P46939	Utrophin [OS=Homo sapiens]	0	195.403	18	42	61	42	3433	394.2	5.33	94	42	0	0	0.61	0.51	0.937994	0.296481	95.79	61.15	31.7	62.5	205.8	2.66521e+07	5.24814e+07	1.72972e+08	High	High	High	1
FALSE	High	Master Protein	P47897	glutamine--tRNA ligase [OS=Homo sapiens]	0	194.106	53	34	93	33	775	87.7	7.15	184.67	34	0	0	0.797	0.851	0.980623	0.96434	80.52	58	69.9	123.5	106.6	1.97998e+08	3.49815e+08	3.01743e+08	High	High	High	1	Met-loss+Acetyl [N-Term]
FALSE	High	Master Protein	P11717	Cation-independent mannose-6-phosphate receptor [OS=Homo sapiens]	0	193.109	22	36	79	36	2491	274.2	5.94	129	36	0	0	0.974	0.984	0.893234	0.771917	66.8	79.79	127	91.6	81.4	1.93714e+08	1.39739e+08	1.24159e+08	High	High	High	1
FALSE	High	Master Protein	P11047	Laminin subunit gamma-1 [OS=Homo sapiens]	0	192.607	26	29	64	29	1609	177.5	5.12	125.91	29	0	0	1.172	0.587	0.783688	0.609836	60.71	34.11	98.2	85.8	116	1.05159e+08	9.19758e+07	1.24276e+08	High	High	High	1
FALSE	High	Master Protein	P78371-1	T-complex protein 1 subunit beta [OS=Homo sapiens]	0	191.665	67	25	95	25	535	57.5	6.46	216.1	25	0	0	0.469	0.757	0.791632	0.98063	94.31	62.36	76.4	106.7	117	2.11541e+08	2.95529e+08	3.23969e+08	High	High	High	1	Met-loss+Acetyl [N-Term]
FALSE	High	Master Protein	P17987	T-complex protein 1 subunit alpha [OS=Homo sapiens]	0	191.363	64	26	84	26	556	60.3	6.11	166.93	26	0	0	0.496	0.637	0.832823	0.768056	53.33	46.81	49.5	125.5	125	1.00739e+08	2.55166e+08	2.54177e+08	High	High	High	1	Acetyl [N-Term]
FALSE	High	Master Protein	Q16666-1	gamma-interferon-inducible protein 16 [OS=Homo sapiens]	0	191.343	43	29	139	29	785	88.2	9.28	207.07	29	0	0	0.878	1.277	0.950028	0.222118	82.36	53.72	157	75.6	67.4	8.58883e+08	4.13856e+08	3.68676e+08	High	High	High	1
FALSE	High	Master Protein	Q16881-5	Isoform 5 of Thioredoxin reductase 1, cytoplasmic [OS=Homo sapiens]	0	191.006	63	21	64	1	499	54.7	6.47	164.18	21	0	0	100	100	3.5959e-17	6.92344e-17			237.1	62.9		6.4342e+06	1.70613e+06		Peak Found	High	Not Found	1	Acetyl [N-Term]
FALSE	High	Master Protein	P35221	Catenin alpha-1 [OS=Homo sapiens]	0	190.946	45	25	73	21	906	100	6.29	167.64	25	0	4	1.047	0.738	0.854991	0.964906	64.63	38.83	86.8	97.2	115.9	9.10061e+07	1.01943e+08	1.21547e+08	High	High	High	1
FALSE	High	Master Protein	O00571	ATP-dependent RNA helicase DDX3X [OS=Homo sapiens]	0	190.816	55	29	94	9	662	73.2	7.18	173.11	29	0	24	0.626	0.815	0.953968	0.989311	111.86	50.49	76.3	107.4	116.3	2.18836e+08	3.08065e+08	3.33441e+08	High	High	High	1	Met-loss+Acetyl [N-Term]
FALSE	High	Master Protein	P53618	Coatomer subunit beta [OS=Homo sapiens]	0	190.703	47	32	79	32	953	107.1	6.05	159.19	32	0	0	0.314	0.958	0.484072	0.828851	76.21	65.17	39.8	119.4	140.8	7.9485e+07	2.38775e+08	2.81609e+08	High	High	High	1	Met-loss+Acetyl [N-Term]
FALSE	High	Master Protein	Q86VP6-1	cullin-associated nedd8-dissociated protein 1 [OS=Homo sapiens]	0	190.606	32	30	89	30	1230	136.3	5.78	167.58	30	0	0	1.284	0.92	0.719519	0.88313	83.39	47.22	78.8	111	110.2	1.90469e+08	2.68212e+08	2.66138e+08	High	High	High	1	Met-loss+Acetyl [N-Term]
FALSE	High	Master Protein	Q16658	Fascin [OS=Homo sapiens]	0	189.288	68	26	116	26	493	54.5	7.24	208.72	26	0	0	4.729	1.268	0.0311167	0.231819	116.49	39.34	79.7	135.1	85.2	4.1489e+08	7.03415e+08	4.43838e+08	High	High	High	1	Met-loss+Acetyl [N-Term]
FALSE	High	Master Protein	Q14690	Protein RRP5 homolog [OS=Homo sapiens]	0	188.666	26	38	91	38	1871	208.6	8.87	142.13	38	0	0	0.955	1.174	0.885262	0.334594	106.14	38.63	99.2	114.4	86.3	9.52811e+07	1.0984e+08	8.29015e+07	High	High	High	1	Met-loss+Acetyl [N-Term]
FALSE	High	Master Protein	P08133-1	annexin A6 [OS=Homo sapiens]	0	186.146	53	30	103	30	673	75.8	5.6	186.25	30	0	0	0.392	0.903	0.654599	0.910109	143.91	63.72	70.1	116.3	113.6	2.60998e+08	4.32943e+08	4.22875e+08	High	High	High	1
FALSE	High	Master Protein	P49368-1	T-complex protein 1 subunit gamma [OS=Homo sapiens]	0	186.055	61	28	86	28	545	60.5	6.49	177.09	28	0	0	0.312	0.902	0.480701	0.912364	105.95	69.62	37.2	149.7	113	1.32784e+08	5.33713e+08	4.02968e+08	High	High	High	1
FALSE	High	Master Protein	Q04637	eukaryotic translation initiation factor 4 gamma 1 [OS=Homo sapiens]	0	185.927	27	35	97	29	1599	175.4	5.33	151.69	35	0	7	0.683	0.802	0.980623	0.99686	101.23	49.84	103.8	86.9	109.3	2.58934e+08	2.16881e+08	2.72566e+08	High	High	High	1
FALSE	High	Master Protein	P40939	Trifunctional enzyme subunit alpha, mitochondrial [OS=Homo sapiens]	0	185.615	49	26	107	26	763	82.9	9.04	198.39	26	0	0	0.66	0.607	0.972633	0.660877	132.14	41.24	117.5	80.8	101.6	3.67941e+08	2.52984e+08	3.18176e+08	High	High	High	1
FALSE	High	Master Protein	P50990-2	Isoform 2 of T-complex protein 1 subunit theta [OS=Homo sapiens]	0	185.06	69	30	118	1	529	57.6	5.39	170	30	0	0	0.01	0.01	3.5959e-17	6.92344e-17					300			1.65457e+07	Not Found	Not Found	High	1	Met-loss [N-Term]
FALSE	High	Master Protein	P55884	Eukaryotic translation initiation factor 3 subunit B [OS=Homo sapiens]	0	184.838	46	30	101	30	814	92.4	5	175.49	30	0	0	0.696	1.027	0.982739	0.675008	84.96	24.63	89.5	105.3	105.2	3.25105e+08	3.82764e+08	3.82161e+08	High	High	High	1	Acetyl [N-Term]
FALSE	High	Master Protein	P48643	T-complex protein 1 subunit epsilon [OS=Homo sapiens]	0	184.782	65	26	76	25	541	59.6	5.66	138.37	26	0	1	0.593	0.642	0.929316	0.784994	132.71	32.71	91.6	98.1	110.2	2.51355e+08	2.69129e+08	3.0235e+08	High	High	High	1	Met-loss+Acetyl [N-Term]
FALSE	High	Master Protein	P50395-1	Rab GDP dissociation inhibitor beta [OS=Homo sapiens]	0	184.474	68	24	125	17	445	50.6	6.47	222.44	24	0	7	0.391	0.728	0.652825	0.952246	72.84	50.28	75.2	106.2	118.6	3.85874e+08	5.44821e+08	6.0887e+08	High	High	High	1
FALSE	High	Master Protein	P35241-1	radixin [OS=Homo sapiens]	0	184.013	55	28	184	13	583	68.5	6.37	292.68	28	0	0	0.983	0.923	0.888029	0.880075	103.41	25.52	148.7	97	54.3	6.94488e+08	4.53048e+08	2.53765e+08	High	High	High	1
FALSE	High	Master Protein	P63010-1	AP-2 complex subunit beta [OS=Homo sapiens]	0	182.378	44	28	75	18	937	104.5	5.38	156.62	28	0	10	0.465	0.713	0.787035	0.93449	124.44	34.12	57.1	95.6	147.3	1.19693e+08	2.00572e+08	3.08945e+08	High	High	High	1
FALSE	High	Master Protein	Q9P273	Teneurin-3 [OS=Homo sapiens]	0	182.353	20	36	88	35	2699	300.8	6.42	149.16	36	0	0	1.432	0.788	0.633151	0.999834	91.62	41.97	142.6	70.5	86.8	2.09983e+08	1.03806e+08	1.27855e+08	High	High	High	1
FALSE	High	Master Protein	Q07157	Tight junction protein ZO-1 [OS=Homo sapiens]	0	182.225	31	39	80	39	1748	195.3	6.7	142.01	39	0	0	0.853	0.713	0.958117	0.939118	94.08	32.74	139.5	75.4	85.1	1.93876e+08	1.04806e+08	1.18263e+08	High	High	High	1
FALSE	High	Master Protein	P60842	Eukaryotic initiation factor 4A-I [OS=Homo sapiens]	0	181.833	49	20	127	10	406	46.1	5.48	242.6	20	0	8	0.255	0.678	0.327876	0.876261	110.56	38.59	39.2	114.2	146.6	2.7459e+08	799822651	1.02704e+09	High	High	High	1
FALSE	High	Master Protein	P42224-1	Signal transducer and activator of transcription 1-alpha/beta [OS=Homo sapiens]	0	181.693	43	27	72	27	750	87.3	6.05	124.87	27	0	0	0.857	0.756	0.954936	0.98063	97.48	39.95	61.6	113.3	125.1	1.60972e+08	2.95807e+08	3.26674e+08	High	High	High	1	Met-loss+Acetyl [N-Term]
FALSE	High	Master Protein	Q9UM54-6	Isoform 6 of Unconventional myosin-VI [OS=Homo sapiens]	0	181.536	32	33	83	33	1285	148.6	8.56	149.86	33	0	0	0.703	0.804	0.983632	0.996678	100.59	50.48	89.3	116.9	93.8	1.2482e+08	1.63404e+08	1.31209e+08	High	High	High	1
FALSE	High	Master Protein	P26640	Valine--tRNA ligase [OS=Homo sapiens]	0	180.846	29	26	83	26	1264	140.4	7.59	191.49	26	0	0	0.65	1.035	0.964814	0.660649	95.96	37.3	75.2	110.1	114.7	1.13933e+08	1.66757e+08	1.73839e+08	High	High	High	1	Met-loss+Acetyl [N-Term]
FALSE	High	Master Protein	Q9Y4I1-1	Unconventional myosin-Va [OS=Homo sapiens]	0	180.566	25	35	77	35	1855	215.3	8.48	127.62	35	0	0	1.189	1.118	0.775955	0.482024	69.91	51.48	119.1	82.3	98.7	1.72697e+08	1.19319e+08	1.43101e+08	High	High	High	1	Met-loss+Acetyl [N-Term]
FALSE	High	Master Protein	P13010	X-ray repair cross-complementing protein 5 [OS=Homo sapiens]	0	179.694	47	22	62	22	732	82.7	5.81	140.26	22	0	0	0.246	0.687	0.304155	0.891097	89.37	53.17	141.8	93.3	64.9	5.33551e+08	3.5107e+08	2.44386e+08	High	High	High	1
FALSE	High	Master Protein	P07384	Calpain-1 catalytic subunit [OS=Homo sapiens]	0	179.436	54	30	103	30	714	81.8	5.67	200.53	30	0	0	0.414	0.838	0.700365	0.974917	106.83	38.45	43.2	117.8	139	1.161e+08	3.16858e+08	3.73891e+08	High	High	High	1	Met-loss+Acetyl [N-Term]
FALSE	High	Master Protein	Q99460	26S proteasome non-ATPase regulatory subunit 1 [OS=Homo sapiens]	0	179.424	39	28	74	28	953	105.8	5.39	155.21	28	0	0	0.229	0.675	0.260745	0.871552	110.77	38.97	33.2	109.5	157.3	5.66757e+07	1.86749e+08	2.68365e+08	High	High	High	1
FALSE	High	Master Protein	P48444	Coatomer subunit delta [OS=Homo sapiens]	0	179.306	50	24	115	24	511	57.2	6.21	223.24	24	0	0	1.455	1.147	0.625381	0.425859	104.14	40.31	148	108	44	1.11651e+09	8.14551e+08	3.32027e+08	High	High	High	1	Met-loss [N-Term]
FALSE	High	Master Protein	Q99832	T-complex protein 1 subunit eta [OS=Homo sapiens]	0	178.892	64	26	80	26	543	59.3	7.65	143.85	26	0	0	0.394	0.691	0.659909	0.897194	110.22	59.45	42	93.9	164.1	1.13844e+08	2.54394e+08	4.44747e+08	High	High	High	1	Met-loss [N-Term]; Acetyl [N-Term]
FALSE	High	Master Protein	P13796	Plastin-2 [OS=Homo sapiens]	0	178.381	56	27	89	21	627	70.2	5.43	160.85	27	0	7	0.337	0.783	0.541545	0.99686	69.23	43.21	102.1	83.5	114.5	2.6531e+08	2.1696e+08	2.97497e+08	High	High	High	1
FALSE	High	Master Protein	P18583-5	Isoform D of Protein SON [OS=Homo sapiens]	0	178.199	23	32	82	32	2459	266.9	5.73	159.01	32	0	0	0.797	0.933	0.980623	0.868639	111.41	32.89	129.8	93	77.2	2.19728e+08	1.57499e+08	1.30708e+08	High	High	High	1	Met-loss+Acetyl [N-Term]
FALSE	High	Master Protein	P43243	Matrin-3 [OS=Homo sapiens]	0	176.807	32	20	62	20	847	94.6	6.25	136	20	0	0	0.438	0.658	0.744443	0.8323	95.56	31.5	49	114.3	136.7	1.14079e+08	2.65959e+08	3.17938e+08	High	High	High	1
FALSE	High	Master Protein	P11388-1	DNA topoisomerase 2-alpha [OS=Homo sapiens]	0	176.764	29	36	79	26	1531	174.3	8.72	139.39	36	0	10	0.468	0.698	0.791632	0.914251	77.36	48.31	53.5	106.1	140.4	8.74144e+07	1.73168e+08	2.29281e+08	High	High	High	1	Acetyl [N-Term]
FALSE	High	Master Protein	P00338-1	L-lactate dehydrogenase A chain [OS=Homo sapiens]	0	175.397	66	21	177	20	332	36.7	8.27	319.07	21	0	1	0.341	0.715	0.551872	0.938053	147.15	83.04	111.6	101.7	86.7	6.04025e+09	5.50162e+09	4.69118e+09	High	High	High	1
FALSE	High	Master Protein	Q13200	26S proteasome non-ATPase regulatory subunit 2 [OS=Homo sapiens]	0	175.27	44	29	89	29	908	100.1	5.2	161.93	29	0	0	0.451	0.713	0.765682	0.934443	77.99	41.44	62.7	94.1	143.2	1.35709e+08	2.03608e+08	3.09895e+08	High	High	High	1
FALSE	High	Master Protein	P38646	Stress-70 protein, mitochondrial [OS=Homo sapiens]	0	173.808	51	28	116	27	679	73.6	6.16	210.78	28	0	0	0.531	0.704	0.865081	0.92336	105.2	47.86	105.5	94.1	100.4	5.4889e+08	4.89879e+08	5.22609e+08	High	High	High	1
FALSE	High	Master Protein	Q8N3C0	Activating signal cointegrator 1 complex subunit 3 [OS=Homo sapiens]	0	173.771	27	45	75	45	2202	251.3	7.09	104.34	45	0	0	4.191	1.205	0.0489139	0.324073	125.54	49.13	176.8	89.3	33.9	5.89669e+08	2.97865e+08	1.1325e+08	High	High	High	1
FALSE	High	Master Protein	O75534	cold shock domain-containing protein E1 [OS=Homo sapiens]	0	173.612	46	33	101	33	798	88.8	6.25	179.73	33	0	0	1.613	0.942	0.544764	0.852373	97.97	72.31	125.8	89.4	84.8	4.85369e+08	3.45099e+08	3.27392e+08	High	High	High	1
FALSE	High	Master Protein	Q15155	Nodal modulator 1 [OS=Homo sapiens]	0	173.194	33	27	87	2	1222	134.2	5.81	178.09	27	0	0	100	100	3.5959e-17	6.92344e-17			236.6	63.4		2.82287e+07	7570239		High	High	Not Found	1
FALSE	High	Master Protein	Q5JPE7	NODAL modulator 2 [OS=Homo sapiens]	0	172.467	32	27	89	2	1267	139.4	5.76	175.07	27	0	25	1.035	0.834	0.859705	0.972209	32.03	18.78	86.1	109.2	104.7	8.86613e+07	1.12354e+08	1.07777e+08	High	High	Peak Found	1
FALSE	High	Master Protein	P11586	C-1-tetrahydrofolate synthase, cytoplasmic [OS=Homo sapiens]	0	172.155	47	33	89	33	935	101.5	7.3	154.68	33	0	0	0.282	0.666	0.401166	0.85005	110.76	27.28	54.2	127.1	118.8	1.25292e+08	2.93984e+08	2.74825e+08	High	High	High	1
FALSE	High	Master Protein	Q460N5	poly [ADP-ribose] polymerase 14 [OS=Homo sapiens]	0	172.139	27	34	81	34	1801	202.7	7.18	130.18	34	0	0	0.854	0.908	0.964785	0.871552	27.24	33.84	60.7	112	127.3	3.85473e+07	7.11325e+07	8.0877e+07	High	High	High	1	Met-loss [N-Term]; Met-loss+Acetyl [N-Term]
FALSE	High	Master Protein	O15067	Phosphoribosylformylglycinamidine synthase [OS=Homo sapiens]	0	172.068	33	26	60	26	1338	144.6	5.76	128.44	26	0	0	0.447	0.888	0.74338	0.920156	77.67	39.31	94.5	120.3	85.1	1.03537e+08	1.31832e+08	9.32639e+07	High	High	High	1
FALSE	High	Master Protein	P26358-2	Isoform 2 of DNA (cytosine-5)-methyltransferase 1 [OS=Homo sapiens]	0	171.552	28	34	85	1	1632	184.7	7.85	135.14	34	0	26	2.517	1.099	0.233255	0.500321	30.17	47.2	152.5	79.8	67.7	2.19735e+08	1.14922e+08	9.75976e+07	High	Not Found	Not Found	1
FALSE	High	Master Protein	Q92900	Regulator of nonsense transcripts 1 [OS=Homo sapiens]	0	170.949	35	30	58	30	1129	124.3	6.61	106.88	30	0	0	0.339	0.881	0.504774	0.930967	88.06	64.42	75.4	107.6	117	7.8385e+07	1.11926e+08	1.21702e+08	High	High	High	1
FALSE	High	Master Protein	Q15075	Early endosome antigen 1 [OS=Homo sapiens]	0	170.812	30	32	55	32	1411	162.4	5.68	97.6	32	0	0	0.82	0.68	0.975942	0.896884	78.97	60.55	84.8	77.7	137.5	7.91912e+07	7.25253e+07	1.28395e+08	High	High	High	1
FALSE	High	Master Protein	Q92621	Nuclear pore complex protein Nup205 [OS=Homo sapiens]	0	170.769	24	35	56	35	2012	227.8	6.19	96.17	35	0	0	0.421	0.886	0.714131	0.929624	224.68	48.05	15.3	138.3	146.4	5.55096e+07	5.00136e+08	5.29521e+08	High	High	High	1	Met-loss+Acetyl [N-Term]
FALSE	High	Master Protein	Q96K76	ubiquitin carboxyl-terminal hydrolase 47 [OS=Homo sapiens]	0	170.191	32	33	68	33	1375	157.2	5.08	115.62	33	0	0	0.836	0.801	0.964814	0.988114	112.54	52.54	61.1	135.7	103.2	5.022e+07	1.11495e+08	8.48034e+07	High	High	High	1
FALSE	High	Master Protein	P11387	DNA topoisomerase 1 [OS=Homo sapiens]	0	170.134	40	33	120	33	765	90.7	9.31	167.2	33	0	0	2.571	1.399	0.215491	0.1066	107.15	54.26	149.1	95.5	55.4	6.43413e+08	4.1235e+08	2.39263e+08	High	High	High	1	Met-loss+Acetyl [N-Term]
FALSE	High	Master Protein	P26358-1	DNA (cytosine-5)-methyltransferase 1 [OS=Homo sapiens]	0	170.031	29	34	85	1	1616	183.1	7.75	135.14	34	0	0	28.135	16.211	0.0019507	1.10585e-07	0	0	186.1	107.2	6.6	299670	172663	10651.2	High	Peak Found	Peak Found	1
FALSE	High	Master Protein	P08727	Keratin, type I cytoskeletal 19 [OS=Homo sapiens]	0	169.454	68	27	226	16	400	44.1	5.14	398.18	27	0	12	1.17	0.85	0.787662	0.96434	86.85	46.83	107.1	99.6	93.3	1.54931e+09	1.4417e+09	1.34934e+09	High	High	High	1
FALSE	High	Master Protein	Q16555-1	Dihydropyrimidinase-related protein 2 [OS=Homo sapiens]	0	169.439	64	22	70	19	572	62.3	6.38	161.25	22	0	4	0.412	0.674	0.695254	0.871552	73.23	26.19	84.6	94.6	120.8	1.83406e+08	2.05004e+08	2.61876e+08	High	High	High	1
FALSE	High	Master Protein	Q14151	scaffold attachment factor B2 [OS=Homo sapiens]	0	169.335	31	23	74	15	953	107.4	6.16	152.42	23	0	7	1.68	1.411	0.511091	0.0986128	71.51	101.43	126.6	149.5	23.9	4.76672e+08	562996479	9.00424e+07	High	High	High	1	Met-loss+Acetyl [N-Term]
FALSE	High	Master Protein	Q12965	unconventional myosin-Ie [OS=Homo sapiens]	0	168.724	38	34	84	34	1108	127	8.92	153.99	34	0	0	0.621	0.755	0.9503	0.979744	96.9	19.4	61.8	102.4	135.8	1.03566e+08	1.71471e+08	2.27499e+08	High	High	High	1
FALSE	High	Master Protein	Q8WUM4	Programmed cell death 6-interacting protein [OS=Homo sapiens]	0	168.464	50	34	69	34	868	96	6.52	122.38	34	0	0	0.715	0.864	0.990108	0.952246	117.6	57.44	69.8	100.9	129.3	1.34234e+08	1.93879e+08	2.48523e+08	High	High	High	1	Met-loss+Acetyl [N-Term]
FALSE	High	Master Protein	Q15424-1	Scaffold attachment factor B1 [OS=Homo sapiens]	0	167.609	31	21	95	13	915	102.6	5.47	183.71	21	0	0	0.879	0.831	0.9503	0.964149	102.46	40.7	133.7	76	90.3	1.2847e+08	7.30165e+07	8.67231e+07	High	High	High	1	Met-loss+Acetyl [N-Term]
FALSE	High	Master Protein	Q96AC1	Fermitin family homolog 2 [OS=Homo sapiens]	0	167.137	48	24	69	23	680	77.8	6.7	137.27	24	0	1	0.458	0.874	0.775955	0.941748	101.69	18.53	54	166.9	79.2	1.60482e+08	4.96184e+08	2.35405e+08	High	High	High	1
FALSE	High	Master Protein	Q9Y5B9	FACT complex subunit SPT16 [OS=Homo sapiens]	0	167.08	38	31	90	31	1047	119.8	5.66	173.72	31	0	0	0.748	1.179	0.996532	0.36429	91.46	33.3	103.1	114.1	82.7	2.53646e+08	2.80664e+08	2.03459e+08	High	High	High	1
FALSE	High	Master Protein	Q13885	Tubulin beta-2A chain [OS=Homo sapiens]	0	167.062	60	18	193	4	445	49.9	4.89	367.97	18	0	0	0.586	0.724	0.849763	0.985103	0	9.89	61.9	99.1	139	1.02989e+07	1.64771e+07	2.31081e+07	Peak Found	High	High	1
FALSE	High	Master Protein	P54136-1	arginine--tRNA ligase, cytoplasmic [OS=Homo sapiens]	0	166.651	47	25	59	25	660	75.3	6.68	132.24	25	0	0	0.475	0.812	0.803238	0.992551	78.62	29.69	63.2	104.1	132.7	1.06947e+08	1.7621e+08	2.2457e+08	High	High	High	1
FALSE	High	Master Protein	P23634-1	Plasma membrane calcium-transporting ATPase 4 [OS=Homo sapiens]	0	166.471	29	25	81	15	1241	137.8	6.6	171.14	25	0	0	0.349	1.01	0.551992	0.667897	102.25	32.65	88.1	115.2	96.7	5.41986e+07	7.08862e+07	5.95234e+07	High	High	High	1
FALSE	High	Master Protein	P07355	Annexin A2 [OS=Homo sapiens]	0	166.283	69	25	241	25	339	38.6	7.75	411.68	25	0	0	0.603	0.748	0.937291	0.971649	110.54	42.03	114.7	88.8	96.5	5.18646e+09	4.0125e+09	4.36117e+09	High	High	High	1	Met-loss+Acetyl [N-Term]
FALSE	High	Master Protein	Q9Y263	Phospholipase A-2-activating protein [OS=Homo sapiens]	0	165.575	43	27	92	27	795	87.1	6.37	150.99	27	0	0	1.193	1.067	0.773848	0.594471	116.53	41.83	136.3	87.2	76.4	2.20604e+08	1.41179e+08	1.23658e+08	High	High	High	1
FALSE	High	Master Protein	Q9UQE7	Structural maintenance of chromosomes protein 3 [OS=Homo sapiens]	0	165.078	34	33	52	33	1217	141.5	7.18	113.29	33	0	0	2.999	0.854	0.143142	0.964149	69.87	85.51	120.7	102.5	76.9	1.95217e+08	1.65769e+08	1.24323e+08	High	High	High	1
FALSE	High	Master Protein	Q9BUJ2-1	Heterogeneous nuclear ribonucleoprotein U-like protein 1 [OS=Homo sapiens]	0	164.787	32	22	79	21	856	95.7	6.92	168.38	22	0	0	0.737	0.967	0.999401	0.812022	118.49	24.94	52.3	110.7	137.1	1.04699e+08	2.21808e+08	2.7462e+08	High	High	High	1
FALSE	High	Master Protein	Q9UKE5-1	Traf2 and NCK-interacting protein kinase [OS=Homo sapiens]	0	164.351	28	25	79	19	1360	154.8	7.17	146.33	25	0	6	2.471	1.259	0.237561	0.244276	120.81	93.69	144.3	101.8	53.9	2.98597e+08	2.10783e+08	1.11528e+08	High	High	High	1
FALSE	High	Master Protein	Q06210-1	glutamine--fructose-6-phosphate aminotransferase [isomerizing] 1 [OS=Homo sapiens]	0	163.811	51	26	117	26	699	78.8	7.11	187.71	26	0	0	0.649	0.495	0.964785	0.229994	87.67	46.03	67.7	77.5	154.7	1.22991e+08	1.40715e+08	2.80948e+08	High	High	High	1
FALSE	High	Master Protein	P00352	Retinal dehydrogenase 1 [OS=Homo sapiens]	0	163.749	62	22	73	20	501	54.8	6.73	166.73	22	0	1	0.403	0.505	0.678343	0.263132	65.75	22.6	69.8	78.9	151.3	1.84199e+08	2.08281e+08	3.99291e+08	High	High	High	1	Met-loss+Acetyl [N-Term]
FALSE	High	Master Protein	Q13045-1	protein flightless-1 homolog [OS=Homo sapiens]	0	163.343	33	30	86	3	1269	144.7	6.05	156.48	30	0	25	1.032	0.816	0.863097	0.986884	73.39	42.29	68.8	113.3	117.9	1.3382e+08	2.20244e+08	2.2912e+08	High	High	High	1
FALSE	High	Master Protein	Q14195-1	Dihydropyrimidinase-related protein 3 [OS=Homo sapiens]	0	163.287	52	20	76	17	570	61.9	6.49	156.5	20	0	0	0.601	0.562	0.937265	0.483107	62.23	39.5	66.7	87.6	145.6	9.40763e+07	1.23574e+08	2.05366e+08	High	High	High	1
FALSE	High	Master Protein	O94979	Protein transport protein Sec31A [OS=Homo sapiens]	0	162.02	33	30	76	30	1220	132.9	6.89	154.96	30	0	0	0.669	1.077	0.975876	0.571861	119.95	43.93	55.4	134.3	110.2	1.17524e+08	2.84931e+08	2.33828e+08	High	High	High	1
FALSE	High	Master Protein	Q92538	Golgi-specific brefeldin A-resistance guanine nucleotide exchange factor 1 [OS=Homo sapiens]	0	161.736	23	30	62	30	1859	206.3	5.73	119.7	30	0	0	0.454	0.844	0.747364	0.96434	76.3	35.17	48.9	123.2	127.9	4.26335e+07	1.07494e+08	1.1164e+08	High	High	High	1
FALSE	High	Master Protein	P20020	Plasma membrane calcium-transporting ATPase 1 [OS=Homo sapiens]	0	161.245	29	26	69	15	1258	138.7	6.04	145.84	26	0	11	0.76	0.905	0.99252	0.904801	97.74	68.66	103.1	113.9	83	1.61309e+08	1.78261e+08	1.29807e+08	High	High	High	1	Met-loss+Acetyl [N-Term]
FALSE	High	Master Protein	Q15582	Transforming growth factor-beta-induced protein ig-h3 [OS=Homo sapiens]	0	159.808	52	23	79	23	683	74.6	7.71	145.72	23	0	0	0.466	0.956	0.787981	0.831967	115.45	75.44	91.4	119.2	89.4	2.70672e+08	3.53159e+08	2.64632e+08	High	High	High	1
FALSE	High	Master Protein	Q13263	Transcription intermediary factor 1-beta [OS=Homo sapiens]	0	159.808	45	21	84	21	835	88.5	5.77	167.66	21	0	0	0.625	0.94	0.952751	0.858698	84.12	33.08	75.6	106.9	117.5	1.16215e+08	1.64491e+08	1.80753e+08	High	High	High	1	Met-loss+Acetyl [N-Term]
FALSE	High	Master Protein	O75962-1	Triple functional domain protein [OS=Homo sapiens]	0	159.099	17	37	61	37	3097	346.7	6.37	88.25	37	0	0	0.585	0.833	0.906501	0.94244	43.07	32.81	114	97.7	88.3	6.41581e+07	5.49574e+07	4.96637e+07	High	High	High	1
FALSE	High	Master Protein	Q16531	DNA damage-binding protein 1 [OS=Homo sapiens]	0	159.022	30	27	84	27	1140	126.9	5.26	159.56	27	0	0	0.833	1.075	0.967275	0.57838	71.31	24.37	102.6	118.6	78.8	2.84301e+08	3.28579e+08	2.18408e+08	High	High	High	1
FALSE	High	Master Protein	P26639-1	Threonine--tRNA ligase, cytoplasmic [OS=Homo sapiens]	0	158.232	49	30	78	29	723	83.4	6.67	158.6	30	0	1	0.526	0.789	0.862405	0.999834	89.55	50.84	78.3	107.1	114.6	2.21827e+08	3.0338e+08	3.24482e+08	High	High	High	1
FALSE	High	Master Protein	P45974-1	Ubiquitin carboxyl-terminal hydrolase 5 [OS=Homo sapiens]	0	157.935	45	29	78	28	858	95.7	5.03	158.04	29	0	1	0.746	0.779	0.996618	0.994673	59.39	48.16	111.8	92.1	96.1	1.69475e+08	139602428	1.45704e+08	High	High	High	1	Met-loss+Acetyl [N-Term]
FALSE	High	Master Protein	Q14185	Dedicator of cytokinesis protein 1 [OS=Homo sapiens]	0	157.783	26	34	68	34	1865	215.2	7.56	88.03	34	0	0	0.552	0.793	0.886045	0.999834	67.42	37.47	83.9	88.8	127.3	3.90449e+08	4.13113e+08	5.92588e+08	High	High	High	1
FALSE	High	Master Protein	Q15233	Non-POU domain-containing octamer-binding protein [OS=Homo sapiens]	0	157.777	49	21	91	19	471	54.2	8.95	154.67	21	0	1	0.914	1.309	0.932381	0.184891	134.25	96.4	95	147.7	57.3	3.29565e+08	5.12287e+08	1.98797e+08	High	High	High	1
FALSE	High	Master Protein	Q13045-2	Isoform 2 of Protein flightless-1 homolog [OS=Homo sapiens]	0	157.557	32	28	79	1	1214	138.4	6.07	158.06	28	0	0	0.01	0.82	3.5959e-17	0.975181		0		135.1	164.9		2.05772e+06	2.51025e+06	Not Found	High	High	1
FALSE	High	Master Protein	P26641	elongation factor 1-gamma [OS=Homo sapiens]	0	157.044	65	22	122	22	437	50.1	6.67	200.24	22	0	0	0.652	0.978	0.966085	0.784994	147.88	62.47	67.2	121.8	111.1	4.71013e+08	8.53838e+08	7.78947e+08	High	High	High	1	Met-loss+Acetyl [N-Term]
FALSE	High	Master Protein	Q07954	prolow-density lipoprotein receptor-related protein 1 [OS=Homo sapiens]	0	156.975	11	35	51	35	4544	504.3	5.39	66.34	35	0	0	1.804	1.266	0.386565	0.210221	135.57	58.46	75	93.2	131.8	5.44157e+07	6.75759e+07	9.55391e+07	High	High	High	1
FALSE	High	Master Protein	Q13509	tubulin beta-3 chain [OS=Homo sapiens]	0	156.96	57	18	148	5	450	50.4	4.93	267.94	18	0	4	1.903	0.762	0.412981	0.985103	72.74	69.97	63.2	124.2	112.7	1.12649e+08	2.21449e+08	2.009e+08	High	High	High	1
FALSE	High	Master Protein	O43795	Unconventional myosin-Ib [OS=Homo sapiens]	0	156.48	32	30	83	30	1136	131.9	9.38	131.79	30	0	0	1.375	1.284	0.665607	0.213196	45.63	23.7	79.8	132.9	87.3	1.20737e+08	2.0103e+08	1.32091e+08	High	High	High	1
FALSE	High	Master Protein	O60506	Heterogeneous nuclear ribonucleoprotein Q [OS=Homo sapiens]	0	156.385	53	25	114	18	623	69.6	8.59	194.91	25	0	0	1.127	1.058	0.814466	0.614244	93.17	35.17	67	133.1	99.9	2.66232e+08	5.28622e+08	3.96834e+08	High	High	High	1
FALSE	High	Master Protein	Q9H2G2-1	STE20-like serine/threonine-protein kinase [OS=Homo sapiens]	0	155.789	30	28	81	26	1235	142.6	5.15	148.22	28	0	2	1.629	0.694	0.536291	0.904801	75.04	27.93	144.5	96.7	58.8	2.529e+08	1.6934e+08	1.02979e+08	High	High	High	1
FALSE	High	Master Protein	Q9Y520	Protein Prrc2c [OS=Homo sapiens]	0	155.632	16	31	77	29	2896	316.7	9.13	143.61	31	0	1	1.452	0.92	0.626824	0.88313	94.19	122.43	166.8	78.7	54.5	4.3167e+08	2.03543e+08	1.41072e+08	High	High	High	1
FALSE	High	Master Protein	P25705-1	ATP synthase subunit alpha, mitochondrial [OS=Homo sapiens]	0	155.623	44	18	86	18	553	59.7	9.13	206.71	18	0	0	0.405	0.642	0.681855	0.784994	54.25	27.02	69.4	93.3	137.2	2.28973e+08	3.07716e+08	4.52553e+08	High	High	High	1
FALSE	High	Master Protein	Q9Y5S2	Serine/threonine-protein kinase MRCK beta [OS=Homo sapiens]	0	155.459	25	31	55	26	1711	194.2	6.37	89.62	31	0	5	0.709	0.96	0.983973	0.781416	65.71	43.79	103.4	109.3	87.3	7.73401e+07	8.17627e+07	6.52751e+07	High	High	High	1
FALSE	High	Master Protein	P22102-1	trifunctional purine biosynthetic protein adenosine-3 [OS=Homo sapiens]	0	154.721	44	31	69	31	1010	107.7	6.7	144.4	31	0	0	0.728	0.711	0.99252	0.930805	134.42	20.95	82.4	123.9	93.7	1.12159e+08	1.68675e+08	1.27559e+08	High	High	High	1
FALSE	High	Master Protein	Q92499	ATP-dependent RNA helicase DDX1 [OS=Homo sapiens]	0	153.946	46	26	70	26	740	82.4	7.23	134.74	26	0	0	1.402	1.027	0.646726	0.675008	131.55	53.16	182.7	98.3	19	1.68057e+09	9.04643e+08	1.7506e+08	High	High	High	1
FALSE	High	Master Protein	P23246-1	splicing factor, proline- and glutamine-rich [OS=Homo sapiens]	0	153.873	42	22	73	21	707	76.1	9.44	137.84	22	0	1	1.519	0.81	0.593891	0.992898	113.17	82.82	100	109.6	90.4	3.91771e+08	4.29348e+08	3.54023e+08	High	High	High	1
FALSE	High	Master Protein	O94925-3	Isoform 3 of Glutaminase kidney isoform, mitochondrial [OS=Homo sapiens]	0	153.824	46	17	85	2	598	65.4	7.88	211.69	17	0	0	0.592	0.681	0.894143	0.94192	0	9.1	52.7	99.5	147.7	1.53157e+07	2.89126e+07	4.29125e+07	High	High	High	1
FALSE	High	Master Protein	Q9UHD8-1	Septin-9 [OS=Homo sapiens]	0	153.79	45	21	89	21	586	65.4	8.97	201.1	21	0	0	0.653	0.707	0.96652	0.92797	81.67	48.39	92.6	110.9	96.5	2.62234e+08	3.13784e+08	2.73174e+08	High	High	High	1
FALSE	High	Master Protein	Q96N67	Dedicator of cytokinesis protein 7 [OS=Homo sapiens]	0	153.131	20	31	55	29	2140	242.4	6.8	99.35	31	0	1	0.731	0.829	0.990022	0.948907	95.71	22.87	56	116.8	127.2	2.48159e+07	5.17928e+07	5.63839e+07	High	High	High	1
FALSE	High	Master Protein	Q8WUM0	Nuclear pore complex protein Nup133 [OS=Homo sapiens]	0	152.474	32	25	55	25	1156	128.9	5.1	110.29	25	0	0	0.701	0.894	0.980623	0.871851	53.47	23.29	56.2	116.6	127.2	2.6233e+07	5.43724e+07	5.93439e+07	High	High	High	1	Acetyl [N-Term]
FALSE	High	Master Protein	Q6P2E9-1	Enhancer of mRNA-decapping protein 4 [OS=Homo sapiens]	0	152.384	31	23	51	23	1401	151.6	5.86	139.31	23	0	0	0.56	0.742	0.87546	0.983269	58.77	61.81	39.7	95.7	164.6	2.23388e+07	5.39296e+07	9.27081e+07	High	High	High	1	Met-loss+Acetyl [N-Term]
FALSE	High	Master Protein	P78347	General transcription factor II-I [OS=Homo sapiens]	0	152.354	39	29	71	29	998	112.3	6.39	126.01	29	0	0	0.23	0.644	0.261796	0.79086	57.38	39.64	50.3	103.1	146.6	7.0761e+07	1.45136e+08	2.06242e+08	High	High	High	1	Met-loss+Acetyl [N-Term]
FALSE	High	Master Protein	P54886	delta-1-pyrroline-5-carboxylate synthase [OS=Homo sapiens]	0	152.266	49	29	66	29	795	87.2	7.12	122.8	29	0	0	0.303	0.81	0.456708	0.992898	95.8	23.89	56.7	122	121.3	1.17146e+08	2.52274e+08	2.50775e+08	High	High	High	1
FALSE	High	Master Protein	P51114-1	Fragile X mental retardation syndrome-related protein 1 [OS=Homo sapiens]	0	152.259	44	22	82	20	621	69.7	6.15	141.31	22	0	2	1.317	0.841	0.70048	0.969963	90.95	43.04	119.5	91.9	88.5	3.65711e+08	2.81232e+08	2.7084e+08	High	High	High	1	Met-loss+Acetyl [N-Term]
FALSE	High	Master Protein	O43491-1	band 4.1-like protein 2 [OS=Homo sapiens]	0	151.216	37	29	76	27	1005	112.5	5.44	140.56	29	0	2	1.043	0.758	0.858816	0.981634	81.57	26.19	129.4	93.2	77.4	2.13224e+08	1.53629e+08	1.27636e+08	High	High	High	1	Met-loss+Acetyl [N-Term]
FALSE	High	Master Protein	O94925-1	Glutaminase kidney isoform, mitochondrial [OS=Homo sapiens]	0	150.305	40	17	72	2	669	73.4	7.77	176.62	17	0	17	0.416	0.664	0.705865	0.85005	89.55	83.52	74.7	102.4	122.9	1.91439e+08	2.62476e+08	3.15158e+08	Not Found	Peak Found	High	1
FALSE	High	Master Protein	P07237	Protein disulfide-isomerase [OS=Homo sapiens]	0	149.17	62	28	161	28	508	57.1	4.87	260.46	28	0	0	1.447	0.917	0.629089	0.886992	136.16	126.14	91.7	111.1	97.2	1.70541e+09	2.0654e+09	1.80835e+09	High	High	High	1
FALSE	High	Master Protein	Q00653-1	Nuclear factor NF-kappa-B p100 subunit [OS=Homo sapiens]	0	148.932	45	28	68	28	900	96.7	6.25	119.87	28	0	0	0.478	0.633	0.778617	0.791468	72.76	56.49	90.9	84.5	124.6	8.25019e+07	7.67162e+07	1.13182e+08	High	High	High	1	Acetyl [N-Term]
FALSE	High	Master Protein	O14980	Exportin-1 [OS=Homo sapiens]	0	148.865	32	25	62	25	1071	123.3	6.06	96.64	25	0	0	0.229	0.832	0.214307	0.979654	92.86	49.47	52.6	124.8	122.7	5.11135e+07	1.21337e+08	1.19276e+08	High	High	High	1
FALSE	High	Master Protein	P04843	Dolichyl-diphosphooligosaccharide--protein glycosyltransferase subunit 1 [OS=Homo sapiens]	0	148.779	56	26	104	26	607	68.5	6.38	202.32	26	0	0	0.544	0.852	0.876517	0.964149	129.76	39.54	109.2	116.9	73.9	6.0429e+08	6.46914e+08	4.08927e+08	High	High	High	1
FALSE	High	Master Protein	Q7Z2W4	zinc finger CCCH-type antiviral protein 1 [OS=Homo sapiens]	0	148.732	44	29	57	28	902	101.4	8.4	108.87	29	0	1	1.037	0.658	0.855132	0.837676	133.68	50.22	57.9	113.5	128.6	5.8532e+07	1.14693e+08	1.30007e+08	High	High	High	1	Met-loss+Acetyl [N-Term]
FALSE	High	Master Protein	P31150	Rab GDP dissociation inhibitor alpha [OS=Homo sapiens]	0	148.616	53	18	66	11	447	50.6	5.14	130.58	18	0	0	0.338	0.645	0.53477	0.868639	51.99	31.65	67	110.4	122.6	3.8202e+07	6.29453e+07	6.99268e+07	High	High	High	1
FALSE	High	Master Protein	O60701	UDP-glucose 6-dehydrogenase [OS=Homo sapiens]	0	148.008	63	22	98	22	494	55	7.12	205.22	22	0	0	0.373	0.678	0.620965	0.878135	50.48	15.82	66.7	86.8	146.6	4.98289e+08	6.48413e+08	1.09556e+09	High	High	High	1
FALSE	High	Master Protein	O00469-2	Isoform 2 of Procollagen-lysine,2-oxoglutarate 5-dioxygenase 2 [OS=Homo sapiens]	0	147.56	42	29	132	29	758	87	6.71	202.2	29	0	0	0.565	0.629	0.900557	0.742226	65.31	39.78	77	92.9	130.1	3.79825e+08	4.57996e+08	6.41575e+08	High	High	High	1
FALSE	High	Master Protein	Q9Y2X3	Nucleolar protein 58 [OS=Homo sapiens]	0	146.834	47	19	67	19	529	59.5	8.92	137.56	19	0	0	1	0.917	0.876058	0.883642	108.33	69.94	97.6	120.1	82.3	1.132e+08	1.39304e+08	9.53911e+07	High	High	High	1
FALSE	High	Master Protein	P09960-1	leukotriene A-4 hydrolase [OS=Homo sapiens]	0	146.538	47	22	68	22	611	69.2	6.18	143.62	22	0	0	0.566	0.692	0.898177	0.899832	53.94	35.14	86.9	101.8	111.3	1.05981e+08	1.24118e+08	1.35662e+08	High	High	High	1	Met-loss [N-Term]
FALSE	High	Master Protein	Q9NSE4	Isoleucine--tRNA ligase, mitochondrial [OS=Homo sapiens]	0	146.528	40	27	60	27	1012	113.7	7.2	97.74	27	0	0	0.814	0.797	0.976095	0.999834	98.21	31.32	56.3	99.2	144.4	1.70761e+08	3.0083e+08	4.3775e+08	High	High	High	1
FALSE	High	Master Protein	Q01518-1	adenylyl cyclase-associated protein 1 [OS=Homo sapiens]	0	146.473	50	20	119	1	475	51.9	8.06	201.92	20	0	0	0.01	0.397	3.5959e-17	0.123871		0		85.2	214.8		1.79767e+07	4.53152e+07	Not Found	High	High	1	Met-loss+Acetyl [N-Term]
FALSE	High	Master Protein	P35658-1	Nuclear pore complex protein Nup214 [OS=Homo sapiens]	0	145.899	20	25	39	25	2090	213.5	7.47	80.53	25	0	0	1.65	1.048	0.547541	0.598409	135.63	75.45	110.5	124.6	64.9	8.40586e+07	9.47976e+07	4.93882e+07	High	High	High	1
FALSE	High	Master Protein	P31939	bifunctional purine biosynthesis protein purH [OS=Homo sapiens]	0	144.418	55	24	55	24	592	64.6	6.71	105.34	24	0	0	0.36	0.589	0.597712	0.62587	85.93	25.98	152.6	69.3	78.1	2.236e+08	1.01501e+08	1.14501e+08	High	High	High	1	Met-loss [N-Term]
FALSE	High	Master Protein	Q86UP2-1	Kinectin [OS=Homo sapiens]	0	143.891	30	28	47	28	1357	156.2	5.64	86.83	28	0	0	0.778	0.574	0.981665	0.531349	67.73	37.53	73.7	132.2	94.1	7.46502e+07	1.33836e+08	9.5242e+07	High	High	High	1
FALSE	High	Master Protein	Q99798	Aconitate hydratase, mitochondrial [OS=Homo sapiens]	0	143.737	44	24	85	24	780	85.4	7.61	156.24	24	0	0	0.385	0.531	0.639277	0.358325	63.55	36.42	54.3	87.6	158.1	4.26374e+08	6.87835e+08	1.24086e+09	High	High	High	1
FALSE	High	Master Protein	Q01518-2	Isoform 2 of Adenylyl cyclase-associated protein 1 [OS=Homo sapiens]	0	143.06	50	20	114	1	474	51.8	8.06	190.68	20	0	24	0.844	0.743	0.964696	0.967689	101.81	64.17	105.3	87.8	106.9	6.52817e+08	5.44325e+08	6.62908e+08	Not Found	High	High	1	Met-loss+Acetyl [N-Term]
FALSE	High	Master Protein	P25205	DNA replication licensing factor mcm3 [OS=Homo sapiens]	0	143.019	41	25	52	25	808	90.9	5.77	112.9	25	0	0	0.418	0.678	0.67703	0.876261	84.42	43.93	47	107.3	145.7	4.74266e+07	1.08264e+08	1.4706e+08	High	High	High	1	Met-loss+Acetyl [N-Term]
FALSE	High	Master Protein	P43034	Platelet-activating factor acetylhydrolase IB subunit alpha [OS=Homo sapiens]	0	142.978	62	22	101	22	410	46.6	7.37	186.3	22	0	0	1.005	1.422	0.874192	0.0915446	102.01	52.26	91.3	101.1	107.6	6.66119e+08	7.37657e+08	7.84819e+08	High	High	High	1
FALSE	High	Master Protein	O43143	Pre-mRNA-splicing factor ATP-dependent RNA helicase DHX15 [OS=Homo sapiens]	0	142.811	37	25	96	24	795	90.9	7.46	155.33	25	0	1	1.015	0.982	0.869296	0.778342	107.52	41.17	124.7	97.6	77.7	3.65732e+08	2.86221e+08	2.27857e+08	High	High	High	1
FALSE	High	Master Protein	P14868	Aspartate--tRNA ligase, cytoplasmic [OS=Homo sapiens]	0	142.026	56	26	89	26	501	57.1	6.55	165.56	26	0	0	0.378	0.739	0.631335	0.96434	137.71	30.61	35.3	125.3	139.4	1.26833e+08	449720969	5.00271e+08	High	High	High	1
FALSE	High	Master Protein	Q07065	Cytoskeleton-associated protein 4 [OS=Homo sapiens]	0	140.946	38	20	47	20	602	66	5.92	123.97	20	0	0	0.576	0.468	0.902815	0.150613	108.15	32.43	55.1	159	85.8	8.66165e+07	2.49875e+08	1.34891e+08	High	High	High	1
FALSE	High	Master Protein	Q9HAU0-1	Pleckstrin homology domain-containing family A member 5 [OS=Homo sapiens]	0	140.263	34	26	48	26	1116	127.4	7.53	97.58	26	0	0	1.424	1.22	0.636346	0.298817	93.74	49.56	193.5	86.8	19.7	7.45849e+08	3.34443e+08	7.60171e+07	High	High	High	1	Met-loss+Acetyl [N-Term]
FALSE	High	Master Protein	Q92841	Probable ATP-dependent RNA helicase DDX17 [OS=Homo sapiens]	0	140.005	44	28	82	21	729	80.2	8.27	152.52	28	0	6	0.443	0.894	0.750364	0.92336	95.96	31.67	80.9	111.2	107.9	2.58549e+08	3.5527e+08	3.44841e+08	High	High	High	1
FALSE	High	Master Protein	Q9UIG0	Tyrosine-protein kinase BAZ1B [OS=Homo sapiens]	0	140.001	25	27	66	27	1483	170.8	8.48	98.06	27	0	0	0.315	0.906	0.47181	0.876261	62.8	49.48	57	116.2	126.8	2.91336e+07	5.93965e+07	6.48341e+07	High	High	High	1
FALSE	High	Master Protein	Q9Y4K1	beta/gamma crystallin domain-containing protein 1 [OS=Homo sapiens]	0	139.854	24	30	62	30	1723	188.6	5.86	117.14	30	0	0	1.398	0.836	0.649963	0.976349	71.87	72.63	159.1	85.4	55.4	4.02523e+08	2.16133e+08	1.40221e+08	High	High	High	1
FALSE	High	Master Protein	P31040	Succinate dehydrogenase [ubiquinone] flavoprotein subunit, mitochondrial [OS=Homo sapiens]	0	139.719	50	20	63	20	664	72.6	7.39	139.49	20	0	0	0.428	1.14	0.727821	0.441811	85.58	50.9	77.9	109.8	112.3	1.18952e+08	1.67614e+08	1.71556e+08	High	High	High	1
FALSE	High	Master Protein	P13489	Ribonuclease inhibitor [OS=Homo sapiens]	0	139.195	61	17	71	17	461	49.9	4.82	158.25	17	0	0	0.36	0.719	0.597265	0.94236	107.27	45.2	85.6	90.8	123.6	2.19756e+08	2.32991e+08	3.17335e+08	High	High	High	1	Met-loss+Acetyl [N-Term]
FALSE	High	Master Protein	Q14247-1	Src substrate cortactin [OS=Homo sapiens]	0	139.106	46	21	144	21	550	61.5	5.4	256.39	21	0	0	2.983	1.312	0.145589	0.181855	146.41	75.5	147.7	97.7	54.6	1.89316e+09	1.2525e+09	7.0019e+08	High	High	High	1
FALSE	High	Master Protein	Q14683	structural maintenance of chromosomes protein 1a [OS=Homo sapiens]	0	138.996	27	27	54	27	1233	143.1	7.64	93.05	27	0	0	1.107	1.031	0.828324	0.667188	93.28	47.43	124.2	82.7	93.1	2.03411e+08	1.35463e+08	1.52371e+08	High	High	High	1
FALSE	High	Master Protein	P08237	ATP-dependent 6-phosphofructokinase, muscle type [OS=Homo sapiens]	0	138.597	43	22	39	19	780	85.1	7.99	75.04	22	0	1	1.057	0.739	0.867346	0.987179	134.19	25.21	68.8	122.4	108.8	3.72729e+07	6.63362e+07	5.89637e+07	High	High	High	1
FALSE	High	Master Protein	Q15436	protein transport protein Sec23A [OS=Homo sapiens]	0	138.227	36	19	76	16	765	86.1	7.08	159.63	19	0	4	0.728	0.802	0.993361	0.99686	80.23	44.19	51.9	128	120.1	7.02378e+07	1.73262e+08	1.62468e+08	High	High	High	1
FALSE	High	Master Protein	O95340	bifunctional 3'-phosphoadenosine 5'-phosphosulfate synthase 2 [OS=Homo sapiens]	0	138.105	43	21	72	20	614	69.5	8.03	125.18	21	0	0	0.368	0.931	0.613054	0.871552	99.96	18.99	44.1	141.5	114.4	8.14779e+07	2.61405e+08	2.11423e+08	High	High	High	1
FALSE	High	Master Protein	P06748	Nucleophosmin [OS=Homo sapiens]	0	138.015	49	12	108	12	294	32.6	4.78	224.72	12	0	0	2.199	1.095	0.308116	0.531349	141.8	91.7	133	113.6	53.4	1.05884e+09	9.04072e+08	4.25311e+08	High	High	High	1	Acetyl [N-Term]
FALSE	High	Master Protein	Q2TB90-1	Putative hexokinase HKDC1 [OS=Homo sapiens]	0	137.509	35	28	64	25	917	102.5	7.12	105.25	28	0	0	0.774	0.796	0.990108	0.999834	112.88	31.44	99.6	123.4	77	1.38641e+08	1.71677e+08	1.0708e+08	High	High	High	1
FALSE	High	Master Protein	P30101	Protein disulfide-isomerase A3 [OS=Homo sapiens]	0	137.394	52	22	175	22	505	56.7	6.35	330.42	22	0	0	0.75	0.602	0.994891	0.643152	102.22	59.89	114.9	66.2	118.9	1.98966e+09	1.14645e+09	2.05963e+09	High	High	High	1
FALSE	High	Master Protein	P61978	Heterogeneous nuclear ribonucleoprotein K [OS=Homo sapiens]	0	137.309	63	20	125	1	463	50.9	5.54	208.23	20	0	0	0.01	0.439	3.5959e-17	0.358933		0		91.5	208.5		8385505	1.91211e+07	Not Found	High	High	1	Acetyl [N-Term]
FALSE	High	Master Protein	Q8N3D4	EH domain-binding protein 1-like protein 1 [OS=Homo sapiens]	0	137.257	27	29	59	28	1523	161.8	4.83	103.96	29	0	1	1.807	0.788	0.401627	0.999834	78.99	26.64	115.4	135.4	49.1	1.38794e+08	1.62878e+08	5.91065e+07	High	High	High	1
FALSE	High	Master Protein	O95782	AP-2 complex subunit alpha-1 [OS=Homo sapiens]	0	137.244	39	28	59	23	977	107.5	7.03	102.12	28	0	5	0.572	0.701	0.908712	0.91848	54.33	30.69	61.6	119.8	118.5	1.04762e+08	2.0369e+08	2.01509e+08	High	High	High	1
FALSE	High	Master Protein	O00151	PDZ and LIM domain protein 1 [OS=Homo sapiens]	0	137.202	66	16	47	16	329	36	7.02	115.77	16	0	0	0.731	0.563	0.995365	0.486161	93.1	27.73	42	92.2	165.7	4.91717e+07	1.07824e+08	1.93832e+08	High	High	High	1	Met-loss+Acetyl [N-Term]
FALSE	High	Master Protein	P63244	Receptor of activated protein C kinase 1 [OS=Homo sapiens]	0	137.025	78	18	85	18	317	35.1	7.69	171.21	18	0	0	0.349	0.7	0.569736	0.915931	113.03	12.97	85.4	88.9	125.7	5.27466e+08	5.48826e+08	7.7643e+08	High	High	High	1	Met-loss+Acetyl [N-Term]
FALSE	High	Master Protein	P36871-1	Phosphoglucomutase-1 [OS=Homo sapiens]	0	136.528	59	24	77	24	562	61.4	6.76	133.84	24	0	0	0.494	0.667	0.829071	0.852118	126.79	41.68	119.6	78.6	101.8	2.25391e+08	1.48235e+08	1.91872e+08	High	High	High	1
FALSE	High	Master Protein	Q9Y4K0	Lysyl oxidase homolog 2 [OS=Homo sapiens]	0	136.091	33	18	76	18	774	86.7	6.38	146.18	18	0	0	2.999	1.555	0.143147	0.0367506	149.95	88.28	157.8	102	40.2	5.309e+08	343351075	1.35152e+08	High	High	High	1
FALSE	High	Master Protein	O60664-1	Perilipin-3 [OS=Homo sapiens]	0	135.863	64	17	62	17	434	47	5.44	138.17	17	0	0	1.329	0.746	0.691435	0.96905	130.97	45.09	133.7	89.5	76.8	2.05211e+08	1.3735e+08	1.17857e+08	High	High	High	1	Met-loss+Acetyl [N-Term]
FALSE	High	Master Protein	O00468	Agrin [OS=Homo sapiens]	0	135.72	18	25	52	25	2067	217.1	6.39	97.92	25	0	0	1.184	0.524	0.837115	0.566455	54.58	75.5	143.7	65	91.3	5.53225e+07	2.50209e+07	3.5174e+07	High	High	High	1
FALSE	High	Master Protein	P53992	Protein transport protein sec24c [OS=Homo sapiens]	0	135.377	23	18	64	18	1094	118.2	7.06	108.3	18	0	0	0.741	0.875	0.998986	0.925351	74.92	25.37	102.3	96.4	101.3	9.35704e+07	8.82339e+07	9.26789e+07	High	High	High	1
FALSE	High	Master Protein	P13797	Plastin-3 [OS=Homo sapiens]	0	135.306	48	24	54	16	630	70.8	5.6	91.37	24	0	2	0.519	0.709	0.849763	0.929624	129.73	35.98	36.2	77.1	186.8	3.64258e+07	7.76415e+07	1.88182e+08	High	High	High	1
FALSE	High	Master Protein	O43776	Asparagine--tRNA ligase, cytoplasmic [OS=Homo sapiens]	0	135.186	47	21	59	21	548	62.9	6.25	120.45	21	0	0	0.746	0.804	0.996618	0.99686	97.33	31.48	63.8	119.7	116.5	1.11457e+08	2.09024e+08	2.03424e+08	High	High	High	1	Met-loss [N-Term]
FALSE	High	Master Protein	P09525	annexin A4 [OS=Homo sapiens]	0	135.16	71	21	148	3	319	35.9	6.13	255.74	21	0	20	0.551	0.542	0.885262	0.403472	146.58	51.7	97.3	78.1	124.6	1.52901e+09	1.22737e+09	1.95837e+09	High	High	High	1
FALSE	High	Master Protein	A5YKK6	CCR4-NOT transcription complex subunit 1 [OS=Homo sapiens]	0	134.908	17	31	62	31	2376	266.8	7.11	75.84	31	0	0	0.728	0.71	0.996618	0.962983	66.25	33.7	59.9	89.7	150.5	3.54528e+07	5.30645e+07	8.90517e+07	High	High	High	1
FALSE	High	Master Protein	Q99613	Eukaryotic translation initiation factor 3 subunit C [OS=Homo sapiens]	0	134.77	26	22	55	22	913	105.3	5.68	105.22	22	0	0	0.689	0.879	0.980961	0.938491	75.82	37.37	48.3	125.6	126.1	7.12272e+07	1.85198e+08	1.85869e+08	High	High	High	1
FALSE	High	Master Protein	P35573-1	glycogen debranching enzyme [OS=Homo sapiens]	0	134.729	32	34	59	34	1532	174.7	6.76	75.72	34	0	0	0.985	1.092	0.911622	0.498325	107.68	68.44	82.4	128.8	88.8	4.76635e+07	7.45436e+07	5.14181e+07	High	High	High	1
FALSE	High	Master Protein	Q8WYP5	protein elys [OS=Homo sapiens]	0	134.682	21	34	66	34	2266	252.3	6.6	77.3	34	0	0	1.354	0.957	0.630958	0.796568	88.21	29.78	72.3	107.6	120.1	6.13725e+07	9.1336e+07	1.01906e+08	High	High	High	1
FALSE	High	Master Protein	O15523	atp-dependent rna helicase ddx3y [OS=Homo sapiens]	0	134.482	40	22	75	2	660	73.1	7.55	131.82	22	0	0	0.01	0.01	3.5959e-17	6.92344e-17					300			4.05735e+06	High	High	High	1
FALSE	High	Master Protein	P05556-1	Integrin beta-1 [OS=Homo sapiens]	0	134.165	34	23	126	23	798	88.4	5.39	221.11	23	0	0	0.692	0.853	0.982739	0.964149	139.87	67.31	106.6	105	88.4	7.48727e+08	7.37866e+08	6.21376e+08	High	High	High	1
FALSE	High	Master Protein	P17252	Protein kinase C alpha type [OS=Homo sapiens]	0	133.984	42	22	78	16	672	76.7	7.05	123.33	22	0	8	0.871	0.82	0.953225	0.985743	129.02	32.77	84.9	92	123	1.64075e+08	1.77818e+08	2.37702e+08	High	High	High	1	Met-loss+Acetyl [N-Term]
FALSE	High	Master Protein	P11498	pyruvate carboxylase, mitochondrial [OS=Homo sapiens]	0	133.864	32	26	50	26	1178	129.6	6.84	95.29	26	0	0	0.604	1.002	0.935342	0.708236	133.56	26.09	93.9	94.9	111.2	6.61077e+07	6.67639e+07	7.82283e+07	High	High	High	1
FALSE	High	Master Protein	Q14974	Importin subunit beta-1 [OS=Homo sapiens]	0	133.744	34	21	59	21	876	97.1	4.78	134.34	21	0	0	0.454	0.646	0.769438	0.800067	88.83	38.58	59.4	105.4	135.2	1.37028e+08	2.43109e+08	3.11729e+08	High	High	High	1	Met-loss [N-Term]; Acetyl [N-Term]
FALSE	High	Master Protein	Q96QK1	Vacuolar protein sorting-associated protein 35 [OS=Homo sapiens]	0	133.203	37	24	65	24	796	91.6	5.49	116.2	24	0	0	0.919	1.171	0.929115	0.379156	121.66	34.44	58.7	146.2	95.1	1.05305e+08	2.62406e+08	1.70746e+08	High	High	High	1	Met-loss [N-Term]
FALSE	High	Master Protein	Q9BUF5	Tubulin beta-6 chain [OS=Homo sapiens]	0	133.156	48	15	108	6	446	49.8	4.88	192.88	15	0	0	0.768	0.573	0.993361	0.666294	0	26.78	42.3	87.7	170	1.99142e+07	4.13136e+07	8.00989e+07	High	High	High	1
FALSE	High	Master Protein	Q9Y2W1	Thyroid hormone receptor-associated protein 3 [OS=Homo sapiens]	0	132.762	27	24	81	23	955	108.6	10.15	133.71	24	0	1	1.366	1.01	0.669284	0.71483	140.95	43.5	188.6	69.2	42.3	7.14918e+08	2.62255e+08	1.60312e+08	High	High	High	1
FALSE	High	Master Protein	P50991	T-complex protein 1 subunit delta [OS=Homo sapiens]	0	132.717	49	21	77	20	539	57.9	7.83	143.81	21	0	0	0.417	0.686	0.708533	0.888903	89.28	37.53	55.6	102.4	142	1.34704e+08	2.48397e+08	3.44307e+08	High	High	High	1
FALSE	High	Master Protein	P49915	GMP synthase [glutamine-hydrolyzing] [OS=Homo sapiens]	0	131.651	51	23	54	23	693	76.7	6.87	99.08	23	0	0	0.378	0.871	0.602369	0.934168	57.42	41.03	45.2	108.3	146.5	3.6187e+07	8.67351e+07	1.17251e+08	High	High	High	1
FALSE	High	Master Protein	Q02388-1	Collagen alpha-1(VII) chain [OS=Homo sapiens]	0	131.558	13	26	45	26	2944	295	6.27	90.4	26	0	0	0.869	0.851	0.961724	0.946871	73.26	37.56	79.3	114.5	106.1	5.25211e+07	75840610	7.02791e+07	High	High	High	1
FALSE	High	Master Protein	Q12789-2	General transcription factor 3C polypeptide 1 [OS=Homo sapiens]	0	131.232	19	29	45	29	2109	238.7	7.3	63.83	29	0	0	1.113	0.963	0.785034	0.693567	98.2	17.5	176.8	64.8	58.4	1.39996e+08	5.1339e+07	4.62458e+07	High	High	High	1
FALSE	High	Master Protein	P04040	catalase [OS=Homo sapiens]	0	130.584	47	18	55	18	527	59.7	7.39	116.1	18	0	0	0.336	0.768	0.539829	0.986217	110.35	25.34	91.4	91.5	117.1	1.29912e+08	1.30008e+08	1.66371e+08	High	High	High	1
FALSE	High	Master Protein	P22626	heterogeneous nuclear ribonucleoproteins A2/B1 [OS=Homo sapiens]	0	130.386	63	20	144	17	353	37.4	8.95	251.41	20	0	3	1.331	0.861	0.69063	0.953749	138.04	78.69	74.7	103.3	122	8.76057e+08	1.21185e+09	1.43162e+09	High	High	High	1
FALSE	High	Master Protein	P39023	60S ribosomal protein L3 [OS=Homo sapiens]	0	130.319	54	20	91	20	403	46.1	10.18	143.96	20	0	0	1.319	1.22	0.698389	0.298817	145.19	88.53	90.6	91.1	118.3	6.91685e+08	6.95811e+08	9.02828e+08	High	High	High	1
FALSE	High	Master Protein	Q93009	Ubiquitin carboxyl-terminal hydrolase 7 [OS=Homo sapiens]	0	130.177	36	28	50	28	1102	128.2	5.55	87.36	28	0	0	1.267	0.666	0.732537	0.858698	103.49	53.84	122.9	97.5	79.6	1.55691e+08	1.23535e+08	1.00858e+08	High	High	High	1
FALSE	High	Master Protein	P55265-1	Double-stranded RNA-specific adenosine deaminase [OS=Homo sapiens]	0	129.851	29	23	54	23	1226	136	8.65	93.19	23	0	0	2.387	1.198	0.257693	0.334594	37.84	40.99	156.4	123.7	19.9	7.53609e+08	5.96369e+08	9.60125e+07	High	High	High	1
FALSE	High	Master Protein	P56192	Methionine--tRNA ligase, cytoplasmic [OS=Homo sapiens]	0	129.596	31	19	39	19	900	101.1	6.16	73.9	19	0	0	0.35	0.549	0.520129	0.50373	118.07	33.73	49.8	102.2	148	3.61153e+07	7.41607e+07	1.07314e+08	High	High	High	1
FALSE	High	Master Protein	Q9Y2L1-1	exosome complex exonuclease RRP44 [OS=Homo sapiens]	0	129.52	38	27	68	27	958	108.9	7.14	115.35	27	0	0	0.978	0.969	0.86918	0.778322	68.46	31.86	101.5	110.8	87.7	8.96837e+07	9.79383e+07	7.75504e+07	High	High	High	1
FALSE	High	Master Protein	O14617-1	AP-3 complex subunit delta-1 [OS=Homo sapiens]	0	129.478	31	24	52	24	1153	130.1	8.48	81.35	24	0	0	0.38	0.835	0.605964	0.96434	53	32.45	34.1	109.4	156.4	2.23955e+07	7.17693e+07	1.02622e+08	High	High	High	1
FALSE	High	Master Protein	P23526-1	Adenosylhomocysteinase [OS=Homo sapiens]	0	129.237	43	17	94	16	432	47.7	6.34	143.61	17	0	0	0.408	0.789	0.687943	0.999834	127.04	46.21	44.7	126.9	128.4	3.98599e+08	1.13212e+09	1.14577e+09	High	High	High	1
FALSE	High	Master Protein	P55196-5	Isoform 5 of Afadin [OS=Homo sapiens]	0	129.11	19	25	52	25	1834	207.7	6.39	97.92	25	0	0	1.313	0.801	0.671478	0.96434	60.12	43.37	137	61.4	101.6	8.60054e+07	3.85579e+07	6.37709e+07	High	High	High	1
FALSE	High	Master Protein	Q9C0C9	(E3-independent) E2 ubiquitin-conjugating enzyme [OS=Homo sapiens]	0	129.052	29	25	47	25	1292	141.2	5.12	81.09	25	0	0	0.508	0.79	0.829071	0.992551	93.97	27.06	80.9	92.7	126.4	5.52881e+07	6.33772e+07	8.63521e+07	High	High	High	1
FALSE	High	Master Protein	P61978-3	Isoform 3 of Heterogeneous nuclear ribonucleoprotein K [OS=Homo sapiens]	0	128.796	61	20	119	1	440	48.5	5.54	193.34	20	0	22	1.506	0.821	0.602098	0.985743	66.53	58.04	108.2	90.7	101.1	6.01655e+08	5.04526e+08	5.62231e+08	Not Found	High	High	1	Acetyl [N-Term]
FALSE	High	Master Protein	Q9BUQ8	Probable ATP-dependent RNA helicase DDX23 [OS=Homo sapiens]	0	128.743	40	28	91	28	820	95.5	9.55	145.47	28	0	0	1.534	1.271	0.585582	0.22858	88.69	43.86	154.6	92.2	53.2	3.67925e+08	2.19516e+08	1.26733e+08	High	High	High	1
FALSE	High	Master Protein	P52701	DNA mismatch repair protein MSH6 [OS=Homo sapiens]	0	128.679	25	26	45	26	1360	152.7	6.9	78.22	26	0	0	1.247	0.791	0.738433	0.999834	82.95	35.25	65.6	84.7	149.8	7.02232e+07	9.06636e+07	1.60391e+08	High	High	High	1
FALSE	High	Master Protein	Q5T2W1-1	Na(+)/H(+) exchange regulatory cofactor NHE-RF3 [OS=Homo sapiens]	0	128.28	48	17	40	17	519	57.1	5.55	90.6	17	0	0	0.989	0.669	0.865081	0.876261	122.11	33.84	63.9	117.4	118.8	5.47661e+07	1.00672e+08	1.01846e+08	High	High	High	1	Met-loss+Acetyl [N-Term]
FALSE	High	Master Protein	Q9NZN4	EH domain-containing protein 2 [OS=Homo sapiens]	0	128.232	59	20	59	18	543	61.1	6.46	99.39	20	0	2	0.451	0.491	0.738818	0.238423	28.93	32.26	32.2	82.2	185.7	2.66568e+07	6.81119e+07	1.53892e+08	High	High	High	1
FALSE	High	Master Protein	Q9NWH9-1	SAFB-like transcription modulator [OS=Homo sapiens]	0	128.174	29	22	66	22	1034	117.1	7.87	109.28	22	0	0	4.021	0.821	0.0565245	0.985743	122.63	56.44	157.1	69.3	73.6	2.7814e+08	1.22729e+08	1.30261e+08	High	High	High	1	Met-loss+Acetyl [N-Term]
FALSE	High	Master Protein	P00367	Glutamate dehydrogenase 1, mitochondrial [OS=Homo sapiens]	0	127.943	42	19	58	19	558	61.4	7.8	109.34	19	0	0	0.531	0.702	0.865081	0.92333	89.72	36.64	69	96.3	134.6	1.66494e+08	2.32253e+08	3.24618e+08	High	High	High	1
FALSE	High	Master Protein	O60716-1	Catenin delta-1 [OS=Homo sapiens]	0	127.625	37	23	51	23	968	108.1	6.23	92.37	23	0	0	0.639	0.724	0.954031	0.962983	56.39	33.78	45.9	124.6	129.5	3.53205e+07	9.58795e+07	9.96513e+07	High	High	High	1	Acetyl [N-Term]
FALSE	High	Master Protein	P40227-1	T-complex protein 1 subunit zeta [OS=Homo sapiens]	0	127.162	48	19	75	14	531	58	6.68	160.76	19	0	6	0.356	0.72	0.587407	0.94244	97.71	55.59	37.8	107.2	155	1.08634e+08	3.07672e+08	4.44743e+08	High	High	High	1
FALSE	High	Master Protein	Q02880	DNA topoisomerase 2-beta [OS=Homo sapiens]	0	126.784	25	35	56	25	1626	183.2	8	73.36	35	0	0	0.456	0.932	0.776176	0.769191	87.98	54.54	102.7	108.5	88.8	4.96086e+07	5.2415e+07	4.289e+07	High	High	High	1
FALSE	High	Master Protein	Q10471	Polypeptide N-acetylgalactosaminyltransferase 2 [OS=Homo sapiens]	0	126.653	44	20	77	19	571	64.7	8.35	119.25	20	0	2	0.338	1.256	0.544764	0.247855	106.61	60.58	94.1	130	75.9	2.82773e+08	3.9074e+08	2.27962e+08	High	High	High	1
FALSE	High	Master Protein	P60174-1	Isoform 2 of Triosephosphate isomerase [OS=Homo sapiens]	0	126.369	73	14	95	14	249	26.7	6.9	208.09	14	0	0	0.506	0.616	0.841332	0.6891	135.61	27.72	104.9	88.8	106.4	9.43184e+08	7.98417e+08	9.56643e+08	High	High	High	1
FALSE	High	Master Protein	Q9P258	Protein RCC2 [OS=Homo sapiens]	0	126.318	50	18	48	18	522	56	8.78	95.43	18	0	0	0.595	1.282	0.930089	0.215743	125.69	66.52	57.9	134.3	107.8	8.30105e+07	1.92644e+08	1.54545e+08	High	High	High	1
FALSE	High	Master Protein	Q12802-1	A-kinase anchor protein 13 [OS=Homo sapiens]	0	126.228	14	24	37	24	2813	307.4	5.24	79.49	24	0	0	0.475	0.628	0.791632	0.863774	87.36	48.98	74.5	105.4	120.1	2.37113e+07	3.35598e+07	3.82317e+07	High	High	High	1
FALSE	High	Master Protein	Q5JRX3	Presequence protease, mitochondrial [OS=Homo sapiens]	0	125.735	37	27	45	27	1037	117.3	6.92	82.32	27	0	0	1.034	0.501	0.841899	0.328261	26.12	67.84	112.5	86.2	101.3	8.93094e+07	6.84148e+07	8.04212e+07	High	High	High	1
FALSE	High	Master Protein	Q8IY81	pre-rRNA processing protein FTSJ3 [OS=Homo sapiens]	0	125.672	32	17	64	17	847	96.5	8.4	120.54	17	0	0	1.05	0.726	0.854929	0.973329	81.37	49.48	210.2	41.2	48.6	3.74391e+08	7.34551e+07	8.65413e+07	High	High	High	1
FALSE	High	Master Protein	Q9ULV4	coronin-1C [OS=Homo sapiens]	0	125.648	50	22	100	22	474	53.2	7.08	186.15	22	0	0	1.502	1.21	0.60323	0.313957	114.03	72.18	97.4	114.8	87.9	8.1933e+08	9.66052e+08	7.39473e+08	High	High	High	1
FALSE	High	Master Protein	O75694	nuclear pore complex protein nup155 [OS=Homo sapiens]	0	125.408	25	23	43	23	1391	155.1	6.16	72.67	23	0	0	0.693	0.896	0.976374	0.886992	33.11	36.24	11.8	137.3	150.9	7.57167e+06	8.81928e+07	9.68694e+07	High	High	High	1	Met-loss [N-Term]
FALSE	High	Master Protein	P18754-1	Regulator of chromosome condensation [OS=Homo sapiens]	0	125	60	16	53	16	421	44.9	7.52	119.84	16	0	0	0.809	0.845	0.980393	0.966834	112.52	29.22	109.9	86.4	103.7	1.40375e+08	1.1041e+08	1.32554e+08	High	High	High	1
FALSE	High	Master Protein	Q6WCQ1	Myosin phosphatase Rho-interacting protein [OS=Homo sapiens]	0	124.1	28	20	45	20	1025	116.5	6.21	86.47	20	0	0	1.654	1.328	0.645217	0.10538	130.66	69.21	61.6	127.2	111.2	2.45236e+07	5.06617e+07	4.43116e+07	High	High	High	1
FALSE	High	Master Protein	P57737	Coronin-7 [OS=Homo sapiens]	0	123.921	38	18	41	18	925	100.5	5.8	97.3	18	0	0	0.863	0.697	0.972658	0.952752	10.74	52.22	67.6	94.1	138.3	3.65982e+07	5.09657e+07	7.48646e+07	High	High	High	1
FALSE	High	Master Protein	P35222	Catenin beta-1 [OS=Homo sapiens]	0	123.636	38	19	39	17	781	85.4	5.86	80.92	19	0	2	0.894	0.74	0.929115	0.966829	24.98	47.38	30.6	118.1	151.3	2.73256e+07	1.05478e+08	1.35073e+08	High	High	High	1	Met-loss+Acetyl [N-Term]
FALSE	High	Master Protein	Q9BY44-1	Eukaryotic translation initiation factor 2A [OS=Homo sapiens]	0	123.594	48	21	54	21	585	64.9	8.87	102.38	21	0	0	0.512	0.762	0.84659	0.985103	111.09	21.17	35.4	96.5	168.1	4.60753e+07	1.25827e+08	2.1907e+08	High	High	High	1	Met-loss [N-Term]
FALSE	High	Master Protein	Q9HCE1	Putative helicase MOV-10 [OS=Homo sapiens]	0	123.438	34	25	54	25	1003	113.6	8.82	101.84	25	0	0	1.648	1.342	0.468638	0.136137	80.52	25.14	112.8	123.6	63.7	1.27097e+08	1.39282e+08	7.1756e+07	High	High	High	1
FALSE	High	Master Protein	P68032	Actin, alpha cardiac muscle 1 [OS=Homo sapiens]	0	122.966	52	15	247	6	377	42	5.39	399.53	15	0	0	0.126	0.756	0.0436704	0.980168	100.85	49.62	4.3	110.8	184.9	3.84685e+07	9.99932e+08	1.66826e+09	High	High	High	1
FALSE	High	Master Protein	P38919	Eukaryotic initiation factor 4A-III [OS=Homo sapiens]	0	122.745	58	21	66	18	411	46.8	6.73	100.17	21	0	3	1.395	0.853	0.651553	0.964149	116.45	73.7	69.8	114.5	115.7	3.29288e+08	5.40284e+08	5.46239e+08	High	High	High	1	Met-loss+Acetyl [N-Term]
FALSE	High	Master Protein	Q02218	2-oxoglutarate dehydrogenase, mitochondrial [OS=Homo sapiens]	0	122.506	32	22	41	22	1023	115.9	6.86	79.96	22	0	0	0.79	0.577	0.981523	0.617822	73.27	40.47	43.6	100.6	155.8	2.92397e+07	6.75079e+07	1.04499e+08	High	High	High	1
FALSE	High	Master Protein	O95163	Elongator complex protein 1 [OS=Homo sapiens]	0	121.951	24	22	45	22	1332	150.2	5.94	75.7	22	0	0	2.817	1.129	0.133516	0.442489	95.18	42.24	146.1	94	59.8	1.21901e+08	7.84542e+07	4.9931e+07	High	High	High	1
FALSE	High	Master Protein	Q9BZK7	F-box-like/WD repeat-containing protein TBL1XR1 [OS=Homo sapiens]	0	121.643	43	12	51	8	514	55.6	5.55	143.48	12	0	4	1.939	0.816	0.398563	0.981634	127.02	23.97	195.3	57	47.8	3.16907e+08	9.24969e+07	7.75163e+07	High	High	High	1	Met-loss+Acetyl [N-Term]
FALSE	High	Master Protein	P12956	X-ray repair cross-complementing protein 6 [OS=Homo sapiens]	0	121.219	48	24	74	23	609	69.8	6.64	109.55	24	0	1	0.343	0.863	0.555719	0.952752	120.58	39.45	64.8	119.9	115.3	2.27321e+08	420944245	4.04618e+08	High	High	High	1
FALSE	High	Master Protein	Q92878	DNA repair protein Rad50 [OS=Homo sapiens]	0	121.053	27	28	46	28	1312	153.8	6.89	71.88	28	0	0	1.017	0.94	0.854742	0.822211	66.1	43.71	95.3	96.1	108.6	8.63338e+07	8.70871e+07	9.84272e+07	High	High	High	1
FALSE	High	Master Protein	P11940-1	Polyadenylate-binding protein 1 [OS=Homo sapiens]	0	120.91	47	22	58	17	636	70.6	9.5	92.44	22	0	4	0.48	0.793	0.808293	0.999834	118.5	58.45	33.1	127.1	139.7	7.81425e+07	2.99806e+08	3.2958e+08	High	High	High	1	Acetyl [N-Term]
FALSE	High	Master Protein	Q15746-1	Myosin light chain kinase, smooth muscle [OS=Homo sapiens]	0	120.887	21	29	53	2	1914	210.6	6.15	86.22	29	0	19	0.8	0.552	0.980623	0.444482	119.92	82.4	92.4	94.9	112.7	1.00155e+08	1.02906e+08	1.22179e+08	Not Found	High	High	1
FALSE	High	Master Protein	Q9NQC3-2	Isoform 2 of Reticulon-4 [OS=Homo sapiens]	0	120.877	69	13	68	13	373	40.3	4.78	159.56	13	0	0	0.885	0.53	0.94651	0.356269	139.41	42.56	166.5	49.5	84	6.9233e+08	2.05731e+08	3.49405e+08	High	High	High	1	Acetyl [N-Term]
FALSE	High	Master Protein	P20810-1	Calpastatin [OS=Homo sapiens]	0	120.574	40	15	57	15	708	76.5	5.07	120.14	15	0	0	0.945	0.577	0.888029	0.671426	85.29	39.15	94.9	57	148.1	6.24031e+07	3.74962e+07	9.7404e+07	High	High	High	1
FALSE	High	Master Protein	Q9Y2A7-1	Nck-associated protein 1 [OS=Homo sapiens]	0	120.426	26	21	45	21	1128	128.7	6.62	68.08	21	0	0	0.667	0.763	0.972748	0.985743	38.63	34.46	82.5	122.8	94.7	9.12443e+07	1.35802e+08	1.04788e+08	High	High	High	1
FALSE	High	Master Protein	Q15437	protein transport protein Sec23B [OS=Homo sapiens]	0	120.379	29	16	43	13	767	86.4	6.89	96.64	16	0	0	0.87	0.635	0.959515	0.88313	32.1	44.28	103.1	67.2	129.7	4.67265e+07	3.04448e+07	5.87576e+07	High	High	High	1	Met-loss+Acetyl [N-Term]
FALSE	High	Master Protein	P02533	Keratin, type I cytoskeletal 14 [OS=Homo sapiens]	0	120.209	55	23	124	9	472	51.5	5.16	209.78	23	0	7	2.302	1.104	0.292021	0.46679	42.96	52.34	178.3	74.9	46.7	2.64503e+08	1.11128e+08	6.93064e+07	High	High	High	1
FALSE	High	Master Protein	Q9Y4H2	Insulin receptor substrate 2 [OS=Homo sapiens]	0	120.118	21	16	36	16	1338	137.2	8.65	82.53	16	0	0	2.78	0.951	0.182559	0.764183	62.99	30.24	148.8	83.4	67.8	8.74215e+07	4.89545e+07	3.98191e+07	High	High	High	1
FALSE	High	Master Protein	Q9NZB2-1	Constitutive coactivator of PPAR-gamma-like protein 1 [OS=Homo sapiens]	0	119.594	29	23	43	22	1118	121.8	8.88	90.11	23	0	0	0.719	0.834	0.993361	0.966829	135.09	30.7	71.3	113.9	114.8	5.33319e+07	8.51808e+07	8.59112e+07	High	High	High	1
FALSE	High	Master Protein	P43490	nicotinamide phosphoribosyltransferase [OS=Homo sapiens]	0	119.371	46	18	45	18	491	55.5	7.15	74.01	18	0	0	0.355	0.52	0.54617	0.370021	57.66	33.47	43.8	92.2	164	3.14751e+07	6.62642e+07	1.17871e+08	High	High	High	1	Acetyl [N-Term]
FALSE	High	Master Protein	Q15746-2	Isoform 2 of Myosin light chain kinase, smooth muscle [OS=Homo sapiens]	0	119.162	21	28	52	1	1845	202.9	6.16	88.77	28	0	0	0.164	0.769	0.174406	0.986217	0	0	25.5	119.3	155.2	1.58402e+06	7.41208e+06	9.63743e+06	High	High	Peak Found	1
FALSE	High	Master Protein	Q9H0A0	RNA cytidine acetyltransferase [OS=Homo sapiens]	0	118.92	34	25	61	25	1025	115.7	8.27	98.52	25	0	0	0.651	0.739	0.964814	0.981634	91.05	21.08	82.9	93.1	123.9	6.17848e+07	6.93983e+07	9.23393e+07	High	High	High	1
FALSE	High	Master Protein	Q92945	Far upstream element-binding protein 2 [OS=Homo sapiens]	0	118.828	39	18	43	17	711	73.1	7.3	91.33	18	0	1	0.645	0.752	0.963731	0.986217	65.76	28.12	79.4	109.3	111.3	6.79968e+07	9.35962e+07	9.52523e+07	High	High	High	1	Met-loss+Acetyl [N-Term]
FALSE	High	Master Protein	Q9H4A4	aminopeptidase B [OS=Homo sapiens]	0	118.759	43	21	56	21	650	72.5	5.74	121.19	21	0	0	0.465	0.62	0.782552	0.70625	99.07	44.19	51.7	103.1	145.1	6.43335e+07	1.28229e+08	1.80406e+08	High	High	High	1	Met-loss+Acetyl [N-Term]
FALSE	High	Master Protein	Q8TEQ6	gem-associated protein 5 [OS=Homo sapiens]	0	118.332	23	27	55	27	1508	168.5	6.62	78.84	27	0	0	1.045	0.848	0.846789	0.948907	49.31	27.27	70.5	111.2	118.3	5.00909e+07	7.90138e+07	8.40248e+07	High	High	High	1
FALSE	High	Master Protein	O75955	Flotillin-1 [OS=Homo sapiens]	0	118.224	54	17	53	17	427	47.3	7.49	95.02	17	0	0	1.276	0.792	0.716142	0.999834	88.34	45.73	83.3	96.3	120.5	8.4586e+07	97755623	1.22334e+08	High	High	High	1
FALSE	High	Master Protein	P15121	aldose reductase [OS=Homo sapiens]	0	118.084	71	16	98	15	316	35.8	6.98	179.51	16	0	2	0.281	0.659	0.398337	0.835198	144.16	70.48	78.1	124.5	97.4	1.2049e+09	1.92056e+09	1.5015e+09	High	High	High	1
FALSE	High	Master Protein	P48147	prolyl endopeptidase [OS=Homo sapiens]	0	117.636	48	25	56	25	710	80.6	5.86	96.5	25	0	0	0.967	0.93	0.905664	0.871552	50.71	32.21	104	110.9	85.1	1.33104e+08	1.41991e+08	1.09015e+08	High	High	High	1	Acetyl [N-Term]
FALSE	High	Master Protein	P62258-1	14-3-3 protein epsilon [OS=Homo sapiens]	0	117.604	69	16	94	13	255	29.2	4.74	153.17	16	0	0	0.928	0.566	0.92457	0.501531	141.77	40.06	132.2	91.1	76.7	6.35289e+08	4.37721e+08	3.68585e+08	High	High	High	1	Acetyl [N-Term]
FALSE	High	Master Protein	P09104	Gamma-enolase [OS=Homo sapiens]	0	117.296	57	15	86	11	434	47.2	5.03	197.26	15	0	0	0.868	0.642	0.954031	0.784994	75.37	37.82	55.7	75.5	168.8	6.81256e+07	9.22425e+07	2.06326e+08	High	High	High	1
FALSE	High	Master Protein	A0FGR8-2	Isoform 2 of Extended synaptotagmin-2 [OS=Homo sapiens]	0	117.27	33	20	33	20	893	98.8	8.68	63.3	20	0	0	0.638	0.878	0.950028	0.883207	77.03	32.03	95	128.7	76.3	4.82579e+07	6.53891e+07	3.87912e+07	High	High	High	1
FALSE	High	Master Protein	O75165	DnaJ homolog subfamily C member 13 [OS=Homo sapiens]	0	116.684	16	25	40	25	2243	254.3	6.74	64.14	25	0	0	1.143	0.806	0.798926	0.995131	80.02	47.83	77.1	99	123.9	9.18302e+07	1.17919e+08	1.47624e+08	High	High	High	1
FALSE	High	Master Protein	Q15459	splicing factor 3A subunit 1 [OS=Homo sapiens]	0	116.201	32	17	56	17	793	88.8	5.22	102.1	17	0	0	0.653	0.867	0.966873	0.948907	125.51	69.91	185.8	76.2	38.1	4.84699e+08	1.98702e+08	9.92768e+07	High	High	High	1	Met-loss [N-Term]
FALSE	High	Master Protein	Q8N8S7	Protein enabled homolog [OS=Homo sapiens]	0	116.126	39	17	45	17	591	66.5	6.93	85.31	17	0	0	0.639	0.856	0.954359	0.952064	89.84	40.39	112	112.3	75.6	1.2543e+08	125764527	8.46347e+07	High	High	High	1	Met-loss+Acetyl [N-Term]
FALSE	High	Master Protein	P41250	Glycine--tRNA ligase [OS=Homo sapiens]	0	116.088	43	23	59	23	739	83.1	7.03	114.49	23	0	0	0.452	0.771	0.767808	0.988945	110.82	52.42	65.6	108.1	126.3	1.1668e+08	1.92077e+08	2.245e+08	High	High	High	1
FALSE	High	Master Protein	Q03252	Lamin-B2 [OS=Homo sapiens]	0	115.849	47	26	69	22	620	69.9	5.59	119.05	26	0	0	2.011	0.993	0.373317	0.754991	116.72	48.79	102.7	112.9	84.4	1.86189e+08	2.04529e+08	1.52932e+08	High	High	High	1
FALSE	High	Master Protein	Q9NR30-1	Nucleolar RNA helicase 2 [OS=Homo sapiens]	0	115.522	41	27	57	25	783	87.3	9.28	101.45	27	0	2	0.592	0.79	0.927812	0.999834	97.64	48.02	88.6	112.8	98.6	1.43555e+08	1.82739e+08	1.59809e+08	High	High	High	1
FALSE	High	Master Protein	P00533-1	epidermal growth factor receptor [OS=Homo sapiens]	0	115.476	24	20	40	20	1210	134.2	6.68	77.42	20	0	0	0.932	0.595	0.918451	0.692534	73.48	77.4	72.3	111.4	116.3	4.90686e+07	7.55617e+07	7.8881e+07	High	High	High	1
FALSE	High	Master Protein	P02786	Transferrin receptor protein 1 [OS=Homo sapiens]	0	115.452	41	25	55	25	760	84.8	6.61	104.12	25	0	0	0.846	0.658	0.962827	0.8323	112.48	30.16	83.4	91.6	125.1	1.61956e+08	177849559	2.42892e+08	High	High	High	1
FALSE	High	Master Protein	Q02809	Procollagen-lysine,2-oxoglutarate 5-dioxygenase 1 [OS=Homo sapiens]	0	115.226	35	19	55	19	727	83.5	6.95	102.43	19	0	0	0.671	0.863	0.972633	0.95356	145.11	42.8	108.8	146.7	44.5	1.71422e+08	2.31226e+08	7.01152e+07	High	High	High	1
FALSE	High	Master Protein	Q10567	AP-1 complex subunit beta-1 [OS=Homo sapiens]	0	115.166	36	24	59	14	949	104.6	5.06	105.96	24	0	0	0.167	0.584	0.15023	0.691298	39.73	32.63	11.2	128.2	160.6	3.945e+06	4.53296e+07	5.67698e+07	High	High	High	1
FALSE	High	Master Protein	P36578	60S ribosomal protein L4 [OS=Homo sapiens]	0	115.022	43	17	58	17	427	47.7	11.06	127.12	17	0	0	0.588	0.748	0.92457	0.9725	136.34	68.12	69.6	133.5	96.9	2.98466e+08	5.72073e+08	4.15091e+08	High	High	High	1
FALSE	High	Master Protein	P61158	actin-related protein 3 [OS=Homo sapiens]	0	115.009	54	18	85	18	418	47.3	5.88	167.41	18	0	0	0.275	0.77	0.382466	0.988114	114.77	35.88	64.9	115.8	119.3	1.49794e+08	2.67272e+08	2.7523e+08	High	High	High	1
FALSE	High	Master Protein	Q8NE71-1	ATP-binding cassette sub-family F member 1 [OS=Homo sapiens]	0	114.893	33	19	54	19	845	95.9	6.8	109.16	19	0	0	0.832	0.866	0.967275	0.949202	122.44	34.21	149.4	90.5	60.2	2.72897e+08	1.65282e+08	1.0989e+08	High	High	High	1
FALSE	High	Master Protein	P33992	DNA replication licensing factor mcm5 [OS=Homo sapiens]	0	114.666	41	23	43	23	734	82.2	8.37	71.34	23	0	0	0.291	0.766	0.410698	0.999834	82.55	15.12	30.6	120.6	148.8	1.71603e+07	6.77051e+07	8.34943e+07	High	High	High	1	Met-loss+Acetyl [N-Term]
FALSE	High	Master Protein	O14974	Protein phosphatase 1 regulatory subunit 12A [OS=Homo sapiens]	0	114.643	28	23	61	23	1030	115.2	5.4	110.44	23	0	0	0.958	0.967	0.905034	0.813757	76.92	42.3	137.9	98.8	63.3	2.64262e+08	1.89476e+08	1.21318e+08	High	High	High	1
FALSE	High	Master Protein	Q9NRY4	Rho GTPase-activating protein 35 [OS=Homo sapiens]	0	114.614	24	24	43	24	1499	170.4	6.64	75.22	24	0	0	1.326	0.827	0.786709	0.948907	107.29	58.32	108.4	101.5	90	4.67143e+07	43744716	3.87768e+07	High	High	High	1
FALSE	High	Master Protein	Q9H2M9	Rab3 GTPase-activating protein non-catalytic subunit [OS=Homo sapiens]	0	114.364	25	27	46	27	1393	155.9	5.62	64.3	27	0	0	0.882	0.84	0.964785	0.952246	24.6	35.39	47.6	153.2	99.2	2.76572e+07	8.90817e+07	5.76544e+07	High	High	High	1
FALSE	High	Master Protein	Q9NYF8-1	Bcl-2-associated transcription factor 1 [OS=Homo sapiens]	0	114.179	25	21	65	20	920	106.1	9.98	69.22	21	0	0	2.763	1.323	0.179403	0.170643	79.12	62.61	143.4	107.9	48.7	2.48226e+08	1.86669e+08	8.43086e+07	High	High	High	1
FALSE	High	Master Protein	P49411	elongation factor Tu, mitochondrial [OS=Homo sapiens]	0	114.102	51	18	55	18	452	49.5	7.61	108.76	18	0	0	1.145	0.752	0.803609	0.976349	103.48	81.01	97.3	136.3	66.4	2.46736e+08	3.45432e+08	1.68373e+08	High	High	High	1
FALSE	High	Master Protein	Q9UMS4	Pre-mRNA-processing factor 19 [OS=Homo sapiens]	0	113.883	54	15	48	15	504	55.1	6.61	107.22	15	0	0	1.007	1.097	0.876952	0.527387	94.12	35.44	60.2	129.2	110.7	8.85956e+07	1.90229e+08	1.62937e+08	High	High	High	1	Met-loss+Acetyl [N-Term]
FALSE	High	Master Protein	Q15942	Zyxin [OS=Homo sapiens]	0	113.49	31	12	64	12	572	61.2	6.67	146.7	12	0	0	0.578	0.951	0.913702	0.839415	139.77	89.92	93.7	113.5	92.9	1.51237e+08	183196634	1.49998e+08	High	High	High	1
FALSE	High	Master Protein	P19338	Nucleolin [OS=Homo sapiens]	0	113.476	32	22	120	22	710	76.6	4.7	201.1	22	0	0	0.671	0.92	0.976374	0.88313	139.52	48.68	104.6	127.4	68	1.07722e+09	1.31115e+09	6.99797e+08	High	High	High	1
FALSE	High	Master Protein	Q96KP4	cytosolic non-specific dipeptidase [OS=Homo sapiens]	0	113.274	53	18	67	18	475	52.8	5.97	122.03	18	0	0	0.422	0.372	0.716656	0.0144254	89.98	34.63	53.2	82.8	164	9.3514e+07	1.45639e+08	2.88266e+08	High	High	High	1	Met-loss+Acetyl [N-Term]
FALSE	High	Master Protein	Q9NY33	dipeptidyl peptidase 3 [OS=Homo sapiens]	0	112.802	40	16	39	16	737	82.5	5.1	86.92	16	0	0	0.932	0.807	0.945763	0.979654	63.35	54.17	65.7	92.7	141.7	3.5001e+07	4.94014e+07	7.55251e+07	High	High	High	1	Met-loss+Acetyl [N-Term]
FALSE	High	Master Protein	P50851-1	Lipopolysaccharide-responsive and beige-like anchor protein [OS=Homo sapiens]	0	112.456	10	21	44	19	2863	318.9	5.6	88.07	21	0	2	1.297	0.949	0.746621	0.758715	4.59	41.04	115.3	95	89.7	6.55902e+07	5.40453e+07	5.10543e+07	High	High	High	1
FALSE	High	Master Protein	Q12888-1	TP53-binding protein 1 [OS=Homo sapiens]	0	112.358	17	20	40	20	1972	213.4	4.7	65.01	20	0	0	1.317	0.96	0.735335	0.74455	15.01	22.64	117.2	71.6	111.2	5.76011e+07	3.52198e+07	5.4661e+07	High	High	High	1
FALSE	High	Master Protein	O00267	Transcription elongation factor Spt5 [OS=Homo sapiens]	0	112.348	24	16	37	16	1087	120.9	5.06	89.54	16	0	0	1.599	0.806	0.55115	0.995131	86.47	38.23	131.7	91.2	77	2.06436e+08	1.42955e+08	1.20678e+08	High	High	High	1
FALSE	High	Master Protein	O15031	Plexin-B2 [OS=Homo sapiens]	0	112.14	20	24	40	24	1838	205	6.24	74.6	24	0	0	0.359	0.651	0.608409	0.913294	98.99	29.41	63.1	96.9	140	2.36782e+07	36349417	5.253e+07	High	High	High	1
FALSE	High	Master Protein	O60264	SWI/SNF-related matrix-associated actin-dependent regulator of chromatin subfamily A member 5 [OS=Homo sapiens]	0	112.104	31	26	59	18	1052	121.8	8.09	80.82	26	0	8	1.319	0.969	0.707437	0.784994	127.69	37.19	132.3	91.4	76.3	1.67842e+08	1.15895e+08	9.68447e+07	High	High	High	1	Met-loss+Acetyl [N-Term]
FALSE	High	Master Protein	Q9H2U1	ATP-dependent RNA helicase DHX36 [OS=Homo sapiens]	0	111.9	25	20	50	20	1008	114.7	7.68	94.29	20	0	0	1.2	0.926	0.765434	0.85005	81.19	81.77	142.4	80.5	77.1	1.62991e+08	9.20595e+07	8.82327e+07	High	High	High	1	Met-loss+Acetyl [N-Term]
FALSE	High	Master Protein	Q13838-1	spliceosome RNA helicase DDX39B [OS=Homo sapiens]	0	111.869	61	19	76	9	428	49	5.67	129.82	19	0	11	0.681	0.973	0.980623	0.797652	43.82	54.59	88.7	115.5	95.8	1.9671e+08	2.56211e+08	2.12601e+08	High	High	High	1	Met-loss+Acetyl [N-Term]
FALSE	High	Master Protein	P31948	stress-induced-phosphoprotein 1 [OS=Homo sapiens]	0	111.656	40	22	55	22	543	62.6	6.8	87	22	0	0	1.38	0.706	0.66193	0.925514	128	46.51	67.1	119.7	113.3	1.60098e+08	2.85569e+08	2.70341e+08	High	High	High	1	Acetyl [N-Term]
FALSE	High	Master Protein	P78344-1	Eukaryotic translation initiation factor 4 gamma 2 [OS=Homo sapiens]	0	111.537	34	23	54	23	907	102.3	7.14	80.73	23	0	0	1.449	0.695	0.645599	0.959779	97.48	28.61	106.2	90.4	103.5	5.34091e+07	4.54698e+07	5.20576e+07	High	High	High	1	Acetyl [N-Term]
FALSE	High	Master Protein	Q9BZE4	Nucleolar GTP-binding protein 1 [OS=Homo sapiens]	0	111.515	39	19	48	19	634	73.9	9.5	102.62	19	0	0	0.406	0.908	0.654032	0.87911	92.8	45.15	72.2	114.9	112.9	5.66156e+07	9.00953e+07	8.85284e+07	High	High	High	1
FALSE	High	Master Protein	P27487	Dipeptidyl peptidase 4 [OS=Homo sapiens]	0	111.324	32	22	49	22	766	88.2	6.04	75.94	22	0	0	0.669	0.684	0.975876	0.883706	87.48	45.94	95.2	94.8	110	1.81438e+08	1.80729e+08	2.09655e+08	High	High	High	1
FALSE	High	Master Protein	O00232-1	26s proteasome non-atpase regulatory subunit 12 [OS=Homo sapiens]	0	111.147	44	19	59	19	456	52.9	7.65	105.07	19	0	0	0.397	0.861	0.629089	0.954115	113.98	66.77	52.8	141.2	106	6.24887e+07	1.66966e+08	1.25386e+08	High	High	High	1
FALSE	High	Master Protein	Q27J81	Inverted formin-2 [OS=Homo sapiens]	0	111.058	24	19	37	19	1249	135.5	5.38	81.76	19	0	0	1.063	0.762	0.92457	0.999834	26.86	37.46	83.7	101.6	114.7	2.32053e+07	2.8151e+07	3.17741e+07	High	High	High	1
FALSE	High	Master Protein	Q15084-1	Protein disulfide-isomerase A6 [OS=Homo sapiens]	0	110.829	40	14	62	14	440	48.1	5.08	151.98	14	0	0	0.184	0.434	0.149766	0.0779314	118.08	31.6	67.1	63.6	169.3	3.00163e+08	2.84551e+08	7.57104e+08	High	High	High	1
FALSE	High	Master Protein	P46063	ATP-dependent DNA helicase Q1 [OS=Homo sapiens]	0	110.596	35	16	44	16	649	73.4	7.88	86.4	16	0	0	0.481	0.767	0.787981	0.986217	112.43	28.65	34.4	124.2	141.4	3.58164e+07	1.29385e+08	1.47319e+08	High	High	High	1
FALSE	High	Master Protein	P06737-1	Glycogen phosphorylase, liver form [OS=Homo sapiens]	0	110.568	39	27	48	23	847	97.1	7.17	62.04	27	0	0	0.859	0.791	0.954359	0.999834	125.46	46.47	50.6	66.5	182.8	5.96004e+07	7.83259e+07	2.15215e+08	High	High	High	1
FALSE	High	Master Protein	O14936-3	Isoform 3 of Peripheral plasma membrane protein CASK [OS=Homo sapiens]	0	110.46	34	23	42	23	897	102	6.35	57.42	23	0	0	0.989	0.91	0.898336	0.869798	63.66	38.06	43	119.7	137.3	2.20252e+07	6.12749e+07	7.02903e+07	High	High	High	1	Met-loss+Acetyl [N-Term]
FALSE	High	Master Protein	P07195	L-lactate dehydrogenase B chain [OS=Homo sapiens]	0	110.187	54	14	135	13	334	36.6	6.05	234.26	14	0	0	0.691	0.759	0.982739	0.981634	117.2	28.87	67.6	112.7	119.7	8.25431e+08	1.37545e+09	1.46161e+09	High	High	High	1
FALSE	High	Master Protein	P12955	xaa-Pro dipeptidase [OS=Homo sapiens]	0	110.117	42	15	50	15	493	54.5	6	102.23	15	0	0	0.508	0.949	0.841899	0.843567	99.19	24.18	82.9	112.7	104.4	2.55959e+08	3.48194e+08	3.22513e+08	High	High	High	1	Met-loss+Acetyl [N-Term]
FALSE	High	Master Protein	P15924-1	Desmoplakin [OS=Homo sapiens]	0	110.09	13	29	46	29	2871	331.6	6.81	61.39	29	0	0	1.449	1.224	0.630958	0.250891	33.09	54.13	100.9	52.9	146.3	9.69146e+07	5.07745e+07	1.40487e+08	High	High	High	1
FALSE	High	Master Protein	O00622	Protein CYR61 [OS=Homo sapiens]	0	109.956	59	19	64	19	381	42	8.21	113.35	19	0	0	1.239	1.206	0.747364	0.321626	82.84	58.35	105.3	120.1	74.6	3.26714e+08	3.72858e+08	2.31578e+08	High	High	High	1
FALSE	High	Master Protein	O94973	AP-2 complex subunit alpha-2 [OS=Homo sapiens]	0	109.943	36	22	40	17	939	103.9	6.96	82.61	22	0	0	0.787	0.884	0.990108	0.902911	0	45.47	50.2	102.9	146.9	1.34697e+07	2.7601e+07	3.94119e+07	High	High	High	1
FALSE	High	Master Protein	Q13347	Eukaryotic translation initiation factor 3 subunit I [OS=Homo sapiens]	0	109.788	65	15	59	15	325	36.5	5.64	114.11	15	0	0	0.848	0.97	0.961724	0.807646	97.55	22.77	118.2	118.8	63	2.99036e+08	3.00518e+08	1.59493e+08	High	High	High	1
FALSE	High	Master Protein	Q9Y2J2-2	Isoform 2 of Band 4.1-like protein 3 [OS=Homo sapiens]	0	109.731	40	22	52	20	865	96.5	5.43	77.87	22	0	0	1.731	1.493	0.533386	0.0386331	104.22	68.01	95.6	84.6	119.8	5.09162e+07	4.5049e+07	6.38415e+07	High	High	High	1	Met-loss [N-Term]
FALSE	High	Master Protein	Q9UKV3-1	Apoptotic chromatin condensation inducer in the nucleus [OS=Homo sapiens]	0	109.646	23	22	43	22	1341	151.8	6.43	88.3	22	0	0	0.881	1.176	0.9399	0.356461	106.48	48.78	139.3	110.6	50	1.46774e+08	1.16501e+08	5.27116e+07	High	High	High	1
FALSE	High	Master Protein	P30876	DNA-directed RNA polymerase II subunit RPB2 [OS=Homo sapiens]	0	109.636	25	21	47	21	1174	133.8	6.87	63.42	21	0	0	0.819	0.822	0.978128	0.976349	65.37	37.75	34.5	130.8	134.8	2.50217e+07	9.49397e+07	9.78612e+07	High	High	High	1
FALSE	High	Master Protein	P30740	Leukocyte elastase inhibitor [OS=Homo sapiens]	0	109.509	54	17	45	16	379	42.7	6.28	100.26	17	0	1	0.288	0.534	0.416275	0.368859	31.19	83.97	28	114.7	157.3	3.03733e+07	1.24496e+08	1.70782e+08	High	High	High	1	Acetyl [N-Term]
FALSE	High	Master Protein	Q86TI2	Dipeptidyl peptidase 9 [OS=Homo sapiens]	0	109.486	32	21	41	21	863	98.2	6.46	78.9	21	0	0	6.544	1.602	0.00383308	0.0253765	76.36	65.5	158.1	97.6	44.3	1.60172e+08	9.88216e+07	4.48841e+07	High	High	High	1
FALSE	High	Master Protein	P22234	multifunctional protein ADE2 [OS=Homo sapiens]	0	109.424	57	17	59	17	425	47	7.23	109.54	17	0	0	0.308	0.66	0.467686	0.839415	93.96	24.43	65.5	102.1	132.5	1.2088e+08	1.88527e+08	2.44603e+08	High	High	High	1	Met-loss+Acetyl [N-Term]
FALSE	High	Master Protein	Q9NR09	Baculoviral IAP repeat-containing protein 6 [OS=Homo sapiens]	0	109.358	8	25	36	25	4857	529.9	6.05	53.22	25	0	0	1.672	0.734	0.543355	0.987179	127.55	17.89	39.3	113.8	146.8	1.74959e+07	5.06129e+07	6.52834e+07	High	High	High	1
FALSE	High	Master Protein	P05198	Eukaryotic translation initiation factor 2 subunit 1 [OS=Homo sapiens]	0	109.238	65	18	55	18	315	36.1	5.08	112.23	18	0	0	0.44	0.737	0.747364	0.964253	58.05	30.13	92.2	90.5	117.2	2.21405e+08	2.17315e+08	2.81342e+08	High	High	High	1
FALSE	High	Master Protein	P49591	Serine--tRNA ligase, cytoplasmic [OS=Homo sapiens]	0	109.19	40	19	45	19	514	58.7	6.43	86.71	19	0	0	0.323	0.817	0.4633	0.976349	67.48	33.8	40.5	126.5	132.9	2.84509e+07	8.88031e+07	9.32666e+07	High	High	High	1	Met-loss [N-Term]
FALSE	High	Master Protein	Q15417	Calponin-3 [OS=Homo sapiens]	0	109.078	52	12	67	2	329	36.4	6.05	142.31	12	0	14	1.01	0.757	0.870843	0.98063	89.07	83.61	123.5	91.3	85.2	2.61071e+08	1.92909e+08	1.80167e+08	Not Found	High	High	1
FALSE	High	Master Protein	Q8N3V7-2	Isoform 2 of Synaptopodin [OS=Homo sapiens]	0	108.813	26	16	50	16	903	96.3	9.77	99.23	16	0	0	0.832	0.612	0.964814	0.784994	48.03	49.86	68	75.7	156.3	3.96759e+07	4.41382e+07	9.12197e+07	High	High	High	1	Acetyl [N-Term]
FALSE	High	Master Protein	P21399	Cytoplasmic aconitate hydratase [OS=Homo sapiens]	0	108.736	33	21	51	21	889	98.3	6.68	83.43	21	0	0	0.287	0.574	0.369901	0.56461	120.62	53.34	56.7	107.2	136.1	4.85159e+07	9.17993e+07	1.16486e+08	High	High	High	1	Met-loss+Acetyl [N-Term]
FALSE	High	Master Protein	O00429-2	Isoform 4 of Dynamin-1-like protein [OS=Homo sapiens]	0	108.702	43	21	41	21	725	80.5	6.71	82.27	21	0	0	0.397	0.432	0.671478	0.141017	92.28	57.42	40.7	74.4	184.9	1.52852e+07	2.79147e+07	6.9409e+07	High	High	High	1	Acetyl [N-Term]
FALSE	High	Master Protein	Q9HC35	Echinoderm microtubule-associated protein-like 4 [OS=Homo sapiens]	0	108.618	37	26	47	26	981	108.8	6.4	79.35	26	0	0	0.627	0.815	0.944115	0.990118	53.5	51.63	66.7	153.7	79.5	9.01432e+07	2.07638e+08	1.07438e+08	High	High	High	1
FALSE	High	Master Protein	P00390	Glutathione reductase, mitochondrial [OS=Homo sapiens]	0	108.558	45	15	40	15	522	56.2	8.5	84.22	15	0	0	0.473	0.542	0.789041	0.407941	17.4	55.62	69.5	97.5	133	7.58543e+07	1.06402e+08	1.45075e+08	High	High	High	1
FALSE	High	Master Protein	P17858-1	ATP-dependent 6-phosphofructokinase, liver type [OS=Homo sapiens]	0	108.502	30	16	52	11	780	85	7.5	91.62	16	0	0	2.013	0.764	0.537504	0.994673	0	28.44	5.5	135.5	159	1.56077e+06	3.83827e+07	4.50474e+07	High	High	High	1
FALSE	High	Master Protein	Q15678	Tyrosine-protein phosphatase non-receptor type 14 [OS=Homo sapiens]	0	108.328	25	21	51	21	1187	135.2	8.31	89.4	21	0	0	0.81	1.103	0.972658	0.489831	94.94	34.6	81.2	110.8	108	7.72692e+07	1.05424e+08	1.02756e+08	High	High	High	1
FALSE	High	Master Protein	Q9H3P7	Golgi resident protein GCP60 [OS=Homo sapiens]	0	108.323	38	12	61	12	528	60.6	5.06	141.54	12	0	0	2.416	0.999	0.250402	0.742078	67.51	29.22	122.4	84.9	92.7	1.95463e+08	1.35619e+08	1.47983e+08	High	High	High	1	Met-loss+Acetyl [N-Term]
FALSE	High	Master Protein	P49419-2	Isoform 2 of Alpha-aminoadipic semialdehyde dehydrogenase [OS=Homo sapiens]	0	108.231	51	18	50	18	511	55.3	6.86	103.79	18	0	0	1.012	0.72	0.86697	0.96434	102.67	32.36	69.1	112.6	118.3	4.80593e+07	7.82728e+07	8.22231e+07	High	High	High	1	Met-loss+Acetyl [N-Term]
FALSE	High	Master Protein	Q14498-1	RNA-binding protein 39 [OS=Homo sapiens]	0	108.037	39	14	55	14	530	59.3	10.1	107.93	14	0	0	1.111	0.841	0.839126	0.958123	25.46	28.68	78.6	131.7	89.7	5.74955e+07	9.62873e+07	6.55681e+07	High	High	High	1	Met-loss+Acetyl [N-Term]
FALSE	High	Master Protein	Q9BQG0	Myb-binding protein 1A [OS=Homo sapiens]	0	107.957	25	25	45	25	1328	148.8	9.28	66.33	25	0	0	0.647	0.795	0.961724	0.977527	141.02	26.36	148	84.7	67.3	1.03748e+08	5.93452e+07	4.72095e+07	High	High	High	1
FALSE	High	Master Protein	Q9NQW7-3	Isoform 3 of Xaa-Pro aminopeptidase 1 [OS=Homo sapiens]	0	107.846	42	21	52	21	666	74.8	5.88	93.52	21	0	0	0.312	0.624	0.434078	0.758529	148.12	46.38	77.6	102.3	120.1	7.03973e+07	9.28086e+07	1.09017e+08	High	High	High	1
FALSE	High	Master Protein	Q9UPU5	Ubiquitin carboxyl-terminal hydrolase 24 [OS=Homo sapiens]	0	107.83	13	26	44	26	2620	294.2	6.14	54.56	26	0	0	0.709	0.937	0.984621	0.759144	113.92	29.49	128.1	86.9	85	7.30801e+07	4.95684e+07	4.85186e+07	High	High	High	1
FALSE	High	Master Protein	P07942	Laminin subunit beta-1 [OS=Homo sapiens]	0	107.706	15	18	32	18	1786	197.9	4.94	58.8	18	0	0	0.797	0.715	0.982739	0.969963	110.53	56.57	108.8	81.8	109.5	6.95777e+07	5.23187e+07	7.00332e+07	High	High	High	1
FALSE	High	Master Protein	P37802	Transgelin-2 [OS=Homo sapiens]	0	107.168	80	12	104	12	199	22.4	8.25	166.14	12	0	0	0.725	0.571	0.993361	0.518584	146.13	52.42	118.5	86.7	94.8	1.0144e+09	7.41447e+08	8.11172e+08	High	High	High	1
FALSE	High	Master Protein	P55084	Trifunctional enzyme subunit beta, mitochondrial [OS=Homo sapiens]	0	107.099	45	18	55	18	474	51.3	9.41	98.44	18	0	0	0.729	0.671	0.996532	0.864109	83.82	15.91	82.7	93.2	124.1	2.13356e+08	240246528	3.19958e+08	High	High	High	1
FALSE	High	Master Protein	Q9Y6Y8	SEC23-interacting protein [OS=Homo sapiens]	0	107.089	24	20	49	20	1000	111	5.54	99.17	20	0	0	1.445	0.802	0.583831	0.994789	132.7	47.62	70	109.8	120.2	6.77147e+07	1.06254e+08	1.16246e+08	High	High	High	1
FALSE	High	Master Protein	Q96DI7	U5 small nuclear ribonucleoprotein 40 kDa protein [OS=Homo sapiens]	0	107.074	52	12	34	12	357	39.3	8.1	97.97	12	0	0	0.713	1.044	0.983627	0.510368	72.02	50.78	59.5	104.5	136	2.40239e+07	4.21895e+07	5.49162e+07	High	High	High	1
FALSE	High	Master Protein	A6NKT7	RanBP2-like and GRIP domain-containing protein 3 [OS=Homo sapiens]	0	106.836	17	22	39	1	1758	197.4	6.33	63.22	22	0	0	100	100	3.5959e-17	6.92344e-17			228.3	71.7		1.54234e+07	4841759		Peak Found	High	Not Found	1
FALSE	High	Master Protein	P28340	DNA polymerase delta catalytic subunit [OS=Homo sapiens]	0	106.798	28	22	35	22	1107	123.6	7.03	54.17	22	0	0	13.611	1.359	0.0003054	0.135802	87.48	55.88	144.2	121.2	34.6	1.05277e+08	8.84752e+07	2.52377e+07	High	High	High	1
FALSE	High	Master Protein	Q9P265	Disco-interacting protein 2 homolog B [OS=Homo sapiens]	0	106.772	21	24	41	23	1576	171.4	8.09	59.06	24	0	1	1.226	0.904	0.766054	0.896189	92.79	24.68	108.7	84.2	107.1	1.2265e+08	9.49886e+07	1.2086e+08	High	High	High	1
FALSE	High	Master Protein	P62937	peptidyl-prolyl cis-trans isomerase A [OS=Homo sapiens]	0	106.757	62	8	91	4	165	18	7.81	175.64	8	0	6	0.317	0.589	0.492894	0.594518	96.88	35.16	75.7	93.1	131.2	4.3749e+08	5.38244e+08	7.58604e+08	High	High	High	1	Met-loss [N-Term]; Met-loss+Acetyl [N-Term]; Acetyl [N-Term]
FALSE	High	Master Protein	Q5JTH9-1	RRP12-like protein [OS=Homo sapiens]	0	106.435	24	22	49	22	1297	143.6	8.75	83.7	22	0	0	1.42	1.191	0.631335	0.334594	49.26	21.19	109.7	109.2	81.1	7.85046e+07	7.81745e+07	5.80593e+07	High	High	High	1
FALSE	High	Master Protein	Q9UNF1	Melanoma-associated antigen D2 [OS=Homo sapiens]	0	106.394	40	14	50	12	606	64.9	9.32	82.48	14	0	2	1.767	0.766	0.508618	0.996486	131.45	65.46	120.5	92.9	86.6	7.41862e+07	5.72012e+07	5.33062e+07	High	High	High	1
FALSE	High	Master Protein	P21796	voltage-dependent anion-selective channel protein 1 [OS=Homo sapiens]	0	106.389	68	14	76	14	283	30.8	8.54	139.02	14	0	0	0.682	0.638	0.980623	0.771885	91.91	40.11	96.9	78.1	125	2.37595e+08	1.91487e+08	3.0646e+08	High	High	High	1	Met-loss+Acetyl [N-Term]
FALSE	High	Master Protein	P49736	DNA replication licensing factor mcm2 [OS=Homo sapiens]	0	106.356	33	22	35	22	904	101.8	5.52	72.08	22	0	0	0.441	0.577	0.719519	0.670183	92.46	59	72	76.1	151.9	4.00541e+07	4.2356e+07	8.45738e+07	High	High	High	1	Met-loss+Acetyl [N-Term]
FALSE	High	Master Protein	Q9BXJ9	N-alpha-acetyltransferase 15, NatA auxiliary subunit [OS=Homo sapiens]	0	106.332	26	22	42	19	866	101.2	7.42	70.39	22	0	3	1.292	1.176	0.68507	0.344991	118.27	59	82.2	143.9	73.9	8.23678e+07	1.44129e+08	7.4011e+07	High	High	High	1	Met-loss [N-Term]
FALSE	High	Master Protein	Q9Y3I0	tRNA-splicing ligase RtcB homolog [OS=Homo sapiens]	0	106.304	49	18	38	18	505	55.2	7.23	60.51	18	0	0	0.695	0.656	0.980623	0.85005	52.55	76.08	76.7	93.5	129.8	7.00556e+07	8.53699e+07	1.18598e+08	High	High	High	1
FALSE	High	Master Protein	Q5VYK3	Proteasome-associated protein ECM29 homolog [OS=Homo sapiens]	0	105.949	18	25	36	25	1845	204.2	7.12	51.27	25	0	0	0.675	0.814	0.977049	0.96434	89.56	25.25	37.7	109.9	152.4	1.64737e+07	4.80374e+07	6.66202e+07	High	High	High	1	Met-loss+Acetyl [N-Term]
FALSE	High	Master Protein	P07339	Cathepsin D [OS=Homo sapiens]	0	105.773	45	13	68	13	412	44.5	6.54	132.06	13	0	0	1.769	0.46	0.46873	0.132721	108.42	33.52	109.9	65.3	124.8	2.54598e+08	1.51406e+08	2.89171e+08	High	High	High	1
FALSE	High	Master Protein	Q86VI3	Ras GTPase-activating-like protein IQGAP3 [OS=Homo sapiens]	0	105.551	22	25	40	22	1631	184.6	7.65	71.31	25	0	0	0.606	1.034	0.887209	0.571861	56.09	53.42	82.8	156.3	60.9	3.35419e+07	6.32642e+07	2.46607e+07	High	High	High	1
FALSE	High	Master Protein	Q96HC4	PDZ and LIM domain protein 5 [OS=Homo sapiens]	0	105.481	44	17	41	17	596	63.9	8.21	82.29	17	0	0	0.317	0.797	0.492894	0.999834	75.14	28.84	138.1	85.5	76.4	2.83502e+08	1.75501e+08	1.56874e+08	High	High	High	1	Met-loss+Acetyl [N-Term]
FALSE	High	Master Protein	P06396-2	Isoform 2 of Gelsolin [OS=Homo sapiens]	0	105.471	33	16	47	16	731	80.6	5.85	84.27	16	0	0	0.124	0.699	0.0380655	0.915596	67.96	57.55	54.3	144.7	100.9	8.32172e+07	2.21694e+08	1.54566e+08	High	High	High	1	Met-loss [N-Term]
FALSE	High	Master Protein	Q96T58	Msx2-interacting protein [OS=Homo sapiens]	0	105.301	10	25	39	25	3664	402	7.64	59.14	25	0	0	2.219	0.7	0.320281	0.96434	74.47	69.13	182.1	84.4	33.5	1.16249e+08	5.38613e+07	2.13813e+07	High	High	High	1
FALSE	High	Master Protein	P05783	Keratin, type I cytoskeletal 18 [OS=Homo sapiens]	0	105.164	55	20	79	18	430	48	5.45	113.32	20	0	0	1.06	0.678	0.849752	0.876765	126.34	33.05	135.5	94.3	70.2	4.33318e+08	3.01551e+08	2.24603e+08	High	High	High	1
FALSE	High	Master Protein	Q9HBL0	Tensin-1 [OS=Homo sapiens]	0	105.135	18	20	33	19	1735	185.6	7.75	65.88	20	0	1	0.918	1.001	0.929316	0.736987	67.69	53.58	140.6	109.2	50.2	4.98772e+08	3.87374e+08	1.78178e+08	High	High	High	1
FALSE	High	Master Protein	P40763	Signal transducer and activator of transcription 3 [OS=Homo sapiens]	0	104.927	39	19	39	19	770	88	6.3	65.27	19	0	0	0.269	0.976	0.415744	0.718675	81.13	49.16	37.2	120.3	142.5	1.1883e+07	3.8432e+07	4.55399e+07	High	High	High	1
FALSE	High	Master Protein	Q7L576-1	cytoplasmic FMR1-interacting protein 1 [OS=Homo sapiens]	0	104.834	19	20	50	13	1253	145.1	6.9	90.71	20	0	7	0.335	1.099	0.483723	0.498325	47.75	40.19	83.1	128.6	88.3	6.67057e+07	1.03271e+08	7.09481e+07	High	High	High	1
FALSE	High	Master Protein	Q9Y262	eukaryotic translation initiation factor 3 subunit L [OS=Homo sapiens]	0	104.688	45	22	44	22	564	66.7	6.34	82.96	22	0	0	0.348	0.79	0.569175	0.999834	85.19	51.19	64.7	171.6	63.7	2.16982e+08	5.75875e+08	2.13812e+08	High	High	High	1
FALSE	High	Master Protein	P08758	annexin A5 [OS=Homo sapiens]	0	104.646	66	17	70	15	320	35.9	5.05	139.48	17	0	0	0.418	0.618	0.708533	0.695056	100	44.83	55.3	86.8	157.9	1.51014e+08	2.36945e+08	4.3117e+08	High	High	High	1
FALSE	High	Master Protein	O00116	Alkyldihydroxyacetonephosphate synthase, peroxisomal [OS=Homo sapiens]	0	104.611	40	17	44	17	658	72.9	7.34	84.29	17	0	0	0.81	0.504	0.976989	0.285441	88.3	37.46	94.2	80.5	125.2	9.45524e+07	8.0791e+07	1.25656e+08	High	High	High	1
FALSE	High	Master Protein	Q8N766-1	ER membrane protein complex subunit 1 [OS=Homo sapiens]	0	104.516	32	22	39	22	993	111.7	7.66	56.9	22	0	0	1.286	1.025	0.693867	0.653131	95.41	55.66	62.4	113.4	124.2	4.73627e+07	8.60017e+07	9.42196e+07	High	High	High	1
FALSE	High	Master Protein	O75153	Clustered mitochondria protein homolog [OS=Homo sapiens]	0	104.463	23	22	34	22	1309	146.6	6.13	63.47	22	0	0	0.882	0.913	0.964814	0.812022	97.59	72.4	65.1	102.7	132.2	2.80785e+07	4.42968e+07	5.70382e+07	High	High	High	1
FALSE	High	Master Protein	P18669	Phosphoglycerate mutase 1 [OS=Homo sapiens]	0	104.278	67	11	59	11	254	28.8	7.18	119.85	11	0	0	0.445	0.85	0.754295	0.96434	103.45	127.28	146.4	83.6	69.9	6.23548e+08	3.56136e+08	2.97676e+08	High	High	High	1
FALSE	High	Master Protein	Q9UGI8	Testin [OS=Homo sapiens]	0	104.133	48	18	44	18	421	48	7.68	86.24	18	0	0	1.792	0.72	0.459613	0.94244	117.33	52.29	145	91.1	63.9	4.34026e+08	2.72619e+08	1.9141e+08	High	High	High	1
FALSE	High	Master Protein	Q8NI27-1	THO complex subunit 2 [OS=Homo sapiens]	0	104.094	17	20	37	20	1593	182.7	8.44	57.53	20	0	0	0.815	0.922	0.982739	0.828202	72.75	21.08	125.4	103.5	71.1	6.01845e+07	4.96713e+07	3.4102e+07	High	High	High	1	Met-loss+Acetyl [N-Term]
FALSE	High	Master Protein	P29317	Ephrin type-A receptor 2 [OS=Homo sapiens]	0	103.495	33	21	47	19	976	108.2	6.23	79.04	21	0	2	1.29	0.821	0.716656	0.985743	100.45	47	106	114.7	79.3	1.92137e+08	2.07869e+08	1.43751e+08	High	High	High	1
FALSE	High	Master Protein	P41091	eukaryotic translation initiation factor 2 subunit 3 [OS=Homo sapiens]	0	103.404	48	16	56	16	472	51.1	8.4	123.56	16	0	0	0.383	0.598	0.636346	0.634298	145.01	43.29	73.6	108.3	118.1	1.17511e+08	1.7301e+08	1.88674e+08	High	High	High	1	Met-loss+Acetyl [N-Term]
FALSE	High	Master Protein	P31943	Heterogeneous nuclear ribonucleoprotein H [OS=Homo sapiens]	0	103.387	36	11	66	5	449	49.2	6.3	127.62	11	0	7	0.543	0.591	0.875146	0.60422	104.72	38.81	49.5	74	176.5	1.7046e+08	2.54514e+08	6.07164e+08	High	High	High	1	Met-loss+Acetyl [N-Term]; Acetyl [N-Term]
FALSE	High	Master Protein	P52597	Heterogeneous nuclear ribonucleoprotein F [OS=Homo sapiens]	0	103.213	40	11	49	9	415	45.6	5.58	109.7	11	0	0	4.022	0.775	0.0475812	0.992551	276.11	61.55	117.5	135.2	47.3	1.83769e+08	2.11398e+08	7.39595e+07	High	High	High	1	Met-loss+Acetyl [N-Term]; Acetyl [N-Term]
FALSE	High	Master Protein	P20936-1	ras GTPase-activating protein 1 [OS=Homo sapiens]	0	102.721	28	22	48	22	1047	116.3	6.54	84.23	22	0	0	0.639	0.737	0.954031	0.98459	53.01	14.05	95.9	96.1	108	7.20308e+07	7.2197e+07	8.1108e+07	High	High	High	1
FALSE	High	Master Protein	Q12931	heat shock protein 75 kDa, mitochondrial [OS=Homo sapiens]	0	102.298	40	19	52	18	704	80.1	8.21	100.42	19	0	0	0.306	0.61	0.429478	0.766619	73.42	33.15	53.6	105.2	141.2	3.05207e+07	5.98814e+07	8.03587e+07	High	High	High	1
FALSE	High	Master Protein	P42285	Superkiller viralicidic activity 2-like 2 [OS=Homo sapiens]	0	102.295	27	18	52	18	1042	117.7	6.52	82.14	18	0	0	0.529	0.901	0.85227	0.867343	100.09	28.42	96	100.9	103	5.35438e+07	56274715	5.74481e+07	High	High	High	1	Met-loss+Acetyl [N-Term]
FALSE	High	Master Protein	Q92597	Protein NDRG1 [OS=Homo sapiens]	0	102.213	28	7	48	7	394	42.8	5.82	91.4	7	0	0	0.696	0.492	0.981523	0.223208	126.22	17.2	83.9	75.9	140.2	8.63081e+07	7.8119e+07	1.44195e+08	High	High	High	1
FALSE	High	Master Protein	P49321	Nuclear autoantigenic sperm protein [OS=Homo sapiens]	0	102.149	34	14	42	14	788	85.2	4.3	108.01	14	0	0	0.528	1.051	0.854078	0.603214	35.31	111.42	58.2	46.5	195.3	4.45768e+07	35622399	1.49532e+08	High	High	High	1	Met-loss+Acetyl [N-Term]
FALSE	High	Master Protein	P13647	keratin, type II cytoskeletal 5 [OS=Homo sapiens]	0	102.138	37	23	98	12	590	62.3	7.74	130.85	23	0	3	1.066	0.962	0.844763	0.822523	53.21	35.08	161.2	78.6	60.2	4.38479e+08	2.13851e+08	1.63884e+08	High	High	High	1
FALSE	High	Master Protein	Q9UBE0-1	SUMO-activating enzyme subunit 1 [OS=Homo sapiens]	0	102.067	52	13	32	13	346	38.4	5.3	66.15	13	0	0	0.672	0.951	0.972658	0.824532	75.99	36.14	79.6	105.7	114.7	8.21218e+07	1.08996e+08	1.1827e+08	High	High	High	1
FALSE	High	Master Protein	Q12830-1	Nucleosome-remodeling factor subunit BPTF [OS=Homo sapiens]	0	102.061	9	20	33	20	3046	338.1	6.54	46.24	20	0	0	1.647	1.01	0.674689	0.674259	80.88	31.43	128.6	126.5	44.9	5.62784e+07	5.53634e+07	1.9626e+07	High	High	High	1
FALSE	High	Master Protein	P04792	Heat shock protein beta-1 [OS=Homo sapiens]	0	102.031	66	13	89	13	205	22.8	6.4	200.69	13	0	0	2.125	1.311	0.332178	0.181934	142.61	98.18	113.6	83.8	102.5	9.54051e+08	7.0388e+08	8.60817e+08	High	High	High	1
FALSE	High	Master Protein	P52789	Hexokinase-2 [OS=Homo sapiens]	0	101.687	28	21	43	17	917	102.3	6.05	79.5	21	0	0	0.596	0.79	0.92457	0.990726	57.48	57.91	38.6	119	142.5	2.04132e+07	62935411	7.537e+07	High	High	High	1
FALSE	High	Master Protein	P09972	Fructose-bisphosphate aldolase C [OS=Homo sapiens]	0	101.593	50	17	64	12	364	39.4	6.87	131.22	17	0	0	0.516	0.676	0.839669	0.88313	56.83	57.32	57.7	97.1	145.3	5.05515e+07	8.50604e+07	1.27299e+08	High	High	High	1	Met-loss [N-Term]
FALSE	High	Master Protein	O15143	Actin-related protein 2/3 complex subunit 1B [OS=Homo sapiens]	0	101.49	51	15	57	14	372	40.9	8.35	121.66	15	0	1	2.423	0.952	0.248704	0.837676	157.03	86.69	97.4	86.8	115.8	4.18556e+08	372947149	4.97919e+08	High	High	High	1	Met-loss+Acetyl [N-Term]
FALSE	High	Master Protein	Q9H3U1	Protein unc-45 homolog A [OS=Homo sapiens]	0	101.407	30	20	28	20	944	103	6.07	54.77	20	0	0	0.98	1.248	0.977032	0.280757	82.87	35.92	73.4	134.4	92.2	2.14627e+07	3.92858e+07	2.69705e+07	High	High	High	1
FALSE	High	Master Protein	Q9Y3F4	Serine-threonine kinase receptor-associated protein [OS=Homo sapiens]	0	101.125	63	16	60	16	350	38.4	5.12	118.42	16	0	0	0.543	0.929	0.872596	0.872545	90.98	5.89	43.6	132.7	123.7	6.05468e+07	1.84029e+08	1.71588e+08	High	High	High	1
FALSE	High	Master Protein	P47756-2	Isoform 2 of F-actin-capping protein subunit beta [OS=Homo sapiens]	0	100.564	65	16	79	16	272	30.6	6	126.38	16	0	0	0.681	0.794	0.980623	0.999834	126.64	97.83	87.7	100.3	112	1.90625e+08	2.17911e+08	2.43245e+08	High	High	High	1	Met-loss+Acetyl [N-Term]
FALSE	High	Master Protein	P06756	Integrin alpha-V [OS=Homo sapiens]	0	100.443	23	19	46	19	1048	116	5.68	76.85	19	0	0	1.153	0.855	0.788243	0.95356	29.98	43.16	75.6	99.7	124.7	7.49078e+07	9.8772e+07	1.23629e+08	High	High	High	1
FALSE	High	Master Protein	P63104-1	14-3-3 protein zeta/delta [OS=Homo sapiens]	0	100.355	66	14	90	10	245	27.7	4.79	151.4	14	0	0	1.235	0.844	0.748172	0.96905	122.39	104.67	113.9	82.6	103.5	6.57412e+08	4.76991e+08	5.9751e+08	High	High	High	1
FALSE	High	Master Protein	P05534	HLA class I histocompatibility antigen, A-24 alpha chain [OS=Homo sapiens]	0	100.33	43	12	41	9	365	40.7	6.34	97.18	12	0	3	3.81	0.825	0.0598223	0.96905	100.23	61.69	62.8	124	113.2	4.31877e+07	8.52874e+07	7.78051e+07	High	High	High	1
FALSE	High	Master Protein	P14314	Glucosidase 2 subunit beta [OS=Homo sapiens]	0	100.093	39	13	69	13	528	59.4	4.41	140.65	13	0	0	0.921	0.709	0.92735	0.929624	111.08	60.5	116.9	89.4	93.7	2.59015e+08	198099583	2.07603e+08	High	High	High	1
FALSE	High	Master Protein	Q13409-2	Isoform 2B of Cytoplasmic dynein 1 intermediate chain 2 [OS=Homo sapiens]	0	100.028	34	12	85	12	632	70.6	5.24	149.04	12	0	0	1.635	0.992	0.533989	0.756612	81.17	63.84	165	74.7	60.3	5.05931e+08	2.28965e+08	1.8499e+08	High	High	High	1
FALSE	High	Master Protein	Q13459-1	Unconventional myosin-IXb [OS=Homo sapiens]	0	99.851	14	22	40	20	2157	243.2	8.75	63.37	22	0	1	0.388	1.249	0.660687	0.271234	108.2	23.79	158	81.1	60.9	7.63021e+07	3.91479e+07	2.94122e+07	High	High	High	1
FALSE	High	Master Protein	P40121	Macrophage-capping protein [OS=Homo sapiens]	0	99.837	46	10	60	10	348	38.5	6.19	107.76	10	0	0	0.386	0.699	0.640326	0.915331	130.75	76.54	62.6	119.1	118.3	1.54198e+08	2.93593e+08	2.91651e+08	High	High	High	1	Acetyl [N-Term]
FALSE	High	Master Protein	P31946	14-3-3 protein beta/alpha [OS=Homo sapiens]	0	99.823	67	13	89	7	246	28.1	4.83	153.59	13	0	3	2.516	0.526	0.227423	0.338613	136.45	138.38	158.4	103.8	37.8	6.54464e+08	4.29016e+08	1.56376e+08	High	High	High	1
FALSE	High	Master Protein	Q14258	E3 ubiquitin/ISG15 ligase TRIM25 [OS=Homo sapiens]	0	99.75	36	15	34	15	630	70.9	8.09	59.9	15	0	0	0.524	0.83	0.842583	0.96434	73.47	38.15	88.3	81.1	130.7	6.98858e+07	6.41805e+07	1.03455e+08	High	High	High	1	Met-loss+Acetyl [N-Term]
FALSE	High	Master Protein	O15230	Laminin subunit alpha-5 [OS=Homo sapiens]	0	99.486	9	22	32	22	3695	399.5	7.02	45.89	22	0	0	1.476	2.241	0.80541	0.000876347	11.95	71.29	88.6	176.2	35.2	2.65721e+07	5.28064e+07	1.05502e+07	High	High	High	1
FALSE	High	Master Protein	Q15417-2	Isoform 2 of Calponin-3 [OS=Homo sapiens]	0	99.378	49	10	48	1	288	31.7	6.15	114.17	10	0	0													Not Found	High	Not Found	1	Met-loss [N-Term]
FALSE	High	Master Protein	P50454	Serpin H1 [OS=Homo sapiens]	0	99.363	43	15	76	15	418	46.4	8.69	136.81	15	0	0	0.174	0.487	0.126946	0.20816	51.81	27.8	37.9	75.8	186.3	2.20141e+08	4.4065e+08	1.08278e+09	High	High	High	1
FALSE	High	Master Protein	P27348	14-3-3 protein theta [OS=Homo sapiens]	0	99.325	68	16	84	11	245	27.7	4.78	141.27	16	0	7	0.83	0.667	0.96924	0.853374	124.07	35.28	79.3	90	130.7	5.54276e+08	6.28444e+08	9.13194e+08	High	High	High	1
FALSE	High	Master Protein	O60488-1	Long-chain-fatty-acid--CoA ligase 4 [OS=Homo sapiens]	0	99.162	36	16	33	14	711	79.1	8.38	86.39	16	0	2	0.372	0.589	0.614968	0.594471	81.14	28.1	32.6	91.1	176.2	3.25076e+07	9.08307e+07	1.75624e+08	High	High	High	1
FALSE	High	Master Protein	Q2TAY7	WD40 repeat-containing protein SMU1 [OS=Homo sapiens]	0	98.989	42	14	33	14	513	57.5	7.18	86.07	14	0	0	1.35	1.052	0.695187	0.592335	114.23	58.28	64.9	138	97.1	3.99809e+07	8.50337e+07	5.98548e+07	High	High	High	1
FALSE	High	Master Protein	P46459	Vesicle-fusing ATPase [OS=Homo sapiens]	0	98.891	33	23	49	23	744	82.5	6.95	88.66	23	0	0	0.535	0.858	0.863097	0.958587	83.68	63.41	81.7	105.9	112.4	9.39488e+07	1.21787e+08	1.2919e+08	High	High	High	1
FALSE	High	Master Protein	P27824	Calnexin [OS=Homo sapiens]	0	98.741	33	17	59	17	592	67.5	4.6	106.62	17	0	0	1.076	0.62	0.841332	0.704808	131.92	56.04	83.6	67.2	149.2	2.17334e+08	1.74818e+08	3.88072e+08	High	High	High	1
FALSE	High	Master Protein	Q6NZI2-1	caveolae-associated protein 1 [OS=Homo sapiens]	0	98.55	39	10	49	10	390	43.5	5.6	125.47	10	0	0	0.549	0.642	0.883093	0.784994	89.68	32.4	95.9	84.3	119.8	3.57395e+08	3.13827e+08	4.46237e+08	High	High	High	1	Acetyl [N-Term]
FALSE	High	Master Protein	A6NHR9-1	structural maintenance of chromosomes flexible hinge domain-containing protein 1 [OS=Homo sapiens]	0	98.511	17	26	48	26	2005	226.2	7.3	52.42	26	0	0	1.68	1.151	0.549779	0.404511	58.08	59.8	130.4	81.8	87.9	6.01057e+07	3.77009e+07	4.05137e+07	High	High	High	1	Met-loss+Acetyl [N-Term]
FALSE	High	Master Protein	P09525-2	Isoform 2 of Annexin A4 [OS=Homo sapiens]	0	98.174	75	18	122	1	237	27	6.06	191.17	18	0	0	0.303	0.499	0.415954	0.267265	46.67	31.02	43.1	76.4	180.5	3.25693e+07	5.76968e+07	1.36305e+08	High	High	High	1	Met-loss [N-Term]
FALSE	High	Master Protein	P04150	Glucocorticoid receptor [OS=Homo sapiens]	0	98.131	35	18	33	18	777	85.6	6.38	47.46	18	0	0	0.684	0.548	0.976374	0.625024	55.34	71.34	122.6	89	88.5	5.253e+07	3.81236e+07	3.79171e+07	High	High	High	1
FALSE	High	Master Protein	Q9P0V9	septin-10 [OS=Homo sapiens]	0	98.105	40	13	40	12	454	52.6	6.8	71.96	13	0	0	0.761	1.097	0.999401	0.453417	40.24	57.11	108	103.5	88.5	6.22106e+07	5.96085e+07	5.09941e+07	High	High	High	1
FALSE	High	Master Protein	P40926	Malate dehydrogenase, mitochondrial [OS=Homo sapiens]	0	97.978	57	15	49	15	338	35.5	8.68	107.07	15	0	0	0.564	0.666	0.900011	0.85005	81.93	27.88	52.9	107	140.2	8.73657e+07	1.76853e+08	2.3168e+08	High	High	High	1
FALSE	High	Master Protein	P14735	insulin-degrading enzyme [OS=Homo sapiens]	0	97.78	27	22	52	22	1019	117.9	6.61	84.45	22	0	0	0.481	0.748	0.794474	0.9725	35.96	32	53.4	102.4	144.2	5.35674e+07	1.02681e+08	1.44623e+08	High	High	High	1
FALSE	High	Master Protein	Q12873-1	Chromodomain-helicase-DNA-binding protein 3 [OS=Homo sapiens]	0	97.633	15	20	43	13	2000	226.5	7.3	53.27	20	0	0	0.898	0.889	0.954031	0.896639	0	74.62	181.5	97.8	20.7	1.10566e+08	5.96054e+07	1.25955e+07	High	High	High	1
FALSE	High	Master Protein	Q14008	Cytoskeleton-associated protein 5 [OS=Homo sapiens]	0	97.479	15	23	43	23	2032	225.4	7.8	71.27	23	0	0	1.105	0.564	0.843525	0.557383	40.3	50.01	51.8	151.5	96.7	3.47425e+07	1.01667e+08	6.48577e+07	High	High	High	1
FALSE	High	Master Protein	O95373	Importin-7 [OS=Homo sapiens]	0	97.353	21	17	42	17	1038	119.4	4.82	88.28	17	0	0	0.348	0.777	0.563585	0.992898	141.97	23.35	34.6	112.9	152.5	3.78038e+07	1.232e+08	1.66361e+08	High	High	High	1	Acetyl [N-Term]
FALSE	High	Master Protein	Q7Z478	ATP-dependent RNA helicase Dhx29 [OS=Homo sapiens]	0	97.335	23	22	33	21	1369	155.1	8.09	49.46	22	0	0	1.87	0.921	0.597258	0.854528	42.12	73.72	124.9	103.5	71.6	4.79633e+07	3.97291e+07	2.75066e+07	High	High	High	1
FALSE	High	Master Protein	O14672	Disintegrin and metalloproteinase domain-containing protein 10 [OS=Homo sapiens]	0	97.243	37	20	44	20	748	84.1	7.77	62.25	20	0	0	1.655	0.746	0.473777	0.992898	47.87	32.62	142.5	69.1	88.4	1.19974e+08	5.81936e+07	7.44772e+07	High	High	High	1
FALSE	High	Master Protein	O43242	26S proteasome non-ATPase regulatory subunit 3 [OS=Homo sapiens]	0	97.229	35	15	58	15	534	60.9	8.44	127.63	15	0	0	0.645	0.788	0.963983	0.999834	134.5	21.1	135.9	85.4	78.7	2.40485e+08	1.51128e+08	1.39241e+08	High	High	High	1
FALSE	High	Master Protein	P04632	Calpain small subunit 1 [OS=Homo sapiens]	0	97.033	69	11	61	11	268	28.3	5.2	117.01	11	0	0	0.147	0.678	0.0740348	0.876968	130.61	47.83	70.2	83.2	146.6	8.96431e+07	1.0615e+08	1.8709e+08	High	High	High	1	Acetyl [N-Term]
FALSE	High	Master Protein	Q13616	Cullin-1 [OS=Homo sapiens]	0	96.904	33	21	37	21	776	89.6	8	64.74	21	0	0	2.468	0.935	0.196894	0.85005	88.92	20.6	111	98.2	90.7	1.00675e+08	8.90509e+07	8.22809e+07	High	High	High	1
FALSE	High	Master Protein	O00567	Nucleolar protein 56 [OS=Homo sapiens]	0	96.662	33	14	34	14	594	66	9.19	64.67	14	0	0	0.272	0.632	0.407123	0.852373	45.34	44.22	39.6	126.4	134	1.60788e+07	51298571	5.4382e+07	High	High	High	1
FALSE	High	Master Protein	Q8TEW0	Partitioning defective 3 homolog [OS=Homo sapiens]	0	96.631	21	21	35	1	1356	151.3	7.68	67.51	21	0	18	1.419	0.778	0.596665	0.993841	113.35	68.4	129.8	81.2	89	9.68481e+07	6.06232e+07	6.63757e+07	Peak Found	Not Found	High	1
FALSE	High	Master Protein	O60832-1	H/ACA ribonucleoprotein complex subunit 4 [OS=Homo sapiens]	0	96.508	36	13	30	13	514	57.6	9.42	55.89	13	0	0	0.942	0.863	0.928017	0.937285	75.04	54.59	56.2	156.6	87.3	4.02159e+07	1.12052e+08	6.24479e+07	High	High	High	1	Met-loss+Acetyl [N-Term]
FALSE	High	Master Protein	P51659-1	peroxisomal multifunctional enzyme type 2 [OS=Homo sapiens]	0	96.464	35	17	42	17	736	79.6	8.84	82.7	17	0	0	0.887	0.611	0.945763	0.671411	75.8	38.62	20.8	99.9	179.2	7.45376e+07	3.57699e+08	6.4148e+08	High	High	High	1
FALSE	High	Master Protein	P30153	serine/threonine-protein phosphatase 2A 65 kDa regulatory subunit A alpha isoform [OS=Homo sapiens]	0	96.392	35	14	43	14	589	65.3	5.11	85.39	14	0	0	0.614	0.784	0.940652	0.997794	131.09	22.63	103.6	118.7	77.7	1.57804e+08	180754609	1.18292e+08	High	High	High	1	Met-loss+Acetyl [N-Term]
FALSE	High	Master Protein	P09211	Glutathione S-transferase P [OS=Homo sapiens]	0	96.384	61	9	73	9	210	23.3	5.64	148.01	9	0	0	0.343	0.661	0.555719	0.840244	93.11	30.25	69.5	97.3	133.2	2.82941e+08	3.96469e+08	5.42469e+08	High	High	High	1	Met-loss [N-Term]
FALSE	High	Master Protein	P51812	Ribosomal protein S6 kinase alpha-3 [OS=Homo sapiens]	0	96.327	34	22	52	17	740	83.7	6.89	86.19	22	0	6	0.917	0.812	0.930224	0.992551	68.92	36.59	46.2	116.4	137.4	7.35492e+07	1.85105e+08	2.18451e+08	High	High	High	1	Met-loss [N-Term]
FALSE	High	Master Protein	Q9UG63	ATP-binding cassette sub-family F member 2 [OS=Homo sapiens]	0	96.222	36	20	45	20	623	71.2	7.37	78.98	20	0	0	1.424	0.868	0.636795	0.941855	109.97	64.96	117.2	85.6	97.3	1.43131e+08	1.04494e+08	1.18786e+08	High	High	High	1
FALSE	High	Master Protein	O94851-4	Isoform 4 of [F-actin]-monooxygenase MICAL2 [OS=Homo sapiens]	0	96.024	28	21	34	19	976	111.6	8.13	59.43	21	0	0	0.6	1.283	0.929115	0.209281	129.6	32	83.9	82.8	133.2	3.20004e+07	3.15843e+07	5.07915e+07	High	High	High	1
FALSE	High	Master Protein	P43304	Glycerol-3-phosphate dehydrogenase, mitochondrial [OS=Homo sapiens]	0	95.932	40	21	34	21	727	80.8	7.69	68.07	21	0	0	0.129	0.664	0.0437506	0.896639	89.79	37.73	16.4	111.8	171.8	8.2672e+06	5.62269e+07	8.63696e+07	High	High	High	1
FALSE	High	Master Protein	P34897-1	Serine hydroxymethyltransferase, mitochondrial [OS=Homo sapiens]	0	95.866	49	18	52	17	504	56	8.53	80.64	18	0	1	0.508	0.528	0.841899	0.344991	108.59	13.97	60.5	83.9	155.6	1.13355e+08	1.57037e+08	2.91244e+08	High	High	High	1
FALSE	High	Master Protein	Q99873-4	Isoform 4 of Protein arginine N-methyltransferase 1 [OS=Homo sapiens]	0	95.822	51	14	75	14	353	40.5	5.5	147.83	14	0	0	0.324	0.756	0.510272	0.980333	102.28	19.61	67.8	102.4	129.9	2.59408e+08	3.91817e+08	4.97127e+08	High	High	High	1	Met-loss+Acetyl [N-Term]
FALSE	High	Master Protein	P61247	40S ribosomal protein S3a [OS=Homo sapiens]	0	95.691	48	12	46	12	264	29.9	9.73	69.91	12	0	0	3.074	1.078	0.133229	0.571861	110.32	124.47	117.7	107	75.3	2.73349e+08	2.48351e+08	1.74867e+08	High	High	High	1
FALSE	High	Master Protein	Q99714-1	3-hydroxyacyl-CoA dehydrogenase type-2 [OS=Homo sapiens]	0	95.365	65	10	45	10	261	26.9	7.78	94.78	10	0	0	0.82	0.516	0.980961	0.496682	77.34	31.71	105.2	63.4	131.4	4.06198e+07	24490334	5.07574e+07	High	High	High	1
FALSE	High	Master Protein	P12268	inosine-5'-monophosphate dehydrogenase 2 [OS=Homo sapiens]	0	95.36	42	17	35	17	514	55.8	6.9	72.43	17	0	0	0.792	0.729	0.981523	0.95356	121.02	39.89	28.2	115.9	155.9	4.73856e+07	1.94526e+08	2.61567e+08	High	High	High	1
FALSE	High	Master Protein	Q6PKG0-1	La-related protein 1 [OS=Homo sapiens]	0	95.334	24	17	29	17	1096	123.4	8.82	58.61	17	0	0	0.34	0.606	0.575315	0.781416	28.32	34.63	73.5	117.9	108.6	3.25172e+07	5.21724e+07	4.80617e+07	High	High	High	1	Met-loss+Acetyl [N-Term]
FALSE	High	Master Protein	P26368	Splicing factor U2AF 65 kDa subunit [OS=Homo sapiens]	0	94.957	44	12	34	12	475	53.5	9.09	72.23	12	0	0	0.378	0.799	0.595704	0.986217	35.68	42.05	56.9	106.4	136.7	4.42126e+07	8.2692e+07	1.06265e+08	High	High	High	1	Met-loss+Acetyl [N-Term]
FALSE	High	Master Protein	P18858	DNA ligase 1 [OS=Homo sapiens]	0	94.789	29	18	36	18	919	101.7	5.62	79.59	18	0	0	0.672	0.789	0.963526	0.992187	84.29	48.96	62.3	124.5	113.1	3.92124e+07	78336512	7.11436e+07	High	High	High	1
FALSE	High	Master Protein	Q02790	Peptidyl-prolyl cis-trans isomerase FKBP4 [OS=Homo sapiens]	0	94.317	54	19	55	19	459	51.8	5.43	95.73	19	0	0	0.591	0.499	0.913546	0.285666	143.12	127.15	97.1	86.6	116.3	8.90177e+07	7.93905e+07	1.06596e+08	High	High	High	1
FALSE	High	Master Protein	P33993-1	DNA replication licensing factor MCM7 [OS=Homo sapiens]	0	94.29	31	16	37	16	719	81.3	6.46	72.66	16	0	0	0.247	0.752	0.254269	0.976433	109.15	20.52	11.1	134.7	154.1	9.77189e+06	1.18149e+08	1.35161e+08	High	High	High	1
FALSE	High	Master Protein	Q9BTW9	Tubulin-specific chaperone D [OS=Homo sapiens]	0	94.275	22	18	29	18	1192	132.5	6.19	50.68	18	0	0	0.297	0.83	0.380617	0.96434	48.21	26.69	86.7	96.3	117	6.54165e+07	7.26736e+07	8.83324e+07	High	High	High	1
FALSE	High	Master Protein	O75116	Rho-associated protein kinase 2 [OS=Homo sapiens]	0	94.271	22	23	36	18	1388	160.8	6.02	58.03	23	0	5	0.568	0.608	0.894143	0.758529	73.44	29.79	52	77.5	170.5	3.03154e+07	4.52049e+07	9.94259e+07	High	High	High	1
FALSE	High	Master Protein	P42330	Aldo-keto reductase family 1 member C3 [OS=Homo sapiens]	0	94.243	50	13	39	1	323	36.8	7.94	79.7	13	0	13	0.262	0.572	0.347749	0.523167	106.83	38.4	39.5	91.4	169.1	5.14639e+07	1.19117e+08	2.20248e+08	Not Found	High	High	1
FALSE	High	Master Protein	Q8TEW0-8	Isoform 8 of Partitioning defective 3 homolog [OS=Homo sapiens]	0	94.03	27	21	35	1	1031	113.3	6.79	65.72	21	0	0	1.607	0.596	0.880781	0.952246	0	0	150.5	55.8	93.7	1.57318e+06	583322	979138	Peak Found	Peak Found	High	1
FALSE	High	Master Protein	P18031	Tyrosine-protein phosphatase non-receptor type 1 [OS=Homo sapiens]	0	93.343	45	14	42	14	435	49.9	6.27	96.81	14	0	0	0.2	0.791	0.145245	0.999834	145.65	19.36	48.5	113.3	138.2	4.53948e+07	1.06128e+08	1.29481e+08	High	High	High	1
FALSE	High	Master Protein	P17812	CTP synthase 1 [OS=Homo sapiens]	0	93.305	37	16	43	14	591	66.6	6.46	94.25	16	0	2	0.297	0.752	0.440232	0.97639	159.31	14.45	87.3	98.8	113.9	1.31732e+08	1.49005e+08	1.71703e+08	High	High	High	1
FALSE	High	Master Protein	P62195-1	26S proteasome regulatory subunit 8 [OS=Homo sapiens]	0	93.264	55	18	36	17	406	45.6	7.55	62.04	18	0	1	0.541	0.642	0.872232	0.876261	110.15	43.33	53	121.3	125.7	2.43224e+07	5.56971e+07	5.77099e+07	High	High	High	1	Met-loss+Acetyl [N-Term]
FALSE	High	Master Protein	P46100	transcriptional regulator ATRX [OS=Homo sapiens]	0	93.065	10	20	30	20	2492	282.4	6.58	49.96	20	0	0	1.448	1.083	0.622177	0.511199	84.21	30.27	96.3	127.4	76.3	7.51697e+07	9.94603e+07	5.95612e+07	High	High	High	1
FALSE	High	Master Protein	Q15046	Lysine--tRNA ligase [OS=Homo sapiens]	0	92.702	40	21	39	21	597	68	6.35	63.42	21	0	0	0.298	0.819	0.401166	0.985743	123.16	30.41	73.1	120.9	106	7.39924e+07	1.22407e+08	1.07385e+08	High	High	High	1	Met-loss+Acetyl [N-Term]
FALSE	High	Master Protein	Q8WWI1-3	Isoform 3 of LIM domain only protein 7 [OS=Homo sapiens]	0	92.619	21	22	41	22	1349	153.6	7.75	60.94	22	0	0	0.769	0.593	0.99252	0.74043	110.03	31.08	131.3	102	66.7	8.39731e+07	6.52093e+07	4.26244e+07	High	High	High	1
FALSE	High	Master Protein	Q15042-1	Rab3 GTPase-activating protein catalytic subunit [OS=Homo sapiens]	0	92.555	26	20	32	20	981	110.5	5.55	54.31	20	0	0	0.8	0.738	0.999401	0.992187	92.97	42.33	28.4	97.8	173.8	8.19822e+06	2.82141e+07	5.01618e+07	High	High	High	1
FALSE	High	Master Protein	Q9H583	HEAT repeat-containing protein 1 [OS=Homo sapiens]	0	92.473	16	23	40	23	2144	242.2	6.54	62.2	23	0	0	0.705	0.87	0.960239	0.930192	103.27	17.84	68	92.9	139.1	1.85161e+07	2.52783e+07	3.78522e+07	High	High	High	1	Met-loss+Acetyl [N-Term]
FALSE	High	Master Protein	Q9H0D6-1	5'-3' exoribonuclease 2 [OS=Homo sapiens]	0	92.449	25	17	28	17	950	108.5	7.47	62.93	17	0	0	1.174	0.606	0.794474	0.777887	290.8	56.59	90.7	59.1	150.2	4.45901e+07	2.90768e+07	7.38884e+07	High	High	High	1
FALSE	High	Master Protein	Q15365	Poly(RC)-binding protein 1 [OS=Homo sapiens]	0	92.427	67	15	58	11	356	37.5	7.09	118.75	15	0	5	1.256	1.141	0.738989	0.439665	92.56	62.5	161.7	84.7	53.6	5.82306e+08	3.04988e+08	1.93055e+08	High	High	High	1	Acetyl [N-Term]
FALSE	High	Master Protein	O00154-4	Isoform 4 of Cytosolic acyl coenzyme A thioester hydrolase [OS=Homo sapiens]	0	92.385	49	12	35	12	338	37.4	7.25	90.11	12	0	0	0.367	0.887	0.611529	0.928655	87.33	35.66	115.4	94.7	89.9	2.50994e+08	2.06142e+08	1.9563e+08	High	High	High	1	Met-loss+Acetyl [N-Term]
FALSE	High	Master Protein	P48735	Isocitrate dehydrogenase [NADP], mitochondrial [OS=Homo sapiens]	0	92.314	47	17	44	16	452	50.9	8.69	91.99	17	0	1	1.201	0.715	0.768483	0.939118	112.42	71.15	89.2	113.9	96.9	1.41619e+08	1.80784e+08	1.53749e+08	High	High	High	1
FALSE	High	Master Protein	Q96CW1	AP-2 complex subunit mu [OS=Homo sapiens]	0	92.253	45	16	69	16	435	49.6	9.54	123.52	16	0	0	0.907	0.73	0.93648	0.954115	133.24	36.08	100.3	97.6	102.1	2.20079e+08	2.14221e+08	2.24136e+08	High	High	High	1
FALSE	High	Master Protein	P51991-1	Heterogeneous nuclear ribonucleoprotein A3 [OS=Homo sapiens]	0	92.211	38	11	77	10	378	39.6	9.01	154.82	11	0	0	1.397	0.677	0.650075	0.876261	99.65	58.38	127	83.3	89.8	5.42462e+08	3.55802e+08	3.83468e+08	High	High	High	1	Acetyl [N-Term]
FALSE	High	Master Protein	Q9NZ08-1	endoplasmic reticulum aminopeptidase 1 [OS=Homo sapiens]	0	91.927	30	22	47	22	941	107.2	6.46	70.69	22	0	0	0.345	0.55	0.504751	0.437709	92.63	24.24	42.7	136.9	120.4	4.27709e+07	1.37187e+08	1.20565e+08	High	High	High	1
FALSE	High	Master Protein	Q68CZ2-1	Tensin-3 [OS=Homo sapiens]	0	91.926	19	16	37	15	1445	155.2	6.81	66.6	16	0	0	0.727	0.65	0.990108	0.89301	114.99	46.64	64.4	107.4	128.3	2.77889e+07	4.63615e+07	5.5392e+07	High	High	High	1	Acetyl [N-Term]
FALSE	High	Master Protein	P22392-2	Isoform 3 of Nucleoside diphosphate kinase B [OS=Homo sapiens]	0	91.486	69	11	58	1	267	30.1	8.92	111.18	11	0	13	0.181	0.532	0.142173	0.359504	85.12	26.57	36.4	85	178.6	1.14267e+08	2.66443e+08	5.59765e+08	Not Found	High	High	1
FALSE	High	Master Protein	Q92544	Transmembrane 9 superfamily member 4 [OS=Homo sapiens]	0	91.441	25	14	60	14	642	74.5	6.54	108.77	14	0	0	2.303	0.72	0.280612	0.944243	99.35	18.23	174.8	65.9	59.4	3.22581e+08	1.21607e+08	1.09575e+08	High	High	High	1
FALSE	High	Master Protein	Q9UQ80	proliferation-associated protein 2G4 [OS=Homo sapiens]	0	91.42	55	17	57	17	394	43.8	6.55	92.09	17	0	0	1.071	0.532	0.842464	0.36123	80.16	39.24	90.3	80.1	129.6	2.10402e+08	186750993	3.02062e+08	High	High	High	1	Met-loss+Acetyl [N-Term]
FALSE	High	Master Protein	P49748-1	Very long-chain specific acyl-CoA dehydrogenase, mitochondrial [OS=Homo sapiens]	0	91.377	35	18	36	18	655	70.3	8.75	75.35	18	0	0	0.341	0.682	0.494513	0.938053	45.87	44.6	82.5	80.6	136.9	4.96356e+07	4.84789e+07	8.24041e+07	High	High	High	1
FALSE	High	Master Protein	Q96AE4	Far upstream element-binding protein 1 [OS=Homo sapiens]	0	91.016	34	16	45	15	644	67.5	7.61	77.54	16	0	0	0.722	0.483	0.990108	0.210642	88.13	54.82	79.5	71.9	148.5	6.96816e+07	6.30242e+07	1.30134e+08	High	High	High	1
FALSE	High	Master Protein	P29692	Elongation factor 1-delta [OS=Homo sapiens]	0	90.809	55	12	54	1	281	31.1	5.01	116	12	0	12	0.405	0.462	0.682773	0.13623	54.64	28.66	101.4	61.4	137.2	1.50469e+08	9.10637e+07	2.03599e+08	High	High	High	1	Met-loss+Acetyl [N-Term]
FALSE	High	Master Protein	Q86V48-1	Leucine zipper protein 1 [OS=Homo sapiens]	0	90.593	20	16	29	16	1076	120.2	8.5	51.61	16	0	0	1.008	0.773	0.9272	0.996678	107.81	36.02	160.4	65.3	74.3	6.24678e+07	2.54411e+07	2.89503e+07	High	High	High	1
FALSE	High	Master Protein	P35998	26S proteasome regulatory subunit 7 [OS=Homo sapiens]	0	90.383	48	16	42	16	433	48.6	5.95	89.43	16	0	0	0.587	0.85	0.912764	0.948907	56.17	45.67	80.1	104.3	115.7	5.3182e+07	6.92828e+07	7.68425e+07	High	High	High	1
FALSE	High	Master Protein	Q96P70	Importin-9 [OS=Homo sapiens]	0	90.375	21	13	27	13	1041	115.9	4.81	58.94	13	0	0	0.617	0.765	0.873304	0.996486	49.47	33.98	32.2	148.3	119.5	9.47182e+06	4.36513e+07	3.5183e+07	High	High	High	1	Met-loss+Acetyl [N-Term]
FALSE	High	Master Protein	Q9NVA2-1	Septin-11 [OS=Homo sapiens]	0	90.361	41	14	50	10	429	49.4	6.81	78.55	14	0	5	0.973	0.775	0.902296	0.992551	62.73	32.53	111.3	97.1	91.6	1.47447e+08	1.28597e+08	1.21362e+08	High	High	High	1
FALSE	High	Master Protein	P19525	interferon-induced, double-stranded RNA-activated protein kinase [OS=Homo sapiens]	0	90.277	37	15	47	15	551	62.1	8.4	90.32	15	0	0	0.719	1.084	0.98616	0.531349	96.43	34.85	52.8	150.5	96.7	4.28674e+07	1.2217e+08	7.84836e+07	High	High	High	1	Met-loss+Acetyl [N-Term]
FALSE	High	Master Protein	Q01970-1	1-phosphatidylinositol 4,5-bisphosphate phosphodiesterase beta-3 [OS=Homo sapiens]	0	89.982	23	19	28	19	1234	138.7	5.9	55.58	19	0	0	0.418	0.685	0.664238	0.944243	0	53.73	26.3	184.1	89.6	9.90806e+06	6.94631e+07	3.38236e+07	High	High	High	1	Met-loss+Acetyl [N-Term]
FALSE	High	Master Protein	O14744	Protein arginine N-methyltransferase 5 [OS=Homo sapiens]	0	89.9	42	16	35	16	637	72.6	6.29	69.09	16	0	0	0.501	0.89	0.826269	0.894639	109.87	72.12	52.8	125	122.2	3.19799e+07	7.56152e+07	7.39524e+07	High	High	High	1	Met-loss+Acetyl [N-Term]
FALSE	High	Master Protein	Q12905	Interleukin enhancer-binding factor 2 [OS=Homo sapiens]	0	89.846	51	12	46	12	390	43	5.26	97.97	12	0	0	0.749	0.787	0.993361	0.992551	28.63	26.16	36.2	106.7	157.1	1.89659e+07	5.58605e+07	8.22458e+07	High	High	High	1
FALSE	High	Master Protein	P01024	Complement C3 [OS=Homo sapiens]	0	89.792	19	22	40	22	1663	187	6.4	56.22	22	0	0	1.414	0.852	0.618516	0.937443	89.28	45.34	129.3	97.4	73.3	9.44903e+07	7.12035e+07	5.35296e+07	High	High	High	1
FALSE	High	Master Protein	P27694	Replication protein A 70 kDa DNA-binding subunit [OS=Homo sapiens]	0	89.726	36	16	37	16	616	68.1	7.21	63.74	16	0	0	0.718	0.844	0.99252	0.922501	76.64	49.27	106.7	109.6	83.7	5.48374e+07	56296274	4.30087e+07	High	High	High	1	Met-loss [N-Term]; Acetyl [N-Term]
FALSE	High	Master Protein	Q9UKK3	Poly [ADP-ribose] polymerase 4 [OS=Homo sapiens]	0	89.624	18	19	42	19	1724	192.5	5.66	68.01	19	0	0	0.884	0.785	0.957979	0.986884	33.03	31.97	77.6	100.3	122.1	4.10864e+07	5.30833e+07	6.46357e+07	High	High	High	1
FALSE	High	Master Protein	P26599	Polypyrimidine tract-binding protein 1 [OS=Homo sapiens]	0	89.576	46	14	45	12	531	57.2	9.17	102.15	14	0	1	1.076	0.662	0.841701	0.888903	124.49	26.93	185.8	52.2	62	2.46083e+08	6.91657e+07	8.21617e+07	High	High	High	1	Acetyl [N-Term]
FALSE	High	Master Protein	P35749	Myosin-11 [OS=Homo sapiens]	0	89.559	8	18	137	1	1972	227.2	5.5	255.7	18	0	0	100		3.5959e-17				300			9.78985e+07			High	Not Found	Not Found	1
FALSE	High	Master Protein	O00148	ATP-dependent RNA helicase DDX39A [OS=Homo sapiens]	0	89.519	54	17	60	7	427	49.1	5.68	85.53	17	0	0	0.585	0.76	0.839274	0.999834	64.18	71.35	68.4	156.3	75.3	1.52926e+07	3.49521e+07	1.68368e+07	High	High	High	1	Met-loss+Acetyl [N-Term]
FALSE	High	Master Protein	P28482	mitogen-activated protein kinase 1 [OS=Homo sapiens]	0	89.367	48	13	38	9	360	41.4	6.98	79.47	13	0	5	0.425	0.716	0.695187	0.952246	143.08	59.98	105	97.7	97.3	1.03024e+08	9.58972e+07	9.54993e+07	High	High	High	1	Met-loss+Acetyl [N-Term]
FALSE	High	Master Protein	Q92896	Golgi apparatus protein 1 [OS=Homo sapiens]	0	89.312	17	15	30	15	1179	134.5	6.9	56.43	15	0	0	0.453	0.734	0.762794	0.986884	158.43	31.56	103.1	101.7	95.2	3.71056e+07	3.66074e+07	3.42506e+07	High	High	High	1
FALSE	High	Master Protein	O95819-6	Isoform 6 of Mitogen-activated protein kinase kinase kinase kinase 4 [OS=Homo sapiens]	0	89.291	19	19	49	1	1273	144.9	7.49	89.6	19	0	0	3.765	0.517	0.227423	0.835146	0	0	213.9	29.3	56.8	3.10913e+07	4264974	8.25731e+06	High	High	High	1
FALSE	High	Master Protein	Q15181	Inorganic pyrophosphatase [OS=Homo sapiens]	0	89.061	69	14	31	14	289	32.6	5.86	42.32	14	0	0	0.272	0.849	0.327146	0.94244	66.48	34.88	52.7	99.2	148.1	2.94761e+07	55452564	8.2821e+07	High	High	High	1
FALSE	High	Master Protein	Q10570	Cleavage and polyadenylation specificity factor subunit 1 [OS=Homo sapiens]	0	89.035	19	20	51	20	1443	160.8	6.4	89.05	20	0	0	1.334	0.613	0.633902	0.788534	69.62	38.88	96.6	62.9	140.5	6.45573e+07	42005125	9.3844e+07	High	High	High	1
FALSE	High	Master Protein	Q14566	DNA replication licensing factor MCM6 [OS=Homo sapiens]	0	88.909	28	19	32	19	821	92.8	5.41	62.51	19	0	0	0.981	0.59	0.898814	0.702906	58.62	50.69	74.2	100.4	125.4	4.52369e+07	6.12358e+07	7.65016e+07	High	High	High	1	Acetyl [N-Term]
FALSE	High	Master Protein	Q8N163-1	Cell cycle and apoptosis regulator protein 2 [OS=Homo sapiens]	0	88.765	31	16	32	16	923	102.8	5.22	59.9	16	0	0	0.163	0.748	0.13499	0.99686	40.05	30.23	10.1	110.3	179.6	2.49023e+06	2.71743e+07	4.42771e+07	High	High	High	1
FALSE	High	Master Protein	Q7KZ85	transcription elongation factor spt6 [OS=Homo sapiens]	0	88.757	16	16	27	16	1726	198.9	4.91	47.88	16	0	0	0.683	0.785	0.93648	0.994673	0	69.49	4.7	155.5	139.9	695057	2.31738e+07	2.08481e+07	Peak Found	High	High	1
FALSE	High	Master Protein	P35237	serpin B6 [OS=Homo sapiens]	0	88.463	56	17	38	16	376	42.6	5.27	77.03	17	0	0	0.562	0.748	0.884257	0.992637	11.16	19.77	22.2	122.5	155.3	1.07589e+07	5.93548e+07	7.52228e+07	High	High	High	1	Acetyl [N-Term]
FALSE	High	Master Protein	P50570-1	Dynamin-2 [OS=Homo sapiens]	0	88.363	25	16	37	13	870	98	7.44	67.89	16	0	3	0.717	0.633	0.980623	0.789492	100.2	23.61	53.7	155.2	91.1	4.24177e+07	1.22505e+08	7.1895e+07	High	High	High	1
FALSE	High	Master Protein	P24844-1	Myosin regulatory light polypeptide 9 [OS=Homo sapiens]	0	88.138	62	9	51	3	172	19.8	4.92	94.87	9	0	0	0.919	0.747	0.981523	0.999834	227.95	34.23	60.3	100	139.8	7.2625e+06	1.2046e+07	1.68424e+07	High	High	High	1
FALSE	High	Master Protein	P09382	Galectin-1 [OS=Homo sapiens]	0	88.021	90	9	115	9	135	14.7	5.5	248.37	9	0	0	0.487	0.794	0.81911	0.999834	91.41	62.61	45.8	96.7	157.5	9.93287e+08	2.09729e+09	3.41497e+09	High	High	High	1	Met-loss+Acetyl [N-Term]
FALSE	High	Master Protein	P13674-1	prolyl 4-hydroxylase subunit alpha-1 [OS=Homo sapiens]	0	87.995	42	18	41	18	534	61	6.01	71.23	18	0	0	0.348	0.565	0.512209	0.605335	85.25	33.06	81.3	88.9	129.8	5.0938e+07	5.56577e+07	8.12774e+07	High	High	High	1
FALSE	High	Master Protein	Q8IZH2-1	5'-3' exoribonuclease 1 [OS=Homo sapiens]	0	87.948	16	22	37	22	1706	194	7.21	51.81	22	0	0	0.433	1.503	0.719519	0.0349706	70.56	36.05	81.7	79.4	138.9	3.95739e+07	3.84548e+07	6.72683e+07	High	High	High	1
FALSE	High	Master Protein	O15371	Eukaryotic translation initiation factor 3 subunit D [OS=Homo sapiens]	0	87.934	41	15	38	15	548	63.9	6.05	79.68	15	0	0	0.544	1.23	0.876517	0.285217	108.82	51.05	72.8	89.6	137.6	1.12864e+08	1.39031e+08	2.13499e+08	High	High	High	1
FALSE	High	Master Protein	P23458	Tyrosine-protein kinase JAK1 [OS=Homo sapiens]	0	87.55	23	20	35	20	1154	133.2	7.55	52.35	20	0	0	1.013	0.6	0.926283	0.784994	92.08	32.23	118.1	81.4	100.5	4.60607e+07	3.1731e+07	3.91666e+07	High	High	High	1
FALSE	High	Master Protein	Q9Y6K5	2'-5'-oligoadenylate synthase 3 [OS=Homo sapiens]	0	87.432	28	22	35	22	1087	121.1	8.4	57.96	22	0	0	2.896	0.939	0.367743	0.806534	27.26	30.08	64.4	153.3	82.2	2.17472e+07	5.17658e+07	2.77574e+07	High	High	High	1	Acetyl [N-Term]
FALSE	High	Master Protein	Q92974	Rho guanine nucleotide exchange factor 2 [OS=Homo sapiens]	0	87.316	23	16	28	16	986	111.5	7.27	49.35	16	0	0	3.327	0.723	0.189481	0.985128	308.32	39.65	117.9	76.2	105.8	4.52893e+07	2.92702e+07	4.06352e+07	High	High	High	1
FALSE	High	Master Protein	Q14643-1	Inositol 1,4,5-trisphosphate receptor type 1 [OS=Homo sapiens]	0	87.291	10	21	32	16	2758	313.7	6.04	46.17	21	0	1	1.382	1.065	0.840131	0.664547	57.99	7.69	63.6	136.4	100.1	1.28979e+07	2.76706e+07	2.03127e+07	High	High	High	1
FALSE	High	Master Protein	P28288	ATP-binding cassette sub-family D member 3 [OS=Homo sapiens]	0	87.275	28	15	45	15	659	75.4	9.36	102.62	15	0	0	0.742	0.888	0.997944	0.926564	27.08	37.68	58.4	116.2	125.5	5.77535e+07	1.14943e+08	1.24167e+08	High	High	High	1
FALSE	High	Master Protein	Q99829	Copine-1 [OS=Homo sapiens]	0	87.13	39	16	78	16	537	59	5.83	123.54	16	0	0	0.918	0.768	0.929316	0.986217	91.72	43.67	104.8	91.6	103.6	5.76603e+08	5.0437e+08	5.70257e+08	High	High	High	1	Met-loss+Acetyl [N-Term]
FALSE	High	Master Protein	P42166	Lamina-associated polypeptide 2, isoform alpha [OS=Homo sapiens]	0	87.002	32	15	41	7	694	75.4	7.66	75.15	15	0	7	0.694	0.394	0.982739	0.0463105	47.26	50.75	41.3	76.8	181.9	2.46008e+07	4.57434e+07	1.08379e+08	High	High	High	1	Met-loss [N-Term]
FALSE	High	Master Protein	Q13617-1	Cullin-2 [OS=Homo sapiens]	0	86.983	29	18	40	18	745	86.9	6.92	72.18	18	0	0	0.346	1.015	0.537695	0.666294	104.59	35.85	50.6	139.3	110.2	3.41412e+07	9.39906e+07	7.43524e+07	High	High	High	1
FALSE	High	Master Protein	P17844	probable ATP-dependent RNA helicase DDX5 [OS=Homo sapiens]	0	86.961	39	21	55	14	614	69.1	8.92	85.73	21	0	0	0.178	0.78	0.13982	0.995131	132.49	19.67	21.8	116.2	162	2.84771e+07	1.51598e+08	2.11461e+08	High	High	High	1
FALSE	High	Master Protein	P07737	profilin-1 [OS=Homo sapiens]	0	86.861	88	9	153	9	140	15	8.27	284.39	9	0	0	0.334	0.66	0.534824	0.839387	90.76	59.69	68.6	99.3	132	9.41669e+08	1.36254e+09	1.81124e+09	High	High	High	1	Met-loss+Acetyl [N-Term]
FALSE	High	Master Protein	O14579-1	coatomer subunit epsilon [OS=Homo sapiens]	0	86.733	52	9	26	9	308	34.5	5.12	47.18	9	0	0	0.228	0.5	0.309304	0.422794	88.94	25.6	38.1	100.2	161.7	1.17131e+07	3.08124e+07	4.97094e+07	High	High	High	1	Met-loss [N-Term]
FALSE	High	Master Protein	Q9H6S3	epidermal growth factor receptor kinase substrate 8-like protein 2 [OS=Homo sapiens]	0	86.676	32	18	37	18	715	80.6	6.84	68.93	18	0	0	0.289	0.6	0.37069	0.756096	20.17	63.92	28	79.9	192.1	1.38817e+07	3.95762e+07	9.52125e+07	High	High	High	1
FALSE	High	Master Protein	P68400	Casein kinase II subunit alpha [OS=Homo sapiens]	0	86.55	51	15	35	15	391	45.1	7.74	64.83	15	0	0	0.444	0.685	0.735205	0.901543	88.53	16.11	57.3	119.6	123.2	5.09179e+07	1.06309e+08	1.09526e+08	High	High	High	1
FALSE	High	Master Protein	Q08J23	tRNA (Cytosine(34)-C(5))-methyltransferase [OS=Homo sapiens]	0	86.125	29	16	39	16	767	86.4	6.77	64.57	16	0	0	0.436	0.725	0.739727	0.986217	77.69	26.12	82	117.1	100.9	3.47519e+07	4.96417e+07	4.27881e+07	High	High	High	1
FALSE	High	Master Protein	Q16181	Septin-7 [OS=Homo sapiens]	0	86.11	39	13	45	12	437	50.6	8.63	88.65	13	0	0	0.495	0.699	0.814466	0.924952	64.91	49.91	51.4	91.1	157.6	4.49727e+07	7.97198e+07	1.37943e+08	High	High	High	1
FALSE	High	Master Protein	P60891	ribose-phosphate pyrophosphokinase 1 [OS=Homo sapiens]	0	86.054	43	11	30	5	318	34.8	6.98	53.53	11	0	5	0.847	0.936	0.976531	0.839857	142.36	53.51	108.7	125.4	65.9	8.10297e+07	93503714	4.91226e+07	High	High	High	1
FALSE	High	Master Protein	O00203-1	AP-3 complex subunit beta-1 [OS=Homo sapiens]	0	85.965	20	17	30	13	1094	121.2	6.04	48.27	17	0	2	0.786	0.834	0.982739	0.977243	64.8	15.69	176.7	96.6	26.7	7.58698e+08	4.14973e+08	1.146e+08	High	High	High	1
FALSE	High	Master Protein	P07954	fumarate hydratase, mitochondrial [OS=Homo sapiens]	0	85.965	38	11	40	11	510	54.6	8.76	107.04	11	0	0	0.541	0.635	0.865081	0.831795	108.14	37.75	89.4	81.6	129	6.8933e+07	6.29047e+07	9.94146e+07	High	High	High	1
FALSE	High	Master Protein	P51532-1	Transcription activator BRG1 [OS=Homo sapiens]	0	85.956	12	17	30	8	1647	184.5	7.88	48.32	17	0	8	0.552	0.766	0.839126	0.999834	112.87	19.4	63	76.7	160.4	1.25221e+07	15250979	3.19035e+07	High	High	High	1
FALSE	High	Master Protein	P22059	Oxysterol-binding protein 1 [OS=Homo sapiens]	0	85.659	24	13	40	13	807	89.4	7.3	78.45	13	0	0	1.065	0.998	0.865081	0.699602	132.92	19.04	92.5	98.9	108.6	5.59598e+07	5.98363e+07	6.57205e+07	High	High	High	1
FALSE	High	Master Protein	Q96TA1	Niban-like protein 1 [OS=Homo sapiens]	0	85.578	29	12	37	12	746	84.1	6.19	69.21	12	0	0	0.798	0.913	0.993147	0.818017	71.84	34.86	63.6	106.6	129.9	2.5609e+07	4.29456e+07	5.23219e+07	High	High	High	1
FALSE	High	Master Protein	P52907	F-actin-capping protein subunit alpha-1 [OS=Homo sapiens]	0	85.555	62	11	27	9	286	32.9	5.69	68.44	11	0	0	1.321	0.612	0.671389	0.814917	119.56	45.38	152.2	50.4	97.4	1.17865e+08	3.90443e+07	7.54495e+07	High	High	High	1
FALSE	High	Master Protein	P02538	Keratin, type II cytoskeletal 6A [OS=Homo sapiens]	0	85.497	37	22	82	9	564	60	8	111.23	22	0	0	1.157	0.908	0.858505	0.886992	76.06	77.62	227.3	30.7	42	8.43453e+07	1.13887e+07	1.5569e+07	High	High	High	1
FALSE	High	Master Protein	Q13435	Splicing factor 3b subunit 2 [OS=Homo sapiens]	0	85.268	23	16	27	16	895	100.2	5.67	45.73	16	0	0	1.045	0.571	0.852337	0.556071	119.79	64.21	113.8	94.6	91.6	1.16803e+08	9.71008e+07	9.39976e+07	High	High	High	1	Met-loss+Acetyl [N-Term]
FALSE	High	Master Protein	Q9UHD1	cysteine and histidine-rich domain-containing protein 1 [OS=Homo sapiens]	0	85.26	51	12	32	12	332	37.5	7.87	71.41	12	0	0	0.48	1.046	0.787614	0.641732	67.45	47.17	50.6	191.3	58.1	7.5146e+07	2.84111e+08	8.6214e+07	High	High	High	1
FALSE	High	Master Protein	Q9NTJ3-1	Structural maintenance of chromosomes protein 4 [OS=Homo sapiens]	0	85.125	16	16	27	16	1288	147.1	6.79	63.94	16	0	0	0.301	0.548	0.482179	0.608783	43.52	88.73	45.6	91.8	162.6	1.29205e+07	26011409	4.60935e+07	High	High	High	1
FALSE	High	Master Protein	P43246-1	DNA mismatch repair protein MSH2 [OS=Homo sapiens]	0	85.037	28	19	37	19	934	104.7	5.77	49.28	19	0	0	0.847	0.626	0.975651	0.841903	123.13	33.66	81.6	88	130.4	3.6202e+07	3.90115e+07	5.78269e+07	High	High	High	1
FALSE	High	Master Protein	Q05682-1	Caldesmon [OS=Homo sapiens]	0	84.918	25	17	56	17	793	93.2	5.66	93	17	0	0	0.699	0.989	0.983973	0.762709	134.76	37.6	100.9	100.2	98.9	1.65997e+08	1.64879e+08	1.6277e+08	High	High	High	1
FALSE	High	Master Protein	P45880-2	Isoform 2 of Voltage-dependent anion-selective channel protein 2 [OS=Homo sapiens]	0	84.904	59	12	58	12	283	30.4	7.2	141.92	12	0	0	0.587	0.791	0.92457	0.999834	101.02	25.19	86.6	99.7	113.7	2.57745e+08	2.96847e+08	3.3835e+08	High	High	High	1	Met-loss [N-Term]
FALSE	High	Master Protein	Q6Y7W6-1	GRB10-interacting GYF protein 2 [OS=Homo sapiens]	0	84.543	16	15	42	15	1299	150	5.54	67.06	15	0	0	2.4	1.065	0.379359	0.546196	70.04	36.12	114	104.6	81.4	4.91845e+07	4.51204e+07	3.51379e+07	High	High	High	1	Met-loss+Acetyl [N-Term]
FALSE	High	Master Protein	P51610-1	Host cell factor 1 [OS=Homo sapiens]	0	84.389	13	16	33	15	2035	208.6	7.46	53.19	16	0	0	0.362	0.748	0.619866	0.999834	16.94	8.61	39.3	104.1	156.6	1.57637e+07	4.17115e+07	6.27694e+07	High	High	High	1	Met-loss+Acetyl [N-Term]
FALSE	High	Master Protein	P49023	Paxillin [OS=Homo sapiens]	0	84.342	35	12	24	4	591	64.5	6.19	44.74	12	0	6	0.393	0.781	0.632767	0.985743	43.48	106.01	101.3	86.5	112.2	5.53287e+07	4.72228e+07	6.12529e+07	High	High	High	1	Acetyl [N-Term]
FALSE	High	Master Protein	Q6DKJ4	nucleoredoxin [OS=Homo sapiens]	0	84.31	39	11	23	11	435	48.4	4.97	52.33	11	0	0	0.415	0.827	0.662441	0.96434	117.23	19.92	216.2	31.3	52.5	1.5337e+08	2.22103e+07	3.72586e+07	High	High	High	1	Met-loss+Acetyl [N-Term]
FALSE	High	Master Protein	Q14669-1	E3 ubiquitin-protein ligase TRIP12 [OS=Homo sapiens]	0	83.884	13	18	28	18	1992	220.3	8.48	37.28	18	0	0	3.214	0.898	0.214905	0.882814	108.13	60.28	114.8	81.5	103.7	4.45098e+07	3.16254e+07	4.0221e+07	High	High	High	1
FALSE	High	Master Protein	Q9Y6D5	Brefeldin A-inhibited guanine nucleotide-exchange protein 2 [OS=Homo sapiens]	0	83.708	14	17	26	15	1785	201.9	6.33	41.11	17	0	1	0.85	0.883	0.984396	0.92336	87.22	46.02	65.4	141.3	93.3	1.2905e+07	2.78851e+07	1.84167e+07	High	High	High	1
FALSE	High	Master Protein	Q8TDD1	ATP-dependent RNA helicase DDX54 [OS=Homo sapiens]	0	83.674	30	18	30	18	881	98.5	10.02	62.47	18	0	0	0.724	1.065	0.995365	0.561973	46.66	60.34	80.7	135.8	83.5	7.22116e+07	1.2156e+08	7.47793e+07	High	High	High	1
FALSE	High	Master Protein	P08195	4F2 cell-surface antigen heavy chain [OS=Homo sapiens]	0	83.597	29	14	41	14	630	68	5.01	90.27	14	0	0	2.16	0.699	0.320012	0.915931	161.48	40.78	147.8	83.4	68.8	2.45752e+08	1.38769e+08	1.14413e+08	High	High	High	1
FALSE	High	Master Protein	P21291	Cysteine and glycine-rich protein 1 [OS=Homo sapiens]	0	83.459	59	9	27	9	193	20.6	8.57	52.85	9	0	0	0.215	0.931	0.222832	0.871552	86.34	47.93	108.1	106.8	85.2	2.65106e+08	2.61811e+08	2.08837e+08	High	High	High	1
FALSE	High	Master Protein	P30041	Peroxiredoxin-6 [OS=Homo sapiens]	0	83.334	67	13	63	13	224	25	6.38	118.76	13	0	0	0.615	0.582	0.94651	0.570447	95.13	42.07	124	72.4	103.7	2.39987e+08	1.40083e+08	2.00674e+08	High	High	High	1	Met-loss [N-Term]
FALSE	High	Master Protein	Q14692	ribosome biogenesis protein BMS1 homolog [OS=Homo sapiens]	0	83.293	22	18	33	18	1282	145.7	6.44	54.43	18	0	0	2.318	0.935	0.401166	0.837839	82.57	55.93	132	105.5	62.6	5.8501e+07	4.67476e+07	2.77329e+07	High	High	High	1
FALSE	High	Master Protein	O43865	S-adenosylhomocysteine hydrolase-like protein 1 [OS=Homo sapiens]	0	83.279	41	18	43	9	530	58.9	6.89	61.71	18	0	9	0.517	0.721	0.853129	0.944728	49	13.64	88.9	79.5	131.7	1.53791e+08	1.37512e+08	2.2783e+08	High	High	High	1	Met-loss+Acetyl [N-Term]
FALSE	High	Master Protein	P50748	Kinetochore-associated protein 1 [OS=Homo sapiens]	0	83.256	13	25	33	25	2209	250.6	5.97	45.55	25	0	0	1.424	0.844	0.672214	0.933565	131.18	18.52	102.2	100.3	97.6	5.70905e+07	5.60221e+07	5.45331e+07	High	High	High	1
FALSE	High	Master Protein	Q6IBS0	Twinfilin-2 [OS=Homo sapiens]	0	83.256	40	11	21	10	349	39.5	6.84	44.7	11	0	0	0.552	0.581	0.870686	0.738483	53.96	40.27	94.3	78.7	127	4.0955e+07	3.41889e+07	5.51331e+07	High	High	High	1	Met-loss+Acetyl [N-Term]
FALSE	High	Master Protein	O60763-1	General vesicular transport factor p115 [OS=Homo sapiens]	0	83.095	19	13	34	13	962	107.8	4.91	74.06	13	0	0	0.929	0.783	0.959515	0.986217	113.47	46.06	88.8	94.9	116.2	3.32654e+07	35541113	4.35294e+07	High	High	High	1
FALSE	High	Master Protein	Q8WWQ0	PH-interacting protein [OS=Homo sapiens]	0	83.033	14	18	37	17	1821	206.6	8.85	56.37	18	0	0	2.36	1.614	0.446273	0.0915911	27.59	26.66	153.3	77.7	69	4.82228e+07	2.44275e+07	2.17028e+07	High	High	High	1
FALSE	High	Master Protein	Q9Y5K6	CD2-associated protein [OS=Homo sapiens]	0	82.58	31	14	29	14	639	71.4	6.4	57.9	14	0	0	0.703	0.569	0.98506	0.607168	60.37	39.05	79.5	71.6	148.9	5.73413e+07	5.15853e+07	1.07351e+08	High	High	High	1
FALSE	High	Master Protein	Q13162	Peroxiredoxin-4 [OS=Homo sapiens]	0	82.527	56	12	38	10	271	30.5	6.29	81.24	12	0	0	1.434	0.912	0.633151	0.89549	622.18	47.81	70.2	142.5	87.3	1.55024e+08	314724724	1.92748e+08	High	High	High	1
FALSE	High	Master Protein	P28331-1	NADH-ubiquinone oxidoreductase 75 kDa subunit, mitochondrial [OS=Homo sapiens]	0	82.289	33	15	35	15	727	79.4	6.23	61.35	15	0	0	0.411	0.678	0.69063	0.939118	22.16	30.12	49	105.6	145.4	1.40954e+07	3.03506e+07	4.17862e+07	High	High	High	1
FALSE	High	Master Protein	Q9UH99	SUN domain-containing protein 2 [OS=Homo sapiens]	0	82.282	25	11	30	11	717	80.3	6.73	63.38	11	0	0	0.227	0.67	0.309556	0.936285	0.05	79.74	9.2	107.8	183	2.54213e+06	2.98371e+07	5.06409e+07	High	High	High	1
FALSE	High	Master Protein	P10644	cAMP-dependent protein kinase type I-alpha regulatory subunit [OS=Homo sapiens]	0	82.01	45	14	43	14	381	43	5.35	78.57	14	0	0	1.017	0.914	0.868907	0.89301	74.85	34.36	107.9	94.8	97.3	2.14338e+08	1.88289e+08	1.93246e+08	High	High	High	1	Acetyl [N-Term]
FALSE	High	Master Protein	P09651-1	Heterogeneous nuclear ribonucleoprotein A1 [OS=Homo sapiens]	0	81.916	41	12	60	10	372	38.7	9.13	91.93	12	0	0	0.299	1.535	0.448077	0.0424432	222.21	101.31	55.1	136.4	108.5	1.72913e+08	4.27745e+08	3.40161e+08	High	High	High	1
FALSE	High	Master Protein	P60660-2	Isoform Smooth muscle of Myosin light polypeptide 6 [OS=Homo sapiens]	0	81.889	85	10	70	10	151	17	4.55	119.67	10	0	0	1.242	0.603	0.746621	0.64703	102.74	38.05	109.9	88.5	101.6	5.61745e+08	4.52454e+08	5.19451e+08	High	High	High	1	Met-loss+Acetyl [N-Term]
FALSE	High	Master Protein	P23396-1	40S ribosomal protein S3 [OS=Homo sapiens]	0	81.884	77	18	85	18	243	26.7	9.66	128.2	18	0	0	1.472	0.601	0.6169	0.643144	152.46	43.62	87.5	92.2	120.3	3.31439e+08	3.49e+08	4.55493e+08	High	High	High	1
FALSE	High	Master Protein	O95819-3	Isoform 3 of Mitogen-activated protein kinase kinase kinase kinase 4 [OS=Homo sapiens]	0	81.835	19	19	46	1	1320	150.9	7.42	75.83	19	0	12	2.011	1.05	0.377346	0.666294	14.87	11.39	215.1	51.6	33.3	1.32793e+08	3.18631e+07	2.05564e+07	Not Found	High	Not Found	1
FALSE	High	Master Protein	Q16643	drebrin [OS=Homo sapiens]	0	81.792	25	11	34	11	649	71.4	4.45	97.13	11	0	0	1.003	0.605	0.862365	0.724427	112.07	38.73	73.8	79.3	146.9	5.75079e+07	6.18271e+07	1.14579e+08	High	High	High	1
FALSE	High	Master Protein	Q6P996-1	Pyridoxal-dependent decarboxylase domain-containing protein 1 [OS=Homo sapiens]	0	81.613	34	15	21	15	788	86.7	5.38	37.44	15	0	0	0.397	0.871	0.602667	0.93933	35.81	31.52	81.1	122	96.9	1.68972e+07	2.54238e+07	2.02067e+07	High	High	High	1
FALSE	High	Master Protein	P49589-3	Isoform 3 of Cysteine--tRNA ligase, cytoplasmic [OS=Homo sapiens]	0	81.575	25	17	34	17	831	94.6	6.83	52.09	17	0	0	0.232	0.795	0.288264	0.973818	94.04	35.59	43.4	85	171.6	1.71023e+07	3.351e+07	6.76658e+07	High	High	High	1
FALSE	High	Master Protein	Q92620	Pre-mRNA-splicing factor ATP-dependent RNA helicase PRP16 [OS=Homo sapiens]	0	81.476	20	18	30	18	1227	140.4	6.54	61.05	18	0	0	1.029	0.605	0.943074	0.879851	57.7	31.01	206.4	37.2	56.4	5.38072e+07	9.69737e+06	1.4693e+07	High	High	High	1	Met-loss+Acetyl [N-Term]
FALSE	High	Master Protein	Q8WUF5	RelA-associated inhibitor [OS=Homo sapiens]	0	81.197	29	15	25	15	828	89	6.81	51.73	15	0	0	0.218	0.615	0.229161	0.822523	51.48	33.98	29	97.8	173.2	1.23127e+07	4.152e+07	7.34852e+07	High	High	High	1	Acetyl [N-Term]
FALSE	High	Master Protein	Q5K651	Sterile alpha motif domain-containing protein 9 [OS=Homo sapiens]	0	81.09	14	16	28	16	1589	184.2	7.83	43.69	16	0	0	3.399	1.572	0.237093	0.122447	48.52	20.21	222	52.4	25.7	6.86977e+07	1.62052e+07	7.93881e+06	High	High	High	1
FALSE	High	Master Protein	O14950	Myosin regulatory light chain 12B [OS=Homo sapiens]	0	81.061	62	9	58	3	172	19.8	4.84	109.11	9	0	8	0.723	0.442	0.993361	0.0910795	132.63	33.68	89.2	74.9	135.9	2.04858e+08	1.71987e+08	3.12105e+08	High	High	High	1
FALSE	High	Master Protein	O15357	Phosphatidylinositol 3,4,5-trisphosphate 5-phosphatase 2 [OS=Homo sapiens]	0	80.982	21	17	32	17	1258	138.5	6.54	41.38	17	0	0	1.112	0.842	0.906501	0.948907	84.8	20.8	74.5	117.9	107.6	2.3264e+07	3.67983e+07	3.35973e+07	High	High	High	1
FALSE	High	Master Protein	P50552	Vasodilator-stimulated phosphoprotein [OS=Homo sapiens]	0	80.913	50	13	33	13	380	39.8	8.94	74.39	13	0	0	1.802	0.904	0.645439	0.900582	59.59	80.05	102.9	90.1	106.9	2.68311e+07	2.34967e+07	2.78705e+07	High	High	High	1	Met-loss+Acetyl [N-Term]
FALSE	High	Master Protein	Q13492-1	Phosphatidylinositol-binding clathrin assembly protein [OS=Homo sapiens]	0	80.884	27	10	24	10	652	70.7	7.9	62.03	10	0	0	1.614	0.472	0.566214	0.311248	9.08	32.29	140.1	71.1	88.8	6.86167e+07	3.47904e+07	4.34838e+07	High	High	High	1
FALSE	High	Master Protein	Q9Y305-1	Acyl-coenzyme A thioesterase 9, mitochondrial [OS=Homo sapiens]	0	80.836	43	16	54	16	439	49.9	8.6	96.75	16	0	0	0.621	0.786	0.947648	0.99789	86.91	38.7	85.2	116.1	98.7	1.28473e+08	1.7495e+08	1.4869e+08	High	High	High	1
FALSE	High	Master Protein	P51116	Fragile X mental retardation syndrome-related protein 2 [OS=Homo sapiens]	0	80.783	34	16	28	13	673	74.2	6.23	47.1	16	0	1	8.799	1.184	0.0130484	0.498325	260.26	34.97	152.9	76.7	70.4	4.78452e+07	2.3987e+07	2.20207e+07	High	High	High	1
FALSE	High	Master Protein	P62140	Serine/threonine-protein phosphatase PP1-beta catalytic subunit [OS=Homo sapiens]	0	80.766	51	12	40	4	327	37.2	6.19	72.08	12	0	8	0.169	0.792	0.114541	0.999834	134.42	40.66	19.1	112.5	168.4	2.15881e+07	1.27449e+08	1.90737e+08	High	High	High	1	Met-loss+Acetyl [N-Term]
FALSE	High	Master Protein	P08865	40S ribosomal protein SA [OS=Homo sapiens]	0	80.736	51	10	58	10	295	32.8	4.87	143.24	10	0	0	0.622	0.484	0.950544	0.195476	115.93	25.57	72.6	81.7	145.7	1.36352e+08	1.53386e+08	2.73473e+08	High	High	High	1	Met-loss+Acetyl [N-Term]
FALSE	High	Master Protein	Q16891	MICOS complex subunit Mic60 [OS=Homo sapiens]	0	80.62	34	19	40	19	758	83.6	6.48	61.15	19	0	0	0.862	0.774	0.95391	0.999834	134.1	55.6	82.1	108.8	109.2	6.3332e+07	8.39476e+07	8.42597e+07	High	High	High	1
FALSE	High	Master Protein	Q9Y4E8	ubiquitin carboxyl-terminal hydrolase 15 [OS=Homo sapiens]	0	80.504	22	17	28	17	981	112.3	5.22	40.59	17	0	0	3.316	0.825	0.2289	0.96434	209.32	53.58	133.9	83.8	82.2	4.4698e+07	2.7979e+07	2.74364e+07	High	High	High	1	Met-loss+Acetyl [N-Term]
FALSE	High	Master Protein	P29692-3	Isoform 3 of Elongation factor 1-delta [OS=Homo sapiens]	0	80.461	59	12	48	1	257	28.5	4.92	85.69	12	0	0													Not Found	Not Found	High	1	Met-loss+Acetyl [N-Term]
FALSE	High	Master Protein	Q12788	Transducin beta-like protein 3 [OS=Homo sapiens]	0	80.287	34	16	31	16	808	89	6.9	55.62	16	0	0	1.082	1.291	0.949659	0.281771	51.82	54.74	102.7	113.3	84	2.9888e+07	3.29926e+07	2.44528e+07	High	High	High	1	Met-loss+Acetyl [N-Term]
FALSE	High	Master Protein	Q14847	LIM and SH3 domain protein 1 [OS=Homo sapiens]	0	80.232	64	14	67	14	261	29.7	7.05	112.95	14	0	0	2.471	0.944	0.237606	0.85005	124.12	67.26	120.7	91.1	88.2	6.43287e+08	4.85603e+08	4.70127e+08	High	High	High	1
FALSE	High	Master Protein	Q9UKV8	Protein argonaute-2 [OS=Homo sapiens]	0	80.172	24	14	24	10	859	97.1	9.19	32.66	14	0	2	1.728	0.506	0.633151	0.62636	53.19	13.88	93.5	86.1	120.3	1.08911e+07	1.00319e+07	1.4016e+07	High	High	High	1
FALSE	High	Master Protein	O75367-1	Core histone macro-H2A.1 [OS=Homo sapiens]	0	80.073	40	11	47	11	372	39.6	9.79	96.67	11	0	0	1.099	0.651	0.798635	0.869798	10.92	56.8	68.1	97.8	134.1	4.58765e+07	6.58522e+07	9.03309e+07	High	High	High	1
FALSE	High	Master Protein	P55795	heterogeneous nuclear ribonucleoprotein H2 [OS=Homo sapiens]	0	79.921	30	10	45	5	449	49.2	6.3	84.96	10	0	0	1.159	1.032	0.92016	0.610094	222.77	39.32	37.7	150.3	112	1.18952e+07	4.74714e+07	3.53857e+07	High	High	High	1	Acetyl [N-Term]
FALSE	High	Master Protein	Q02241-1	Kinesin-like protein KIF23 [OS=Homo sapiens]	0	79.806	24	15	27	15	960	110	8.51	53.19	15	0	0	1.584	0.902	0.73042	0.917807	105.43	28.22	90.8	132.5	76.7	1.44148e+07	2.10442e+07	1.21735e+07	High	High	High	1
FALSE	High	Master Protein	Q9BXS5-1	AP-1 complex subunit mu-1 [OS=Homo sapiens]	0	79.737	42	13	25	13	423	48.6	7.3	50.61	13	0	0	0.721	0.501	0.96396	0.441811	24.89	63.77	26.7	125.7	147.6	7.27086e+06	3.41685e+07	4.01261e+07	Peak Found	High	High	1	Met-loss+Acetyl [N-Term]
FALSE	High	Master Protein	Q9NUQ6	SPATS2-like protein [OS=Homo sapiens]	0	79.665	36	15	22	15	558	61.7	9.64	24.52	15	0	0	0.303	0.982	0.480021	0.7065	34.21	60.39	76.3	105.4	118.3	2.81593e+07	3.89353e+07	4.36916e+07	High	High	High	1	Met-loss+Acetyl [N-Term]
FALSE	High	Master Protein	P42167	Lamina-associated polypeptide 2, isoforms beta/gamma [OS=Homo sapiens]	0	79.623	43	12	35	4	454	50.6	9.38	72.79	12	0	0	0.519	0.743	0.765682	0.999834	0	0	68.9	98.5	132.6	2.8803e+06	4.12122e+06	5.54766e+06	Peak Found	High	High	1	Met-loss [N-Term]
FALSE	High	Master Protein	P55735-1	protein SEC13 homolog [OS=Homo sapiens]	0	79.506	43	9	40	9	322	35.5	5.48	81.23	9	0	0	0.67	0.718	0.972842	0.946586	10.56	32.56	69.7	118.3	112	6.60568e+07	1.12216e+08	1.06212e+08	High	High	High	1	Met-loss+Acetyl [N-Term]; Acetyl [N-Term]
FALSE	High	Master Protein	P04083	annexin A1 [OS=Homo sapiens]	0	79.397	49	12	40	12	346	38.7	7.02	93.41	12	0	0	0.571	0.504	0.907722	0.316667	87.44	31.29	212.6	37.6	49.8	4.40732e+08	7.79932e+07	1.03274e+08	High	High	High	1	Met-loss+Acetyl [N-Term]
FALSE	High	Master Protein	Q12769	nuclear pore complex protein Nup160 [OS=Homo sapiens]	0	79.379	16	18	30	18	1436	162	5.5	49.34	18	0	0	0.182	0.993	0.195155	0.666174	10.33	27.06	49.3	135.3	115.4	1.73418e+07	4.75786e+07	4.05754e+07	High	High	High	1
FALSE	High	Master Protein	P61204	ADP-ribosylation factor 3 [OS=Homo sapiens]	0	79.157	57	8	97	4	181	20.6	7.43	189.54	8	0	1	0.859	0.679	0.954359	0.878728	80.68	68.24	105.9	87.2	106.8	3.62554e+08	2.9862e+08	3.65613e+08	High	High	High	1
FALSE	High	Master Protein	Q99805	Transmembrane 9 superfamily member 2 [OS=Homo sapiens]	0	79.096	22	10	50	10	663	75.7	7.44	113.11	10	0	0	0.485	1.016	0.80541	0.698988	103.77	41.24	30.7	132.6	136.8	3.84083e+07	1.65959e+08	1.71219e+08	High	High	High	1
FALSE	High	Master Protein	Q8NFP9-1	Neurobeachin [OS=Homo sapiens]	0	79.083	10	19	34	17	2946	327.6	6.18	48.64	19	0	0	0.522	0.921	0.837115	0.896639	240.58	30.85	166.4	46.5	87	4.10296e+07	1.14708e+07	2.14503e+07	High	High	High	1
FALSE	High	Master Protein	P62136-1	serine/threonine-protein phosphatase PP1-alpha catalytic subunit [OS=Homo sapiens]	0	79.019	42	11	35	2	330	37.5	6.33	68.98	11	0	0	0.559	0.653	0.883093	0.822523	0	18.62	69.3	97.3	133.5	7.68633e+07	107920046	1.48105e+08	High	High	High	1
FALSE	High	Master Protein	P15880	40S ribosomal protein S2 [OS=Homo sapiens]	0	78.947	46	12	55	12	293	31.3	10.24	76.96	12	0	0	0.579	0.569	0.913847	0.508688	69.65	34.02	106.3	76.7	117	5.55523e+08	4.01244e+08	6.11684e+08	High	High	High	1
FALSE	High	Master Protein	P28838	cytosol aminopeptidase [OS=Homo sapiens]	0	78.946	45	17	32	17	519	56.1	7.93	40.82	17	0	0	1.263	1.283	0.816388	0.164783	61.9	41.3	94.4	115.7	89.9	4.2428e+07	5.19908e+07	4.04283e+07	High	High	High	1
FALSE	High	Master Protein	O96008	Mitochondrial import receptor subunit TOM40 homolog [OS=Homo sapiens]	0	78.826	44	9	30	9	361	37.9	7.25	78.59	9	0	0	0.608	0.739	0.929316	0.985743	53.3	95.72	34.1	109.4	156.5	1.74158e+07	5.59029e+07	7.99249e+07	High	High	High	1
FALSE	High	Master Protein	O14979-2	Isoform 2 of Heterogeneous nuclear ribonucleoprotein D-like [OS=Homo sapiens]	0	78.719	38	11	44	1	301	33.6	7.31	72.63	11	0	0		0.402		0.468792		0	52.6	70.9	176.5	1.56013e+06	2.10582e+06	5.23951e+06	High	High	High	1	Acetyl [N-Term]
FALSE	High	Master Protein	O43290	U4/U6.U5 tri-snRNP-associated protein 1 [OS=Homo sapiens]	0	78.649	25	14	33	14	800	90.2	6.13	57.03	14	0	0	0.415	0.637	0.717029	0.867343	155.94	54.14	46.2	95.7	158.1	1.91413e+07	3.96883e+07	6.5534e+07	High	High	High	1
FALSE	High	Master Protein	P36873-1	serine/threonine-protein phosphatase PP1-gamma catalytic subunit [OS=Homo sapiens]	0	78.594	42	11	33	2	323	37	6.54	63.54	11	0	1	0.09	0.765	0.0142685	0.999834	0	40.72	3.2	131.7	165.2	432373	1.80609e+07	2.26541e+07	Peak Found	High	Peak Found	1	Met-loss+Acetyl [N-Term]
FALSE	High	Master Protein	O76071	Probable cytosolic iron-sulfur protein assembly protein Ciao1 [OS=Homo sapiens]	0	78.593	45	11	25	11	339	37.8	4.97	63.05	11	0	0	1.16	0.628	0.858816	0.863844	11.87	44.11	47.1	97.6	155.3	1.689e+07	3.50066e+07	5.57318e+07	High	High	High	1
FALSE	High	Master Protein	P23528	Cofilin-1 [OS=Homo sapiens]	0	78.439	78	13	91	9	166	18.5	8.09	130.83	13	0	5	4.419	1.594	0.0403476	0.0281658	111.27	100.81	131.3	95	73.7	1.31077e+09	9.47885e+08	7.35888e+08	High	High	High	1	Met-loss+Acetyl [N-Term]
FALSE	High	Master Protein	Q8TDB6-1	E3 ubiquitin-protein ligase DTX3L [OS=Homo sapiens]	0	78.41	26	16	34	16	740	83.5	8.06	60.14	16	0	0	1.475	0.791	0.630958	0.985743	110.53	83.28	174.8	74.1	51.1	9.71227e+07	4.11956e+07	2.83797e+07	High	High	High	1
FALSE	High	Master Protein	P13798	Acylamino-acid-releasing enzyme [OS=Homo sapiens]	0	78.352	30	14	50	14	732	81.2	5.48	100.22	14	0	0	1.149	0.74	0.794474	0.98063	110.97	31.38	138.7	90.4	71	1.58506e+08	1.03275e+08	8.10896e+07	High	High	High	1
FALSE	High	Master Protein	Q13561-1	dynactin subunit 2 [OS=Homo sapiens]	0	78.336	44	12	27	12	401	44.2	5.21	54.64	12	0	0	1.759	0.556	0.587562	0.650024	144.81	69.49	85.5	77.5	136.9	3.07897e+07	2.79085e+07	4.93002e+07	High	High	High	1
FALSE	High	Master Protein	Q5JSH3	WD repeat-containing protein 44 [OS=Homo sapiens]	0	78.105	26	18	32	18	913	101.3	5.45	44.87	18	0	0	0.608	0.654	0.935342	0.839857	56.6	64.28	94.5	83.4	122.1	9.93875e+07	8.77344e+07	1.28486e+08	High	High	High	1
FALSE	High	Master Protein	O00425	Insulin-like growth factor 2 mRNA-binding protein 3 [OS=Homo sapiens]	0	78.099	32	15	23	13	579	63.7	8.87	54.85	15	0	2	1.316	0.61	0.701075	0.669006	92.95	21.27	61.6	100.1	138.3	8.86781e+07	144083947	1.99111e+08	High	High	High	1
FALSE	High	Master Protein	P24752	Acetyl-CoA acetyltransferase, mitochondrial [OS=Homo sapiens]	0	78.084	43	12	35	12	427	45.2	8.85	70.45	12	0	0	0.484	0.843	0.80636	0.933565	57.28	35.22	91.8	94.6	113.6	4.7229e+07	4.86537e+07	5.84689e+07	High	High	High	1
FALSE	High	Master Protein	O43396	Thioredoxin-like protein 1 [OS=Homo sapiens]	0	78.005	43	10	42	10	289	32.2	4.96	85.98	10	0	0	1.171	0.78	0.791632	0.997794	65.94	24.57	110.9	79.2	109.9	1.37e+08	9.78556e+07	1.35711e+08	High	High	High	1	Met-loss [N-Term]
FALSE	High	Master Protein	Q8NBS9-1	Thioredoxin domain-containing protein 5 [OS=Homo sapiens]	0	77.717	46	13	27	13	432	47.6	5.97	59.86	13	0	0	0.778	0.837	0.982739	0.95356	76.05	24.09	152.7	84	63.2	1.26962e+08	6.98561e+07	5.2547e+07	High	High	High	1
FALSE	High	Master Protein	Q9NTK5-1	obg-like ATPase 1 [OS=Homo sapiens]	0	77.708	52	16	32	16	396	44.7	7.81	59.24	16	0	0	1.242	0.693	0.746621	0.902911	139.34	39.92	80.7	100.7	118.5	1.25647e+08	1.56718e+08	1.84448e+08	High	High	High	1
FALSE	High	Master Protein	Q15019	septin-2 [OS=Homo sapiens]	0	77.657	48	11	29	11	361	41.5	6.6	76.27	11	0	0	0.326	0.681	0.474542	0.91081	104.02	19.48	35.5	138.8	125.7	2.40424e+07	93938105	8.50706e+07	High	High	High	1
FALSE	High	Master Protein	P51149	ras-related protein Rab-7a [OS=Homo sapiens]	0	77.638	66	11	53	11	207	23.5	6.7	109.86	11	0	0	0.474	0.586	0.800952	0.585539	87.54	29.43	132.4	63.6	104	5.78032e+08	2.77711e+08	4.53759e+08	High	High	High	1
FALSE	High	Master Protein	P51858	hepatoma-derived growth factor [OS=Homo sapiens]	0	77.61	56	11	38	11	240	26.8	4.73	72.16	11	0	0	0.817	0.602	0.976506	0.683379	91.74	29.28	117.7	62.4	119.9	1.22489e+08	6.50008e+07	1.24795e+08	High	High	High	1
FALSE	High	Master Protein	Q05048	Cleavage stimulation factor subunit 1 [OS=Homo sapiens]	0	77.537	36	10	19	10	431	48.3	6.58	39.73	10	0	0	0.766	0.726	0.959939	0.984941	224.59	42.46	55.2	94.2	150.6	9.67807e+06	1.65202e+07	2.64004e+07	Peak Found	High	High	1
FALSE	High	Master Protein	Q99623	Prohibitin-2 [OS=Homo sapiens]	0	77.529	51	13	32	13	299	33.3	9.83	73.34	13	0	0	1.012	0.65	0.870383	0.812022	91.83	81.92	98.4	112.1	89.5	2.09354e+08	2.38394e+08	1.90226e+08	High	High	High	1
FALSE	High	Master Protein	O43684	Mitotic checkpoint protein BUB3 [OS=Homo sapiens]	0	77.429	35	8	35	8	328	37.1	6.84	67.02	8	0	0	1.149	0.821	0.80636	0.985743	102.98	28.53	111.4	84.5	104.2	1.49187e+08	1.13129e+08	1.39517e+08	High	High	High	1
FALSE	High	Master Protein	Q5UIP0	Telomere-associated protein RIF1 [OS=Homo sapiens]	0	77.408	10	16	24	16	2472	274.3	5.52	32.21	16	0	0	8.357	0.934	0.0295904	0.896639	125.94	141.27	121	78	101	2.77142e+07	1.7875e+07	2.31492e+07	High	High	High	1
FALSE	High	Master Protein	Q96KR1	Zinc finger RNA-binding protein [OS=Homo sapiens]	0	77.371	23	16	25	16	1074	116.9	9.04	39.12	16	0	0	0.655	0.811	0.9399	0.975562	49.79	50.87	136.5	99.2	64.3	4.45537e+07	3.23879e+07	2.09803e+07	High	High	High	1	Acetyl [N-Term]
FALSE	High	Master Protein	Q92599-1	Septin-8 [OS=Homo sapiens]	0	77.365	35	13	39	9	483	55.7	6.28	67.66	13	0	0	1.716	1.182	0.433408	0.338951	113.82	38.19	110.6	98	91.4	8.21867e+07	7.28267e+07	6.79414e+07	High	High	High	1	Met-loss+Acetyl [N-Term]
FALSE	High	Master Protein	Q15645	Pachytene checkpoint protein 2 homolog [OS=Homo sapiens]	0	77.364	36	13	33	13	432	48.5	6.09	70.56	13	0	0	0.184	0.708	0.110647	0.930192	126.4	25.13	18.1	108.9	173.1	1.56799e+07	9.44689e+07	1.50189e+08	High	High	High	1	Acetyl [N-Term]
FALSE	High	Master Protein	Q7Z6E9	E3 ubiquitin-protein ligase RBBP6 [OS=Homo sapiens]	0	77.248	11	16	29	16	1792	201.4	9.64	41.83	16	0	0	2.338	0.699	0.233255	0.95356	74.85	73.42	196.5	79	24.5	2.27104e+08	9.12598e+07	2.8296e+07	High	High	High	1
FALSE	High	Master Protein	Q9Y230	RuvB-like 2 [OS=Homo sapiens]	0	76.924	37	14	31	14	463	51.1	5.64	70.07	14	0	0	0.771	0.589	0.990022	0.60422	41.62	17.06	83.1	85.9	131	8.46842e+07	8.74781e+07	1.33442e+08	High	High	High	1
FALSE	High	Master Protein	Q12792-2	Twinfilin-1 [OS=Homo sapiens]	0	76.877	45	14	38	13	350	40.3	6.96	84.52	14	0	1	0.551	0.818	0.882211	0.986217	138.05	8.25	114.5	106.7	78.8	1.58449e+08	1.47541e+08	1.09004e+08	High	High	High	1	Met-loss+Acetyl [N-Term]
FALSE	High	Master Protein	P46087	Probable 28S rRNA (cytosine(4447)-C(5))-methyltransferase [OS=Homo sapiens]	0	76.646	23	15	46	15	812	89.2	9.23	94.33	15	0	0	1.176	0.88	0.786709	0.927985	27.07	39.11	116.2	95.1	88.6	1.38025e+08	112996078	1.05282e+08	High	High	High	1
FALSE	High	Master Protein	Q32MZ4	Leucine-rich repeat flightless-interacting protein 1 [OS=Homo sapiens]	0	76.56	22	12	27	12	808	89.2	4.65	53.41	12	0	0	0.433	1.488	0.727821	0.242462	746.04	192.25	172.6	71.7	55.7	5.75526e+07	2.39229e+07	1.85686e+07	High	High	High	1
FALSE	High	Master Protein	P62495	Eukaryotic peptide chain release factor subunit 1 [OS=Homo sapiens]	0	76.412	35	13	35	13	437	49	5.71	60.06	13	0	0	0.661	0.688	0.964785	0.896639	44.13	19.5	65.4	102.1	132.5	6.17691e+07	96356823	1.25124e+08	High	High	High	1
FALSE	High	Master Protein	P06744	glucose-6-phosphate isomerase [OS=Homo sapiens]	0	76.29	32	14	45	14	558	63.1	8.32	83.78	14	0	0	1.08	0.818	0.837115	0.98583	84.86	70.05	87.5	110	102.6	9.61314e+07	1.20878e+08	1.12754e+08	High	High	High	1
FALSE	High	Master Protein	Q14157-1	Isoform 2 of Ubiquitin-associated protein 2-like [OS=Homo sapiens]	0	76.254	21	13	19	13	983	103.9	6.98	37.03	13	0	0	2.866	0.75	0.306431	0.99686	73.17	40.98	126.2	81.7	92.1	3.44669e+07	2.23203e+07	2.51707e+07	High	High	High	1
FALSE	High	Master Protein	P11908	ribose-phosphate pyrophosphokinase 2 [OS=Homo sapiens]	0	76.149	40	9	27	3	318	34.7	6.61	43.12	9	0	0	0.487	0.515	0.735205	0.605335	56.41	1.9	60.1	81.9	158	8.11759e+06	1.10683e+07	2.13537e+07	High	High	High	1	Met-loss [N-Term]
FALSE	High	Master Protein	P61221	ATP-binding cassette sub-family E member 1 [OS=Homo sapiens]	0	76.008	33	13	37	13	599	67.3	8.34	67.65	13	0	0	0.398	0.669	0.633151	0.88313	81.51	22.78	45.4	123.3	131.3	3.0447e+07	8.2775e+07	8.81553e+07	High	High	High	1
FALSE	High	Master Protein	Q14192	Four and a half LIM domains protein 2 [OS=Homo sapiens]	0	75.958	66	15	93	15	279	32.2	7.55	134.95	15	0	0	1.876	1.754	0.424093	0.00881659	90.59	66.78	99	135.2	65.8	5.95001e+08	8.12282e+08	3.95102e+08	High	High	High	1
FALSE	High	Master Protein	Q15366-2	Isoform 2 of Poly(rC)-binding protein 2 [OS=Homo sapiens]	0	75.91	48	11	43	7	366	38.6	6.79	82.34	11	0	0	0.704	0.852	0.987369	0.964149	87.85	24.62	99.4	103.1	97.5	1.28422e+08	1.33134e+08	1.25925e+08	High	High	High	1
FALSE	High	Master Protein	Q9Y265	RuvB-like 1 [OS=Homo sapiens]	0	75.773	47	16	39	16	456	50.2	6.42	68.32	16	0	0	0.47	0.87	0.771482	0.926188	53.11	30.64	83.8	102.4	113.8	7.32365e+07	8.94762e+07	9.95123e+07	High	High	High	1
FALSE	High	Master Protein	Q8TCT9-1	Minor histocompatibility antigen H13 [OS=Homo sapiens]	0	75.765	29	11	64	2	377	41.5	6.43	118	11	0	10	1.335	0.836	0.688605	0.976349	105.72	34.25	138.5	89.6	71.8	3.87752e+08	2.50937e+08	2.01131e+08	High	High	High	1
FALSE	High	Master Protein	Q14240-1	eukaryotic initiation factor 4A-II [OS=Homo sapiens]	0	75.72	43	14	61	4	407	46.4	5.48	96.59	14	0	0	0.248	0.81	0.383368	0.96434	0	30.02	20.7	140.2	139.1	1.26736e+06	8.59235e+06	8.52093e+06	High	High	High	1
FALSE	High	Master Protein	P24928	DNA-directed RNA polymerase II subunit RPB1 [OS=Homo sapiens]	0	75.718	10	15	23	15	1970	217	7.37	33.37	15	0	0	1.067	0.701	0.914578	0.96434	64.5	32.48	56.7	98.9	144.4	1.79781e+07	3.13434e+07	4.57796e+07	High	High	High	1
FALSE	High	Master Protein	Q15654-1	thyroid receptor-interacting protein 6 [OS=Homo sapiens]	0	75.699	39	10	25	10	476	50.3	7.37	69.29	10	0	0	0.704	0.871	0.976374	0.896639	119.48	31.3	87.5	103.4	109.1	3.62502e+07	4.28584e+07	4.52304e+07	High	High	High	1
FALSE	High	Master Protein	Q9BYK8-1	Helicase with zinc finger domain 2 [OS=Homo sapiens]	0	75.591	9	19	30	19	2649	294.5	7.49	41.94	19	0	0	30.424	0.989	9.32483e-07	0.750907	39.54	82.15	187.8	81.4	30.8	1.20114e+08	5.20427e+07	1.96783e+07	High	High	High	1
FALSE	High	Master Protein	P36776	Lon protease homolog, mitochondrial [OS=Homo sapiens]	0	75.578	21	14	24	14	959	106.4	6.39	40.32	14	0	0	1.121	0.659	0.930224	0.92336	45.77	34.06	38.4	98	163.6	8.85165e+06	2.2601e+07	3.77492e+07	High	High	High	1
FALSE	High	Master Protein	P29966	Myristoylated alanine-rich C-kinase substrate [OS=Homo sapiens]	0	75.437	40	8	30	8	332	31.5	4.45	86.94	8	0	0	74.944	21.562	8.01178e-12	6.92344e-17	139.98	75.74	224.7	44.3	30.9	1.81995e+08	3.59149e+07	2.50554e+07	High	High	High	1
FALSE	High	Master Protein	Q7Z4S6-1	Kinesin-like protein KIF21A [OS=Homo sapiens]	0	75.313	15	15	25	15	1674	187.1	6.42	33.26	15	0	0	0.684	0.939	0.91279	0.858698	90.94	62.7	138.4	56.6	105.1	2.35146e+07	9.61494e+06	1.78585e+07	High	High	High	1
FALSE	High	Master Protein	Q7RTP6	[F-actin]-monooxygenase MICAL3 [OS=Homo sapiens]	0	75.115	15	23	35	21	2002	224.2	5.55	39.89	23	0	2	0.931	1.174	0.976374	0.40123	28.22	34.11	109.2	111.5	79.3	3.69827e+07	3.7741e+07	2.68348e+07	High	High	High	1
FALSE	High	Master Protein	Q8NDI1	EH domain-binding protein 1 [OS=Homo sapiens]	0	74.855	17	15	29	14	1231	139.9	5.35	47.66	15	0	0	1.096	0.868	0.862405	0.92336	82.18	41.63	122	60.6	117.4	4.79157e+07	2.38147e+07	4.60991e+07	High	High	High	1
FALSE	High	Master Protein	P39656	Dolichyl-diphosphooligosaccharide--protein glycosyltransferase 48 kDa subunit [OS=Homo sapiens]	0	74.815	46	13	45	13	456	50.8	6.55	77.41	13	0	0	0.321	0.76	0.502026	0.98301	58.45	39.46	105.3	82.1	112.6	2.21352e+08	1.72653e+08	2.36759e+08	High	High	High	1
FALSE	High	Master Protein	Q9H4M9	EH domain-containing protein 1 [OS=Homo sapiens]	0	74.698	41	16	38	14	534	60.6	6.83	51.06	16	0	1	1.015	0.494	0.947249	0.449219	16.06	30.04	50.5	76.5	173	1.16926e+07	1.76985e+07	4.0037e+07	High	High	High	1	Acetyl [N-Term]
FALSE	High	Master Protein	Q8WUH6	Transmembrane protein 263 [OS=Homo sapiens]	0	74.682	79	6	48	6	116	11.7	9.32	101.86	6	0	0	1.557	0.759	0.571013	0.985102	71.94	39.59	157.7	80	62.2	2.54417e+08	1.29106e+08	1.00388e+08	High	High	High	1
FALSE	High	Master Protein	Q14137	Ribosome biogenesis protein BOP1 [OS=Homo sapiens]	0	74.582	26	12	31	12	746	83.6	6.19	63.69	12	0	0	1.351	0.655	0.725148	0.912364	94.54	53.16	131.8	56.6	111.7	5.49498e+07	2.35836e+07	4.65735e+07	High	High	High	1
FALSE	High	Master Protein	P13611	Versican core protein [OS=Homo sapiens]	0	74.566	6	14	23	14	3396	372.6	4.51	42.74	14	0	0	0.243	0.415	0.287606	0.0493896	77.22	52.53	25.9	88.1	186	2.48707e+07	8.47385e+07	1.78933e+08	High	High	High	1
FALSE	High	Master Protein	Q9Y4P3	Transducin beta-like protein 2 [OS=Homo sapiens]	0	74.443	40	15	32	15	447	49.8	9.44	50.41	15	0	0	1.058	0.902	0.843525	0.882814	4.71	66.52	93	119.3	87.7	7.36402e+07	9.44906e+07	6.94251e+07	High	High	High	1
FALSE	High	Master Protein	O43852	Calumenin [OS=Homo sapiens]	0	74.249	57	13	30	3	315	37.1	4.64	58.6	13	0	10	0.211	0.487	0.171376	0.247102	85.62	80.61	78.3	84.9	136.8	6.57369e+07	7.12614e+07	1.14806e+08	High	High	High	1
FALSE	High	Master Protein	Q12979-2	Isoform Short of Active breakpoint cluster region-related protein [OS=Homo sapiens]	0	74.071	30	18	45	16	822	93.6	6.44	62.59	18	0	2	0.762	0.765	0.990108	0.99686	47.45	39.28	52.7	107.5	139.9	3.64019e+07	7.4263e+07	9.66655e+07	High	High	High	1	Acetyl [N-Term]
FALSE	High	Master Protein	O43747-1	AP-1 complex subunit gamma-1 [OS=Homo sapiens]	0	74.034	23	14	33	14	822	91.3	6.8	47.64	14	0	0	0.474	0.875	0.785034	0.92581	83.56	13.51	22.5	128.2	149.4	1.16994e+07	6.67863e+07	7.78191e+07	High	High	High	1
FALSE	High	Master Protein	Q9H2D6-5	Isoform 1 of TRIO and F-actin-binding protein [OS=Homo sapiens]	0	73.945	36	18	32	18	593	68	6.1	46.96	18	0	0	1.089	0.821	0.898336	0.958587	84.71	75.76	112	116.2	71.8	4.6351e+07	4.8112e+07	2.97072e+07	High	High	High	1	Acetyl [N-Term]
FALSE	High	Master Protein	Q8N1F7-1	Nuclear pore complex protein Nup93 [OS=Homo sapiens]	0	73.892	30	20	39	20	819	93.4	5.72	55.21	20	0	0	0.458	0.607	0.768345	0.824532	96.7	23.42	76.5	100.8	122.7	2.81071e+07	3.7062e+07	4.50993e+07	High	High	High	1	Acetyl [N-Term]
FALSE	High	Master Protein	O15144	Actin-related protein 2/3 complex subunit 2 [OS=Homo sapiens]	0	73.846	54	15	42	15	300	34.3	7.36	68.81	15	0	0	1.486	0.931	0.611168	0.871552	138.75	50.11	40.7	128.8	130.5	8.07185e+07	2.55363e+08	2.58884e+08	High	High	High	1
FALSE	High	Master Protein	P13591-1	Isoform 2 of Neural cell adhesion molecule 1 [OS=Homo sapiens]	0	73.752	21	12	26	12	848	93.3	4.87	39.86	12	0	0	0.693	0.468	0.961724	0.352069	252.43	33.79	131.4	104.8	63.8	4.26874e+07	3.40321e+07	2.07036e+07	High	High	High	1
FALSE	High	Master Protein	P52292	Importin subunit alpha-1 [OS=Homo sapiens]	0	73.704	31	11	31	11	529	57.8	5.4	58.7	11	0	0	0.415	0.516	0.707147	0.488082	140.61	47.89	14.6	91.4	193.9	4.20053e+06	2.62119e+07	5.56171e+07	High	High	High	1	Met-loss+Acetyl [N-Term]
FALSE	High	Master Protein	P84085	ADP-ribosylation factor 5 [OS=Homo sapiens]	0	73.462	59	8	59	4	180	20.5	6.79	131.57	8	0	0	0.86	0.873	0.972658	0.896639	73.96	71.44	101.1	89.1	109.9	4.3413e+07	3.82702e+07	4.71922e+07	High	High	High	1
FALSE	High	Master Protein	O75874	Isocitrate dehydrogenase [NADP] cytoplasmic [OS=Homo sapiens]	0	73.409	36	12	39	11	414	46.6	7.01	62.21	12	0	0	0.712	0.676	0.990108	0.909435	82.43	41.37	76.3	90.2	133.4	5.06675e+07	5.99004e+07	8.85565e+07	High	High	High	1
FALSE	High	Master Protein	Q5VT25-1	Serine/threonine-protein kinase MRCK alpha [OS=Homo sapiens]	0	73.404	15	21	30	16	1732	197.2	6.58	44.82	21	0	0	1.914	1.082	0.636346	0.641732	4.14	30	167.3	83.5	49.2	3.48404e+07	1.74033e+07	1.02491e+07	High	High	High	1
FALSE	High	Master Protein	P04899-1	guanine nucleotide-binding protein G(i) subunit alpha-2 [OS=Homo sapiens]	0	73.276	41	11	40	7	355	40.4	5.54	71.67	11	0	5	0.713	0.762	0.990108	0.985743	102.74	105.97	60.5	112.9	126.6	5.85447e+07	1.09255e+08	1.22474e+08	High	High	High	1
FALSE	High	Master Protein	P35232	Prohibitin [OS=Homo sapiens]	0	73.198	58	14	35	14	272	29.8	5.76	62.61	14	0	0	0.215	0.438	0.222681	0.0810836	41.94	10.96	161.2	63.8	75	2.63534e+08	1.04297e+08	1.22599e+08	High	High	High	1
FALSE	High	Master Protein	Q99536	Synaptic vesicle membrane protein VAT-1 homolog [OS=Homo sapiens]	0	73.183	34	8	49	8	393	41.9	6.29	122.65	8	0	0	0.51	0.794	0.837859	0.992898	24.47	49.67	92.1	96.6	111.3	7.76142e+07	8.14267e+07	9.38641e+07	High	High	High	1
FALSE	High	Master Protein	Q53EP0	Fibronectin type III domain-containing protein 3B [OS=Homo sapiens]	0	72.879	17	15	32	15	1204	132.8	5.95	45.25	15	0	0	1.89	0.519	0.357906	0.438335	72.19	26.36	122	62.2	115.8	7.47989e+07	3.81381e+07	7.09613e+07	High	High	High	1
FALSE	High	Master Protein	O60568	Procollagen-lysine,2-oxoglutarate 5-dioxygenase 3 [OS=Homo sapiens]	0	72.857	29	19	53	19	738	84.7	6.05	67.4	19	0	0	0.905	0.835	0.937278	0.970461	121.6	23.18	176.6	65.6	57.8	3.21278e+08	119377847	1.05256e+08	High	High	High	1
FALSE	High	Master Protein	O95757	Heat shock 70 kDa protein 4L [OS=Homo sapiens]	0	72.734	27	15	29	12	839	94.5	5.88	51.08	15	0	0	1.609	0.455	0.657247	0.326068	132.26	30.44	153.6	56	90.4	5.18599e+07	18924948	3.0531e+07	High	High	High	1
FALSE	High	Master Protein	O43592	Exportin-T [OS=Homo sapiens]	0	72.639	18	14	31	14	962	109.9	5.39	61.68	14	0	0	1.368	0.587	0.668695	0.589826	31.51	24.17	104.3	82.7	112.9	1.49129e+08	1.1826e+08	1.6146e+08	High	High	High	1	Acetyl [N-Term]
FALSE	High	Master Protein	P53041	Serine/threonine-protein phosphatase 5 [OS=Homo sapiens]	0	72.5	33	11	34	11	499	56.8	6.28	62.61	11	0	0	0.333	0.41	0.551952	0.136137	46.29	41.31	34.3	86.3	179.4	1.00349e+07	2.52138e+07	5.24215e+07	High	High	High	1
FALSE	High	Master Protein	P54577	Tyrosine--tRNA ligase, cytoplasmic [OS=Homo sapiens]	0	72.469	42	19	39	19	528	59.1	7.05	65.33	19	0	0	0.502	0.659	0.829289	0.858698	98.54	36.07	75.6	91.3	133.1	6.55242e+07	7.91462e+07	1.15421e+08	High	High	High	1
FALSE	High	Master Protein	Q3ZCM7	tubulin beta-8 chain [OS=Homo sapiens]	0	72.353	22	7	94	1	444	49.7	4.89	176.97	7	0	0	0.01	0.549	3.5959e-17	0.878135		0		106.3	193.7		4496517	8.1881e+06	Not Found	High	High	1
FALSE	High	Master Protein	Q9UHB6	LIM domain and actin-binding protein 1 [OS=Homo sapiens]	0	72.344	29	14	35	1	759	85.2	6.84	58.28	14	0	12	1.091	0.844	0.817789	0.959688	63.32	46.23	112.3	82.7	105	1.0332e+08	7.60471e+07	9.66149e+07	Not Found	High	Not Found	1
FALSE	High	Master Protein	Q15813	Tubulin-specific chaperone E [OS=Homo sapiens]	0	72.277	42	15	27	15	527	59.3	6.76	48.27	15	0	0	0.607	0.545	0.869296	0.641732	39.83	41.44	60.4	107.3	132.3	1.49783e+07	2.66113e+07	3.28215e+07	High	High	High	1	Met-loss+Acetyl [N-Term]
FALSE	High	Master Protein	P08243-1	Asparagine synthetase [glutamine-hydrolyzing] [OS=Homo sapiens]	0	72.264	36	17	39	17	561	64.3	6.86	60.01	17	0	0	0.878	0.832	0.950028	0.979901	84.24	38.31	109.9	94.5	95.7	1.71561e+08	1.47567e+08	1.49384e+08	High	High	High	1
FALSE	High	Master Protein	Q9UHB6-5	Isoform 5 of LIM domain and actin-binding protein 1 [OS=Homo sapiens]	0	72.217	35	14	35	1	600	67.1	5.8	58.28	14	0	0	100		3.5959e-17				300			1.38984e+06			High	Not Found	Not Found	1	Acetyl [N-Term]
FALSE	High	Master Protein	Q9H0U4	ras-related protein Rab-1B [OS=Homo sapiens]	0	72.184	72	11	49	4	201	22.2	5.73	79.36	11	0	0	0.314	0.731	0.499178	0.971649	144.34	142.56	97.8	163	39.2	7.8474e+07	1.3077e+08	3.14673e+07	High	High	High	1	Acetyl [N-Term]
FALSE	High	Master Protein	Q08257	Quinone oxidoreductase [OS=Homo sapiens]	0	72.136	45	10	41	10	329	35.2	8.44	102.58	10	0	0	19.628	0.754	1.77756e-05	0.979654	70.77	44.82	103.4	104	92.6	1.32269e+08	1.33009e+08	1.18353e+08	High	High	High	1
FALSE	High	Master Protein	Q13620-1	Isoform 2 of Cullin-4B [OS=Homo sapiens]	0	72.092	24	19	32	12	895	102.2	7.94	40.87	19	0	6	1.12	0.907	0.880781	0.869547	30.58	39.58	46.8	152.1	101.1	2.14947e+07	6.9841e+07	4.63945e+07	High	High	High	1
FALSE	High	Master Protein	Q96AY3	Peptidyl-prolyl cis-trans isomerase FKBP10 [OS=Homo sapiens]	0	71.996	30	14	28	14	582	64.2	5.62	38.56	14	0	0	0.799	0.572	0.979156	0.607168	35.71	37.81	100.7	86.1	113.3	7.32533e+07	6.26277e+07	8.24538e+07	High	High	High	1
FALSE	High	Master Protein	Q9UNX4	WD repeat-containing protein 3 [OS=Homo sapiens]	0	71.981	24	16	28	16	943	106	6.64	46.92	16	0	0	1.179	1.143	0.91279	0.444482	17.87	36.87	94.6	136.3	69.1	3.17878e+07	4.57884e+07	2.32054e+07	High	High	High	1
FALSE	High	Master Protein	P98194-1	Calcium-transporting ATPase type 2C member 1 [OS=Homo sapiens]	0	71.953	23	14	26	14	919	100.5	6.74	51.31	14	0	0	0.213	0.895	0.209429	0.930192	14.14	52.79	71.6	101.6	126.8	1.38256e+07	1.96249e+07	2.44803e+07	High	High	High	1
FALSE	High	Master Protein	P15531	Nucleoside diphosphate kinase A [OS=Homo sapiens]	0	71.941	65	8	50	1	152	17.1	6.19	98.4	8	0	0	22.02	8.589	0.000154372	1.78478e-10	0	0	209	81.5	9.5	9.26129e+07	36122808	4.20587e+06	High	Peak Found	Peak Found	1
FALSE	High	Master Protein	Q96GQ7	Probable ATP-dependent RNA helicase DDX27 [OS=Homo sapiens]	0	71.9	24	17	43	17	796	89.8	9.28	67.95	17	0	0	2.459	1.282	0.272911	0.195476	262.44	49.46	107.8	136.1	56.1	8.64195e+07	1.09142e+08	4.49411e+07	High	High	High	1
FALSE	High	Master Protein	Q8TCS8	Polyribonucleotide nucleotidyltransferase 1, mitochondrial [OS=Homo sapiens]	0	71.771	25	15	35	15	783	85.9	7.77	58.06	15	0	0	0.948	0.809	0.964814	0.971649	80.18	53.16	61.7	112.9	125.4	1.80031e+07	3.29782e+07	3.66225e+07	High	High	High	1
FALSE	High	Master Protein	P08648	Integrin alpha-5 [OS=Homo sapiens]	0	71.608	18	14	31	14	1049	114.5	5.77	70.74	14	0	0	1.225	0.923	0.765532	0.843109	49.84	49.23	125.8	105.5	68.7	8.97609e+07	7.53027e+07	4.89978e+07	High	High	High	1
FALSE	High	Master Protein	P09622	Dihydrolipoyl dehydrogenase, mitochondrial [OS=Homo sapiens]	0	71.553	28	12	65	12	509	54.1	7.85	117.79	12	0	0	1.986	0.877	0.381405	0.93912	124.01	45.44	107.6	95.2	97.2	3.4958e+08	3.09183e+08	3.15776e+08	High	High	High	1
FALSE	High	Master Protein	Q9P2E3-1	NFX1-type zinc finger-containing protein 1 [OS=Homo sapiens]	0	71.526	10	14	21	14	1918	220.1	7.3	28.83	14	0	0	0.99	0.781	0.938649	0.992551	115.92	62.1	98	64.1	137.9	3.24754e+07	2.12555e+07	4.56954e+07	High	High	High	1
FALSE	High	Master Protein	P62879	Guanine nucleotide-binding protein G(I)/G(S)/G(T) subunit beta-2 [OS=Homo sapiens]	0	71.4	46	11	53	5	340	37.3	6	97.99	11	0	7	0.668	0.959	0.975876	0.825636	102.28	103.63	107.5	135.9	56.6	5.29064e+08	6.68908e+08	2.7879e+08	High	High	High	1
FALSE	High	Master Protein	P16152	Carbonyl reductase [NADPH] 1 [OS=Homo sapiens]	0	71.331	54	11	42	9	277	30.4	8.32	106.83	11	0	2	0.383	0.613	0.615382	0.685363	68.54	37.5	34.3	116.3	149.4	3.15455e+07	1.07049e+08	1.37495e+08	High	High	High	1	Met-loss+Acetyl [N-Term]
FALSE	High	Master Protein	P42765	3-ketoacyl-CoA thiolase, mitochondrial [OS=Homo sapiens]	0	71.264	46	10	20	10	397	41.9	8.09	40.32	10	0	0	0.956	0.913	0.967275	0.881925	97.35	101.11	29.1	223.2	47.8	2.17535e+07	1.67095e+08	3.57556e+07	High	High	High	1
FALSE	High	Master Protein	P54652	Heat shock-related 70 kDa protein 2 [OS=Homo sapiens]	0	71.262	22	13	95	4	639	70	5.74	184.08	13	0	0	0.988	0.612	0.990108	0.93449	0	2.12	85.2	81.3	133.5	3.58614e+06	3.42495e+06	5.62048e+06	High	High	High	1
FALSE	High	Master Protein	Q9UJU6-1	Drebrin-like protein [OS=Homo sapiens]	0	71.259	35	10	31	10	430	48.2	5.05	71.94	10	0	0	0.326	0.484	0.510281	0.311033	140.56	40.57	48.8	101.5	149.6	2.53734e+07	5.27504e+07	7.77359e+07	High	High	High	1
FALSE	High	Master Protein	Q04446	1,4-alpha-glucan-branching enzyme [OS=Homo sapiens]	0	71.053	23	13	30	13	702	80.4	6.32	47.45	13	0	0	0.482	0.771	0.791632	0.999834	100.06	44.88	84.4	109.4	106.2	6.16842e+07	7.99346e+07	7.75789e+07	High	High	High	1	Met-loss+Acetyl [N-Term]
FALSE	High	Master Protein	P28370-2	Isoform 2 of Probable global transcription activator SNF2L1 [OS=Homo sapiens]	0	71.014	20	22	50	1	1042	121.1	8.18	63.84	22	0	0	100	100	3.5959e-17	6.92344e-17			235.3	64.7		4.48053e+06	1.23177e+06		High	Peak Found	Not Found	1
FALSE	High	Master Protein	Q9NR12-1	PDZ and LIM domain protein 7 [OS=Homo sapiens]	0	70.95	46	13	34	13	457	49.8	8.41	73.66	13	0	0	0.512	0.862	0.846349	0.95356	19.06	28.69	8.7	141.9	149.4	3.45944e+07	5.67411e+08	5.97548e+08	High	High	High	1
FALSE	High	Master Protein	Q15435	Protein phosphatase 1 regulatory subunit 7 [OS=Homo sapiens]	0	70.948	44	12	23	12	360	41.5	4.91	39.23	12	0	0	0.586	0.883	0.888029	0.882746	18.88	13.54	17.2	112.9	169.9	5.07906e+06	3.33278e+07	5.01721e+07	High	High	High	1
FALSE	High	Master Protein	Q13011	Delta(3,5)-Delta(2,4)-dienoyl-CoA isomerase, mitochondrial [OS=Homo sapiens]	0	70.946	41	9	28	9	328	35.8	8	46.56	9	0	0	1.729	0.783	0.6169	0.985743	237.66	96.29	31	133	136	1.21998e+07	5.23063e+07	5.35023e+07	High	High	High	1
FALSE	High	Master Protein	Q8NC51-3	Isoform 3 of Plasminogen activator inhibitor 1 RNA-binding protein [OS=Homo sapiens]	0	70.924	39	10	22	10	393	43.1	8.44	33.25	10	0	0	0.435	0.423	0.713466	0.0697973	199.96	52.66	61.2	74.9	163.9	5.30817e+07	6.4994e+07	1.42185e+08	High	High	High	1	Met-loss [N-Term]
FALSE	High	Master Protein	P11766	alcohol dehydrogenase class-3 [OS=Homo sapiens]	0	70.923	39	8	25	8	374	39.7	7.49	64.09	8	0	0	0.2	0.752	0.13252	0.983739	34.38	38.87	12.1	120.3	167.6	9.05143e+06	89726549	1.2505e+08	High	High	High	1
FALSE	High	Master Protein	Q8NI36	WD repeat-containing protein 36 [OS=Homo sapiens]	0	70.889	20	14	23	14	951	105.3	7.53	45.81	14	0	0	0.851	1.087	0.99252	0.594459	66.62	31.1	81.6	116.4	102	2.16952e+07	3.09282e+07	2.70984e+07	High	High	High	1
FALSE	High	Master Protein	Q16851-2	Isoform 2 of UTP--glucose-1-phosphate uridylyltransferase [OS=Homo sapiens]	0	70.859	38	14	29	1	497	55.6	7.88	43.65	14	0	0	7.771	0.01	0.113494	6.92344e-17	0		265.8		34.2	7.98094e+06		1.02696e+06	High	Not Found	Peak Found	1	Met-loss+Acetyl [N-Term]
FALSE	High	Master Protein	Q9NZJ4-1	Sacsin [OS=Homo sapiens]	0	70.808	6	20	25	20	4579	520.8	7.05	23.77	20	0	0	1.186	0.899	0.890058	0.901807	12.72	15.71	93.9	127	79.2	1.0712e+07	1.44898e+07	9.03532e+06	High	High	High	1
FALSE	High	Master Protein	P08779	Keratin, type I cytoskeletal 16 [OS=Homo sapiens]	0	70.803	33	14	87	3	473	51.2	5.05	145.72	14	0	0	100	100	3.5959e-17	6.92344e-17			260.3	39.7		2.26023e+07	3449930		High	High	High	1
FALSE	High	Master Protein	P29590	Protein PML [OS=Homo sapiens]	0	70.788	21	15	30	2	882	97.5	6.21	55.88	15	0	12	0.711	0.911	0.986217	0.896639	105.27	59.75	78.1	101.4	120.4	9.15001e+07	1.18825e+08	1.41063e+08	High	High	High	1
FALSE	High	Master Protein	P06753-2	Isoform 2 of Tropomyosin alpha-3 chain [OS=Homo sapiens]	0	70.738	45	14	55	7	248	29	4.78	82.91	14	0	8	1.471	0.545	0.617328	0.41252	121.25	33.43	108.9	74.4	116.7	3.99156e+08	2.72551e+08	4.27494e+08	High	High	High	1	Met-loss+Acetyl [N-Term]
FALSE	High	Master Protein	Q14966-1	Zinc finger protein 638 [OS=Homo sapiens]	0	70.712	13	17	29	17	1978	220.5	6.38	36.25	17	0	0	1.434	0.917	0.77052	0.884966	34.29	28.95	134.7	76.7	88.6	3.9547e+07	2.25133e+07	2.60123e+07	High	High	High	1
FALSE	High	Master Protein	P33527	Multidrug resistance-associated protein 1 [OS=Homo sapiens]	0	70.604	15	16	22	15	1531	171.5	7.11	33.68	16	0	1	0.534	0.736	0.794474	0.991145	98.06	11.3	24.1	116.4	159.5	4.18678e+06	2.02516e+07	2.7741e+07	High	High	High	1
FALSE	High	Master Protein	O15042	U2 snRNP-associated SURP motif-containing protein [OS=Homo sapiens]	0	70.535	14	10	19	10	1029	118.2	8.47	42.35	10	0	0	3.295	1.996	0.121088	0.00728394	153.77	60.69	184.4	68.5	47.1	1.00768e+08	3.74285e+07	2.57066e+07	High	High	High	1
FALSE	High	Master Protein	O60907-2	Isoform 2 of F-box-like/WD repeat-containing protein TBL1X [OS=Homo sapiens]	0	70.525	25	8	23	4	526	57	6.06	60.65	8	0	0	0.788	0.622	0.972633	0.936485	0	14.86	33.9	98.8	167.4	2.23426e+06	6.51642e+06	1.10459e+07	Peak Found	High	High	1	Met-loss+Acetyl [N-Term]
FALSE	High	Master Protein	Q5GLZ8-1	Probable E3 ubiquitin-protein ligase HERC4 [OS=Homo sapiens]	0	70.428	26	19	22	19	1057	118.5	6.19	34.83	19	0	0	2.22	0.686	0.428064	0.939118	36.17	72.17	67.7	151.4	80.9	3.67549e+07	8.21912e+07	4.39429e+07	High	High	High	1
FALSE	High	Master Protein	P60228	Eukaryotic translation initiation factor 3 subunit E [OS=Homo sapiens]	0	70.411	36	14	35	14	445	52.2	6.04	55.93	14	0	0	0.532	0.846	0.854742	0.948907	59.32	24.65	72	96	132	4.48162e+07	5.97132e+07	8.21457e+07	High	High	High	1	Met-loss+Acetyl [N-Term]
FALSE	High	Master Protein	Q2M389	WASH complex subunit 4 [OS=Homo sapiens]	0	70.403	16	12	23	12	1173	136.3	7.44	48.59	12	0	0	1.85	0.804	0.663115	0.985743	123.89	39.26	87.8	118.6	93.6	1.61693e+07	2.18283e+07	1.72251e+07	Peak Found	High	High	1	Met-loss+Acetyl [N-Term]
FALSE	High	Master Protein	P63151	Serine/threonine-protein phosphatase 2A 55 kDa regulatory subunit B alpha isoform [OS=Homo sapiens]	0	70.384	43	14	35	10	447	51.7	6.2	71	14	0	3	3.703	1.431	0.0984901	0.078509	59.49	29.32	112.2	123.3	64.5	6.70439e+07	7.37138e+07	3.85597e+07	High	High	High	1	Met-loss+Acetyl [N-Term]
FALSE	High	Master Protein	P35612-1	Beta-adducin [OS=Homo sapiens]	0	70.32	30	16	36	15	726	80.8	5.92	56.48	16	0	1	1.095	0.669	0.849763	0.937285	68.08	33.48	122.4	75.2	102.4	5.91007e+07	3.63281e+07	4.94471e+07	High	High	High	1
FALSE	High	Master Protein	Q15691	Microtubule-associated protein RP/EB family member 1 [OS=Homo sapiens]	0	70.319	57	11	35	10	268	30	5.14	64.22	11	0	1	2.1	0.93	0.354954	0.863774	123.93	67.66	117.2	93.9	89	1.41768e+08	113573609	1.077e+08	High	High	High	1	Met-loss+Acetyl [N-Term]
FALSE	High	Master Protein	Q9UBB4-1	Ataxin-10 [OS=Homo sapiens]	0	70.266	34	12	26	12	475	53.5	5.25	47.02	12	0	0	0.766	0.852	0.983627	0.944728	124.23	74	94.6	73.8	131.6	2.51679e+07	1.9652e+07	3.50328e+07	High	High	High	1
FALSE	High	Master Protein	P05106	Integrin beta-3 [OS=Homo sapiens]	0	70.229	21	12	33	12	788	87	5.24	53.8	12	0	0	1.309	0.559	0.80541	0.679608	17.12	38.94	133.5	85.3	81.2	4.88043e+07	3.11789e+07	2.96987e+07	High	High	High	1
FALSE	High	Master Protein	P18085	ADP-ribosylation factor 4 [OS=Homo sapiens]	0	70.2	56	8	49	5	180	20.5	7.14	117.07	8	0	4	0.261	0.76	0.345365	0.983431	102.18	26.89	47.6	115.2	137.2	1.74876e+08	4.23121e+08	5.03908e+08	High	High	High	1
FALSE	High	Master Protein	P14923	Junction plakoglobin [OS=Homo sapiens]	0	70.175	31	16	31	14	745	81.7	6.14	46.48	16	0	0	1.773	1.477	0.631534	0.120372	240.23	39.25	61.5	182.2	56.4	1.34421e+07	3.98392e+07	1.23278e+07	High	High	High	1	Acetyl [N-Term]
FALSE	High	Master Protein	Q06323-1	Proteasome activator complex subunit 1 [OS=Homo sapiens]	0	70.085	48	12	39	12	249	28.7	6.02	71.65	12	0	0	0.757	0.435	0.990022	0.136418	50.71	42.44	138.2	47.4	114.4	9.4484e+07	3.24094e+07	7.82101e+07	High	High	High	1
FALSE	High	Master Protein	P12004	proliferating cell nuclear antigen [OS=Homo sapiens]	0	70.078	62	13	44	13	261	28.8	4.69	75.1	13	0	0	0.808	0.554	0.976989	0.45015	97.82	55.13	92	116.6	91.4	3.19918e+08	4.05562e+08	3.18061e+08	High	High	High	1
FALSE	High	Master Protein	Q6UW63	KDEL motif-containing protein 1 [OS=Homo sapiens]	0	70.04	34	13	28	13	502	58	7.71	50.79	13	0	0	0.597	0.76	0.926197	0.999834	93.31	83.47	61	114.4	124.5	2.73072e+07	51187565	5.57205e+07	High	High	High	1
FALSE	High	Master Protein	Q06830	peroxiredoxin-1 [OS=Homo sapiens]	0	69.963	73	14	101	11	199	22.1	8.13	142.69	14	0	3	0.636	0.546	0.955599	0.420497	124.47	40.59	113.2	81.4	105.4	1.22609e+09	8.81714e+08	1.14215e+09	High	High	High	1
FALSE	High	Master Protein	O15229	Kynurenine 3-monooxygenase [OS=Homo sapiens]	0	69.89	35	13	23	13	486	55.8	9.03	56.76	13	0	0	0.502	0.899	0.839126	0.878728	124.12	31.66	93.3	141.6	65.1	5.58365e+07	8.47539e+07	3.89831e+07	High	High	High	1
FALSE	High	Master Protein	P56537-1	eukaryotic translation initiation factor 6 [OS=Homo sapiens]	0	69.701	57	8	50	8	245	26.6	4.68	107.16	8	0	0	0.445	0.567	0.754295	0.50374	85.25	30.56	71.3	84.6	144.2	1.11158e+08	1.31951e+08	2.2491e+08	High	High	High	1
FALSE	High	Master Protein	Q93052	Lipoma-preferred partner [OS=Homo sapiens]	0	69.684	37	12	29	12	612	65.7	7.37	49.34	12	0	0	0.428	0.467	0.723561	0.247348	121.22	35.07	51.4	99.2	149.4	2.37592e+07	4.58963e+07	6.91015e+07	High	High	High	1
FALSE	High	Master Protein	O00299	chloride intracellular channel protein 1 [OS=Homo sapiens]	0	69.544	63	10	57	10	241	26.9	5.17	123.59	10	0	0	0.306	0.595	0.4633	0.618082	109.78	22.38	106.4	89	104.6	2.06921e+08	1.73212e+08	2.03547e+08	High	High	High	1	Met-loss+Acetyl [N-Term]
FALSE	High	Master Protein	Q9NTI5	Sister chromatid cohesion protein PDS5 homolog B [OS=Homo sapiens]	0	69.536	13	15	22	14	1447	164.6	8.47	29.1	15	0	1	0.1	0.914	0.0364873	0.828883	0	27.75	46.7	129.1	124.3	1.66243e+07	4.5964e+07	4.42589e+07	High	High	High	1
FALSE	High	Master Protein	Q8WVV9	Heterogeneous nuclear ribonucleoprotein L-like [OS=Homo sapiens]	0	69.501	28	11	20	10	542	60	7.72	38.18	11	0	0	2.298	0.747	0.309556	0.99686	119.69	59.52	143.6	33.7	122.7	5.6852e+07	13344234	4.85625e+07	Peak Found	High	High	1
FALSE	High	Master Protein	O75131	Copine-3 [OS=Homo sapiens]	0	69.418	40	16	39	15	537	60.1	5.85	58.96	16	0	1	0.334	0.785	0.478492	0.999834	68.13	27.26	47.7	119.7	132.6	3.98147e+07	9.98038e+07	1.10548e+08	High	High	High	1
FALSE	High	Master Protein	Q9P2F8-1	Signal-induced proliferation-associated 1-like protein 2 [OS=Homo sapiens]	0	69.179	11	13	21	13	1722	190.3	6.77	36.98	13	0	0	0.401	0.872	0.61369	0.924733	53.77	68.97	154.4	94.6	51	3.02622e+07	1.85329e+07	9.98691e+06	High	High	High	1
FALSE	High	Master Protein	Q13423	NAD(P) transhydrogenase, mitochondrial [OS=Homo sapiens]	0	69.177	19	14	30	14	1086	113.8	8.09	58.21	14	0	0	0.462	0.748	0.791697	0.999834	50.03	35.95	51.3	81.2	167.5	1.79909e+07	2.85177e+07	5.87924e+07	High	High	High	1
FALSE	High	Master Protein	Q92973-2	Isoform 2 of Transportin-1 [OS=Homo sapiens]	0	69.159	21	13	28	11	890	101.2	4.96	52.9	13	0	2	0.723	0.79	0.979156	0.980168	99.74	67.32	47.9	109.4	142.7	1.62045e+07	3.69909e+07	4.828e+07	High	High	High	1	Acetyl [N-Term]
FALSE	High	Master Protein	P02768-1	Serum albumin [OS=Homo sapiens]	0	69.132	24	16	46	16	609	69.3	6.28	73.67	16	0	0	0.751	0.804	0.993361	0.996663	33.39	25.01	104.9	103.2	91.9	9.58412e+08	9.42859e+08	8.39606e+08	High	High	High	1
FALSE	High	Master Protein	Q6PIU2	Neutral cholesterol ester hydrolase 1 [OS=Homo sapiens]	0	69.117	43	13	22	13	408	45.8	7.23	44.34	13	0	0	1.213	0.532	0.814466	0.531021	47.74	48.12	83	91.9	125.1	3.51803e+07	3.89528e+07	5.30238e+07	High	High	High	1
FALSE	High	Master Protein	Q9UJZ1	Stomatin-like protein 2, mitochondrial [OS=Homo sapiens]	0	69.021	43	9	22	9	356	38.5	7.39	52.78	9	0	0	1.241	0.286	0.824218	0.0328333	128.55	11.54	162.5	30.7	106.8	5.28466e+07	9.98114e+06	3.47377e+07	High	High	High	1
FALSE	High	Master Protein	O15260-1	surfeit locus protein 4 [OS=Homo sapiens]	0	68.925	25	5	51	5	269	30.4	7.78	89.18	5	0	0	0.787	1.184	0.984621	0.358325	48.08	38.49	48.5	142.4	109.1	7.23625e+07	2.12456e+08	1.62801e+08	High	High	High	1	Met-loss [N-Term]; Met-loss+Acetyl [N-Term]
FALSE	High	Master Protein	P13861	cAMP-dependent protein kinase type II-alpha regulatory subunit [OS=Homo sapiens]	0	68.871	48	14	29	14	404	45.5	5.07	47.34	14	0	0	0.46	0.705	0.784533	0.964149	21.38	37.89	83.8	126.5	89.6	4.63462e+07	6.99741e+07	4.95703e+07	High	High	High	1	Met-loss+Acetyl [N-Term]
FALSE	High	Master Protein	P61981	14-3-3 protein gamma [OS=Homo sapiens]	0	68.861	54	11	63	6	247	28.3	4.89	92.34	11	0	0	1.105	0.544	0.826476	0.458511	132.07	10.6	122.2	61.5	116.2	1.30257e+08	65543150	1.23862e+08	High	High	High	1
FALSE	High	Master Protein	Q00325-2	Isoform B of Phosphate carrier protein, mitochondrial [OS=Homo sapiens]	0	68.804	33	10	42	10	361	39.9	9.36	72.48	10	0	0	2.74	0.784	0.183514	0.997794	147.56	55.66	125.1	102	72.9	4.70362e+08	3.83787e+08	2.74253e+08	High	High	High	1
FALSE	High	Master Protein	P51148	Ras-related protein Rab-5C [OS=Homo sapiens]	0	68.761	72	10	31	7	216	23.5	8.41	56.84	10	0	3	0.231	0.649	0.227423	0.831795	15.11	22.09	68.3	76.3	155.4	6.11546e+07	6.82912e+07	1.39122e+08	High	High	High	1
FALSE	High	Master Protein	Q9H6S0	Probable ATP-dependent RNA helicase YTHDC2 [OS=Homo sapiens]	0	68.74	15	16	20	16	1430	160.1	8.4	31.6	16	0	0	0.311	1.041	0.476836	0.688357	0	28.79	85.4	95.9	118.7	1.98257e+07	2.227e+07	2.75497e+07	High	High	High	1
FALSE	High	Master Protein	P12236	ADP/ATP translocase 3 [OS=Homo sapiens]	0	68.563	52	15	68	3	298	32.8	9.74	100.32	15	0	14	1.759	0.749	0.473272	0.973699	137.71	34.83	110.7	107.6	81.6	5.63326e+08	5.47418e+08	4.15271e+08	High	High	High	1	Met-loss+Acetyl [N-Term]
FALSE	High	Master Protein	Q9UBT2	SUMO-activating enzyme subunit 2 [OS=Homo sapiens]	0	68.54	30	14	30	14	640	71.2	5.29	51.15	14	0	0	0.433	0.7	0.708533	0.948907	96.24	42.49	92.8	117.2	90	6.23075e+07	7.8661e+07	6.04236e+07	High	High	High	1
FALSE	High	Master Protein	Q16576-1	Histone-binding protein RBBP7 [OS=Homo sapiens]	0	68.497	28	9	28	5	425	47.8	5.05	34.78	9	0	0	0.35	0.678	0.610267	0.937285	139.04	17.94	34.1	124.3	141.6	1.465e+07	5.33761e+07	6.07784e+07	High	High	High	1
FALSE	High	Master Protein	Q9HDC9	Adipocyte plasma membrane-associated protein [OS=Homo sapiens]	0	68.488	39	12	42	12	416	46.5	6.16	69.03	12	0	0	0.426	0.563	0.725037	0.486088	24.47	27.41	80.3	94	125.7	1.16462e+08	1.3646e+08	1.82383e+08	High	High	High	1
FALSE	High	Master Protein	O95573	long-chain-fatty-acid--CoA ligase 3 [OS=Homo sapiens]	0	68.444	23	12	29	10	720	80.4	8.38	44.43	12	0	0	0.709	1.011	0.965443	0.750236	104.74	30.7	100.5	73.8	125.7	2.51303e+07	1.84663e+07	3.14509e+07	High	High	High	1
FALSE	High	Master Protein	P35637-1	RNA-binding protein FUS [OS=Homo sapiens]	0	68.341	22	8	40	6	526	53.4	9.36	69.25	8	0	0	0.164	0.52	0.0720627	0.411377	87.13	46.64	105.2	75.6	119.3	8.38272e+07	6.02122e+07	9.50523e+07	High	High	High	1
FALSE	High	Master Protein	P15170-3	Isoform 3 of Eukaryotic peptide chain release factor GTP-binding subunit ERF3A [OS=Homo sapiens]	0	68.312	29	13	42	6	637	68.7	5.33	74.74	13	0	7	0.783	0.799	0.982739	0.99851	110.46	26.97	91.2	84.5	124.3	1.19076e+08	1.10293e+08	1.62182e+08	High	High	High	1
FALSE	High	Master Protein	P00387	NADH-cytochrome b5 reductase 3 [OS=Homo sapiens]	0	68.256	49	10	29	10	301	34.2	7.59	54.78	10	0	0	0.272	0.662	0.314272	0.863774	138.09	27.16	43.6	126.8	129.6	3.46812e+07	1.00832e+08	1.03025e+08	High	High	High	1
FALSE	High	Master Protein	P19623	spermidine synthase [OS=Homo sapiens]	0	68.254	66	12	30	12	302	33.8	5.49	61.29	12	0	0	3.701	0.776	0.122887	0.986217	289.39	32.87	47.1	99.6	153.3	1.85489e+07	3.91937e+07	6.03277e+07	High	High	High	1	Acetyl [N-Term]
FALSE	High	Master Protein	P40616	ADP-ribosylation factor-like protein 1 [OS=Homo sapiens]	0	68.228	62	8	23	8	181	20.4	5.72	56	8	0	0	0.317	1.062	0.510359	0.551393	70.65	43.75	33.7	134.4	131.9	1.08969e+07	4.34978e+07	4.26904e+07	High	High	High	1
FALSE	High	Master Protein	Q8NBF2-1	NHL repeat-containing protein 2 [OS=Homo sapiens]	0	67.97	28	11	33	11	726	79.4	5.55	57.99	11	0	0	0.936	0.726	0.96652	0.985743	29.63	29.42	60.8	90.2	148.9	1.78759e+07	2.65081e+07	4.37475e+07	High	High	High	1
FALSE	High	Master Protein	P46777	60S ribosomal protein L5 [OS=Homo sapiens]	0	67.942	37	11	52	11	297	34.3	9.72	47.29	11	0	0	0.935	0.721	0.920039	0.944728	129.12	73.41	91.4	99.7	108.9	2.30158e+08	2.50867e+08	2.74164e+08	High	High	High	1
FALSE	High	Master Protein	P12931	Proto-oncogene tyrosine-protein kinase Src [OS=Homo sapiens]	0	67.896	37	15	44	9	536	59.8	7.42	82.66	15	0	6	0.872	0.986	0.954031	0.769191	103.15	80.4	36.8	202.2	61	7.92263e+07	4.35538e+08	1.31423e+08	High	High	High	1
FALSE	High	Master Protein	Q15386-1	Ubiquitin-protein ligase E3C [OS=Homo sapiens]	0	67.869	18	15	23	15	1083	123.8	6.71	41.14	15	0	0	0.828	0.86	0.975876	0.934168	14.18	90.98	158.8	60.4	80.8	8.35215e+07	3.17492e+07	4.2466e+07	High	High	High	1	Acetyl [N-Term]
FALSE	High	Master Protein	Q9BXP5	serrate RNA effector molecule homolog [OS=Homo sapiens]	0	67.849	24	14	36	14	876	100.6	5.96	57.11	14	0	0	1.05	0.663	0.841332	0.884966	62.08	51.35	103.2	67.1	129.7	7.91356e+07	5.14696e+07	9.94419e+07	High	High	High	1
FALSE	High	Master Protein	Q5BKZ1	DBIRD complex subunit ZNF326 [OS=Homo sapiens]	0	67.801	32	13	41	13	582	65.6	5.15	67.16	13	0	0	1.448	1.15	0.60323	0.374099	61.03	37.62	174.3	68.3	57.3	1.1975e+08	4.69314e+07	3.93866e+07	High	High	High	1	Acetyl [N-Term]
FALSE	High	Master Protein	P62701	40S ribosomal protein S4, X isoform [OS=Homo sapiens]	0	67.789	48	13	60	9	263	29.6	10.15	101.24	13	0	4	0.64	1.013	0.959515	0.707094	92.77	64.14	85.4	130.5	84.2	5.14383e+08	7.86193e+08	5.07232e+08	High	High	High	1
FALSE	High	Master Protein	Q9UNZ2	NSFL1 cofactor p47 [OS=Homo sapiens]	0	67.71	49	13	36	13	370	40.5	5.1	64.73	13	0	0	1.792	0.435	0.396732	0.118698	129.28	43.58	137.4	94.7	67.9	1.43491e+08	98928017	7.08823e+07	High	High	High	1
FALSE	High	Master Protein	Q00796	Sorbitol dehydrogenase [OS=Homo sapiens]	0	67.546	39	10	19	10	357	38.3	7.97	36.57	10	0	0	4.617	0.822	0.131128	0.952246	0	80	94.3	152.4	53.2	3.86848e+07	6.24933e+07	2.18263e+07	High	High	High	1
FALSE	High	Master Protein	Q16851	UTP--glucose-1-phosphate uridylyltransferase [OS=Homo sapiens]	0	67.519	38	14	28	1	508	56.9	8.15	36.36	14	0	10	0.347	0.749	0.555719	0.99686	59.71	21.55	43.8	108.2	148	2.01022e+07	4.96364e+07	6.78667e+07	Not Found	High	Not Found	1
FALSE	High	Master Protein	Q9Y3Z3	deoxynucleoside triphosphate triphosphohydrolase SAMHD1 [OS=Homo sapiens]	0	67.516	30	15	27	15	626	72.2	7.14	51.39	15	0	0	1.143	0.668	0.841701	0.930967	98.6	23.88	129.2	85.7	85.1	5.93477e+07	3.93783e+07	3.90768e+07	High	High	High	1
FALSE	High	Master Protein	Q9Y512	sorting and assembly machinery component 50 homolog [OS=Homo sapiens]	0	67.482	35	13	32	13	469	51.9	6.9	55.27	13	0	0	0.253	0.832	0.3771	0.949176	79.31	24.73	18.7	125.1	156.2	7.7051e+06	5.15791e+07	6.43943e+07	High	High	High	1
FALSE	High	Master Protein	A0MZ66	Shootin-1 [OS=Homo sapiens]	0	67.439	34	16	29	16	631	71.6	5.33	52.22	16	0	0	1.547	0.666	0.604545	0.921252	62.4	40.75	99.7	63.1	137.3	5.00151e+07	3.16548e+07	6.88852e+07	High	High	High	1
FALSE	High	Master Protein	Q9GZS3	WD repeat-containing protein 61 [OS=Homo sapiens]	0	67.355	51	9	24	9	305	33.6	5.47	57.74	9	0	0	0.795	0.825	0.993361	0.950913	0	45.8	21.9	114.3	163.7	6.59273e+06	3.43458e+07	4.91784e+07	High	High	High	1
FALSE	High	Master Protein	O95831-1	Apoptosis-inducing factor 1, mitochondrial [OS=Homo sapiens]	0	67.345	30	13	37	13	613	66.9	8.95	65.09	13	0	0	1.103	0.74	0.799165	0.979901	79.85	26.73	96.6	89.2	114.2	8.49432e+07	7.83975e+07	1.00367e+08	High	High	High	1
FALSE	High	Master Protein	Q9Y2Z0-1	Protein SGT1 homolog [OS=Homo sapiens]	0	67.336	48	13	32	13	365	41	5.16	56.31	13	0	0	1.211	0.612	0.747364	0.760381	30.53	12.49	132.3	58	109.8	1.15258e+08	5.05211e+07	9.56352e+07	High	High	High	1	Met-loss+Acetyl [N-Term]
FALSE	High	Master Protein	Q02878	60S ribosomal protein L6 [OS=Homo sapiens]	0	67.325	41	11	81	11	288	32.7	10.58	107.51	11	0	0	10.702	1.33	0.000707327	0.164004	140.39	84.94	143.4	104.2	52.5	1.26916e+09	9.22211e+08	4.64319e+08	High	High	High	1
FALSE	High	Master Protein	Q9BZF1-1	Oxysterol-binding protein-related protein 8 [OS=Homo sapiens]	0	67.305	22	14	28	12	889	101.1	6.96	48.11	14	0	1	0.975	1.131	0.982739	0.621153	14.32	23.94	44.4	106.2	149.4	7.99734e+06	19139004	2.69344e+07	High	High	High	1
FALSE	High	Master Protein	Q5SW79-1	Centrosomal protein of 170 kDa [OS=Homo sapiens]	0	67.301	12	14	28	14	1584	175.2	7.11	55.66	14	0	0	1.068	0.523	0.870686	0.527726	55.76	29.13	116.6	89.4	94	5.33111e+07	4.08751e+07	4.29492e+07	High	High	High	1	Met-loss+Acetyl [N-Term]
FALSE	High	Master Protein	Q9NVP1	ATP-dependent RNA helicase DDX18 [OS=Homo sapiens]	0	67.128	27	13	28	13	670	75.4	9.5	48.42	13	0	0	0.785	0.801	0.982739	0.976349	93.24	47.51	210.4	31.4	58.2	2.75177e+08	4.1059e+07	7.60869e+07	High	High	High	1
FALSE	High	Master Protein	P25398	40S ribosomal protein S12 [OS=Homo sapiens]	0	67.114	63	6	26	6	132	14.5	7.21	60.58	6	0	0	0.29	0.654	0.365493	0.829745	69.89	38.01	32.7	136.8	130.5	2.70793e+07	1.13245e+08	1.08021e+08	High	High	High	1	Met-loss+Acetyl [N-Term]
FALSE	High	Master Protein	Q7L2E3-1	Putative ATP-dependent RNA helicase DHX30 [OS=Homo sapiens]	0	67.037	15	14	19	14	1194	133.9	8.78	34.75	14	0	0	0.914	0.808	0.999401	0.979654	88.3	89.97	78.9	116.3	104.8	1.87978e+07	2.77042e+07	2.49788e+07	High	High	High	1
FALSE	High	Master Protein	Q96A65	Exocyst complex component 4 [OS=Homo sapiens]	0	67.007	23	16	24	16	974	110.4	6.49	32.96	16	0	0	1.186	0.784	0.868972	0.985366	0	41.96	125.4	110.6	64	1.59303e+07	1.40482e+07	8.13247e+06	High	High	High	1
FALSE	High	Master Protein	Q96G03	Phosphoglucomutase-2 [OS=Homo sapiens]	0	66.991	23	12	31	12	612	68.2	6.73	53.16	12	0	0	0.236	0.689	0.309951	0.958587	112.27	82.34	58	83.7	158.4	2.21192e+07	3.19079e+07	6.03996e+07	High	High	High	1
FALSE	High	Master Protein	P31153	S-adenosylmethionine synthase isoform type-2 [OS=Homo sapiens]	0	66.916	39	11	34	3	395	43.6	6.48	69.27	11	0	8	0.367	0.704	0.575665	0.92581	67.06	40.34	32.1	103.9	163.9	2.73456e+07	8.84066e+07	1.39463e+08	High	High	High	1
FALSE	High	Master Protein	Q9NSD9	Phenylalanine--tRNA ligase beta subunit [OS=Homo sapiens]	0	66.904	32	16	33	16	589	66.1	6.84	55.56	16	0	0	0.684	0.828	0.974444	0.96434	34.83	19.4	60.6	99.7	139.7	3.87944e+07	6.38663e+07	8.94847e+07	High	High	High	1
FALSE	High	Master Protein	P28370-1	Probable global transcription activator SNF2L1 [OS=Homo sapiens]	0	66.859	20	22	50	1	1054	122.5	8.09	61.48	22	0	11	0.767	0.831	0.999401	0.958123	43.35	52.82	183.8	71.6	44.6	1.06962e+08	4.1655e+07	2.59333e+07	Peak Found	Not Found	High	1
FALSE	High	Master Protein	P20618	proteasome subunit beta type-1 [OS=Homo sapiens]	0	66.845	46	8	16	8	241	26.5	8.13	40.38	8	0	0	1.427	0.572	0.646331	0.657797	44.91	31.45	78.2	95	126.8	4.50479e+07	54754176	7.30344e+07	High	High	High	1
FALSE	High	Master Protein	Q6DD88	Atlastin-3 [OS=Homo sapiens]	0	66.513	39	13	18	13	541	60.5	5.66	27.89	13	0	0	0.47	0.638	0.775997	0.868639	122.72	20.44	127	58.8	114.2	9.35722e+07	4.33391e+07	8.41688e+07	High	High	High	1
FALSE	High	Master Protein	A4D1P6-1	WD repeat-containing protein 91 [OS=Homo sapiens]	0	66.431	25	15	33	15	747	83.3	6.58	50.69	15	0	0	1.456	0.818	0.760463	0.96905	87.39	78.05	126.5	74.8	98.7	4.07124e+07	24077861	3.17683e+07	High	High	High	1
FALSE	High	Master Protein	Q641Q2	WASH complex subunit 2A [OS=Homo sapiens]	0	66.392	16	13	23	2	1341	147.1	4.81	40.75	13	0	8	0.805	0.799	0.980623	0.986224	23.04	87.9	121.6	70.2	108.2	2.73152e+07	1.57658e+07	2.42976e+07	Not Found	Not Found	High	1
FALSE	High	Master Protein	Q9C0J8	pre-mRNA 3' end processing protein WDR33 [OS=Homo sapiens]	0	66.342	18	15	30	15	1336	145.8	9.17	43.12	15	0	0	4.316	1.308	0.0621009	0.415186	30.41	17.46	211.2	54.2	34.5	1.03034e+08	2.6449e+07	1.68377e+07	High	High	High	1	Met-loss+Acetyl [N-Term]
FALSE	High	Master Protein	P52630-3	signal transducer and activator of transcription 2 [OS=Homo sapiens]	0	66.227	21	13	32	13	851	97.9	5.49	52.65	13	0	0	0.743	1.201	0.953968	0.373728	16.89	37.78	47.6	159.1	93.3	1.20449e+07	4.02208e+07	2.35934e+07	High	High	High	1
FALSE	High	Master Protein	Q04917	14-3-3 protein eta [OS=Homo sapiens]	0	66.055	61	13	51	9	246	28.2	4.84	86.09	13	0	0	1.252	4.774	0.70048	3.20387e-11	87.36	144.35	130.1	70.2	99.7	1.10112e+08	59389579	8.44281e+07	High	High	High	1
FALSE	High	Master Protein	Q32P28-1	Prolyl 3-hydroxylase 1 [OS=Homo sapiens]	0	66.037	26	14	26	13	736	83.3	5.14	45.68	14	0	1	1.185	0.629	0.778475	0.828202	44.26	94.69	195.3	41.6	63.1	2.60508e+08	55540537	8.41686e+07	High	High	High	1
FALSE	High	Master Protein	O15438-1	Canalicular multispecific organic anion transporter 2 [OS=Homo sapiens]	0	66.01	15	14	18	13	1527	169.2	7.2	27.55	14	0	0	1.025	0.475	0.96652	0.50374	59.11	76.63	77.6	79	143.4	9.79628e+06	9.96533e+06	1.80863e+07	High	High	High	1	Acetyl [N-Term]
FALSE	High	Master Protein	O75691	Small subunit processome component 20 homolog [OS=Homo sapiens]	0	65.938	10	19	26	19	2785	318.2	7.39	24.29	19	0	0	1.825	1.24	0.476161	0.195523	24.37	20.47	168.5	102.8	28.7	1.2743e+08	7.77057e+07	2.17045e+07	High	High	High	1
FALSE	High	Master Protein	Q9UNF0	Protein kinase C and casein kinase substrate in neurons protein 2 [OS=Homo sapiens]	0	65.933	37	13	34	13	486	55.7	5.2	62.02	13	0	0	0.978	0.756	0.900557	0.98063	95.86	40.6	71.2	98.4	130.4	8.53705e+07	1.18016e+08	1.56466e+08	High	High	High	1
FALSE	High	Master Protein	Q32P44	Echinoderm microtubule-associated protein-like 3 [OS=Homo sapiens]	0	65.886	25	16	22	16	896	95.1	7.12	44.25	16	0	0	1.512	1.088	0.693867	0.502973	53.34	47.08	124.1	100.3	75.7	5.48031e+07	4.43018e+07	3.34225e+07	High	High	High	1	Acetyl [N-Term]
FALSE	High	Master Protein	P61224-1	Ras-related protein Rap-1b [OS=Homo sapiens]	0	65.764	60	9	47	4	184	20.8	5.78	63.66	9	0	5	0.172	0.565	0.121059	0.501866	125.56	52.74	56.8	91	152.3	5.82099e+07	9.32957e+07	1.56187e+08	Not Found	High	High	1
FALSE	High	Master Protein	P62820	Ras-related protein Rab-1A [OS=Homo sapiens]	0	65.615	74	12	49	5	205	22.7	6.21	75.47	12	0	7	0.42	0.691	0.713558	0.897089	132.22	80.06	40.2	112.4	147.4	1.36629e+08	3.82366e+08	5.01511e+08	High	High	High	1	Met-loss+Acetyl [N-Term]
FALSE	High	Master Protein	Q9BSC4-1	Nucleolar protein 10 [OS=Homo sapiens]	0	65.579	29	13	25	13	688	80.3	8.46	43.39	13	0	0	2.627	1.788	0.378743	0.027851	98.39	59.33	159	97.4	43.6	5.78035e+07	3.54075e+07	1.58604e+07	High	High	High	1	Acetyl [N-Term]
FALSE	High	Master Protein	O43660-1	Pleiotropic regulator 1 [OS=Homo sapiens]	0	65.504	28	11	23	11	514	57.2	9.17	24.38	11	0	0	0.562	0.87	0.820587	0.930192	77.24	28.14	45	134.3	120.7	1.09024e+07	3.25174e+07	2.92266e+07	High	High	High	1
FALSE	High	Master Protein	P34896-1	Serine hydroxymethyltransferase, cytosolic [OS=Homo sapiens]	0	65.478	24	9	18	8	483	53	7.71	43.77	9	0	0	0.443	0.834	0.74338	0.958587	0	10.55	28	91.6	180.3	7.90945e+06	2.58471e+07	5.0862e+07	High	High	High	1
FALSE	High	Master Protein	O43301	Heat shock 70 kDa protein 12A [OS=Homo sapiens]	0	65.427	31	16	25	16	675	74.9	6.77	43.7	16	0	0	0.423	0.753	0.701326	0.996678	46.38	37.7	120.1	122.7	57.2	7.96676e+07	81388689	3.79164e+07	High	High	High	1
FALSE	High	Master Protein	P13804-1	Electron transfer flavoprotein subunit alpha, mitochondrial [OS=Homo sapiens]	0	65.275	46	10	25	10	333	35.1	8.38	45.03	10	0	0	0.915	0.619	0.954359	0.842275	82.64	16.65	123.7	84.7	91.5	5.10646e+07	3.49729e+07	3.7774e+07	High	High	High	1
FALSE	High	Master Protein	O60502	protein O-GlcNAcase [OS=Homo sapiens]	0	65.223	27	16	27	16	916	102.8	4.91	37.09	16	0	0	0.191	0.404	0.211395	0.136257	38	70.19	46.9	95.5	157.7	1.186e+07	2.416e+07	3.99095e+07	High	High	High	1
FALSE	High	Master Protein	P49189	4-trimethylaminobutyraldehyde dehydrogenase [OS=Homo sapiens]	0	65.182	34	12	23	12	494	53.8	5.87	40.5	12	0	0	0.132	0.561	0.0529456	0.479159	117.21	36.36	33.7	89.7	176.7	3.57276e+07	9.51948e+07	1.87551e+08	High	High	High	1	Met-loss+Acetyl [N-Term]
FALSE	High	Master Protein	P62191	26S proteasome regulatory subunit 4 [OS=Homo sapiens]	0	65.131	45	13	23	12	440	49.2	6.21	35.74	13	0	0	1.042	0.475	0.938538	0.50752	310.45	53.93	144.1	57.9	98.1	3.67233e+07	1.47494e+07	2.5006e+07	High	High	High	1
FALSE	High	Master Protein	Q6ZXV5	Transmembrane and TPR repeat-containing protein 3 [OS=Homo sapiens]	0	65.105	20	14	27	14	915	103.9	8.87	51.25	14	0	0	2.264	1.239	0.300517	0.220915	20.1	22.38	143.8	97.6	58.6	9.92263e+07	6.73398e+07	4.04041e+07	High	High	High	1
FALSE	High	Master Protein	O14979-1	Heterogeneous nuclear ribonucleoprotein D-like [OS=Homo sapiens]	0	65.083	27	11	41	1	420	46.4	9.57	60.99	11	0	9	0.663	1.037	0.972746	0.657797	58.81	32.72	76.8	103.6	119.6	1.23668e+08	1.6689e+08	1.92634e+08	High	High	High	1
FALSE	High	Master Protein	P23284	peptidyl-prolyl cis-trans isomerase B [OS=Homo sapiens]	0	65.048	47	10	76	10	216	23.7	9.41	88.61	10	0	0	0.597	0.602	0.932725	0.643716	103.02	23.75	100.6	90.6	108.8	3.60592e+08	3.24526e+08	3.89888e+08	High	High	High	1
FALSE	High	Master Protein	P17980	26S proteasome regulatory subunit 6A [OS=Homo sapiens]	0	65.004	42	13	38	13	439	49.2	5.24	73.91	13	0	0	0.453	0.603	0.739727	0.762898	42.02	16.87	66.6	74	159.4	3.58165e+07	39818819	8.57578e+07	High	High	High	1
FALSE	High	Master Protein	P35611-1	Alpha-adducin [OS=Homo sapiens]	0	64.93	28	13	25	12	737	80.9	5.83	39.84	13	0	0	2.025	0.587	0.403223	0.744392	38.8	27.7	156.1	57.8	86	7.73403e+07	28651723	4.2612e+07	High	High	High	1
FALSE	High	Master Protein	Q6PGP7	Tetratricopeptide repeat protein 37 [OS=Homo sapiens]	0	64.891	13	15	24	15	1564	175.4	7.53	37.02	15	0	0	0.663	0.852	0.92016	0.948907	52.1	29.77	70.3	80.2	149.5	1.46288e+07	1.67087e+07	3.11326e+07	High	High	High	1
FALSE	High	Master Protein	P62873	Guanine nucleotide-binding protein G(I)/G(S)/G(T) subunit beta-1 [OS=Homo sapiens]	0	64.761	41	10	46	4	340	37.4	6	86.22	10	0	0	0.549	0.437	0.871459	0.123537	9.19	25.16	71	66.8	162.2	4.70372e+07	44218462	1.07425e+08	High	High	High	1
FALSE	High	Master Protein	P10768	S-formylglutathione hydrolase [OS=Homo sapiens]	0	64.707	50	8	34	8	282	31.4	7.02	58	8	0	0	0.614	0.663	0.9399	0.847802	71.8	29.98	31.6	102.8	165.5	3.13005e+07	1.01759e+08	1.63837e+08	High	High	High	1
FALSE	High	Master Protein	P52209	6-phosphogluconate dehydrogenase, decarboxylating [OS=Homo sapiens]	0	64.706	34	12	34	12	483	53.1	7.23	59.21	12	0	0	0.731	0.573	0.997876	0.531349	31.94	34.08	81.1	78.7	140.2	8.73115e+07	8.47936e+07	1.5105e+08	High	High	High	1
FALSE	High	Master Protein	Q9HD45	Transmembrane 9 superfamily member 3 [OS=Homo sapiens]	0	64.684	18	10	47	10	589	67.8	7.21	89.02	10	0	0	0.695	0.976	0.982739	0.790514	97.52	19.57	100	91.1	108.9	1.73086e+08	1.57745e+08	1.88583e+08	High	High	High	1
FALSE	High	Master Protein	Q96HE7	ERO1-like protein alpha [OS=Homo sapiens]	0	64.675	39	12	31	12	468	54.4	5.68	56.73	12	0	0	0.742	0.876	0.982739	0.910554	91.69	32.19	111.2	88	100.8	4.10733e+07	3.24949e+07	3.72147e+07	High	High	High	1
FALSE	High	Master Protein	P31689-1	DnaJ homolog subfamily A member 1 [OS=Homo sapiens]	0	64.653	49	11	24	11	397	44.8	7.08	47.31	11	0	0	0.204	0.752	0.19818	0.999834	18.61	25.84	25.1	91.4	183.5	1.00707e+07	3.67107e+07	7.3665e+07	High	High	High	1
FALSE	High	Master Protein	Q9UHB9	Signal recognition particle subunit SRP68 [OS=Homo sapiens]	0	64.52	24	11	21	11	627	70.7	8.56	49.57	11	0	0	0.311	0.605	0.4633	0.809942	49.91	20.48	65.3	142.4	92.2	2.10895e+07	4.59748e+07	2.977e+07	High	High	High	1
FALSE	High	Master Protein	Q86XP3-1	ATP-dependent RNA helicase DDX42 [OS=Homo sapiens]	0	64.505	20	14	23	14	938	102.9	7.02	33.42	14	0	0	0.691	0.556	0.967275	0.641732	57.9	31.39	107.4	80.8	111.8	3.82105e+07	2.87304e+07	3.97584e+07	High	High	High	1
FALSE	High	Master Protein	Q8TED0	U3 small nucleolar RNA-associated protein 15 homolog [OS=Homo sapiens]	0	64.387	37	14	27	14	518	58.4	9.11	42.69	14	0	0	0.456	1.264	0.729422	0.283723	26.27	43.91	76	133.1	90.9	2.18125e+07	3.81707e+07	2.60819e+07	High	High	High	1	Met-loss+Acetyl [N-Term]
FALSE	High	Master Protein	Q5QNW6-1	Histone H2B type 2-F [OS=Homo sapiens]	0	64.246	53	9	74	2	126	13.9	10.32	95.49	9	0	0	0.275	0.532	0.383368	0.359504	0	12.17	33.9	94.7	171.4	4.23142e+07	118259278	2.14047e+08	High	High	High	1
FALSE	High	Master Protein	Q9UHX1-2	Isoform 2 of Poly(U)-binding-splicing factor PUF60 [OS=Homo sapiens]	0	64.168	36	12	29	12	542	58.1	5.35	57.18	12	0	0	0.614	0.385	0.945763	0.0217122	29.34	22.47	87.4	66.6	146	5.9357e+08	4.5199e+08	9.9092e+08	High	High	High	1
FALSE	High	Master Protein	P15559-1	NAD(P)H dehydrogenase [quinone] 1 [OS=Homo sapiens]	0	64.14	35	9	43	9	274	30.8	8.88	54.08	9	0	0	0.111	0.396	0.0266077	0.0291599	104.23	93.96	118.9	64.3	116.7	7.3856e+08	3.99344e+08	7.24881e+08	High	High	High	1
FALSE	High	Master Protein	Q07021	Complement component 1 Q subcomponent-binding protein, mitochondrial [OS=Homo sapiens]	0	64.104	32	6	27	6	282	31.3	4.84	63.18	6	0	0	0.2	0.589	0.217928	0.780026	32.26	11.3	24.5	100.1	175.4	5.71566e+06	2.33096e+07	4.08469e+07	High	High	High	1
FALSE	High	Master Protein	Q86VM9	Zinc finger CCCH domain-containing protein 18 [OS=Homo sapiens]	0	64.102	15	9	24	9	953	106.3	8.32	50.14	9	0	0	2.926	1.546	0.358101	0.0799527	53.2	40.81	114	154.5	31.5	3.72375e+07	5.04689e+07	1.02827e+07	High	High	High	1
FALSE	High	Master Protein	P26006	Integrin alpha-3 [OS=Homo sapiens]	0	64.077	15	12	25	12	1051	116.5	6.77	41.63	12	0	0	0.854	1.079	0.954359	0.516887	7.71	41.93	86	122	92	7.27177e+07	103170968	7.78235e+07	High	High	High	1
FALSE	High	Master Protein	Q99497	protein/nucleic acid deglycase DJ-1 [OS=Homo sapiens]	0	64.072	72	11	45	11	189	19.9	6.79	66.48	11	0	0	1.016	0.577	0.868972	0.546612	78.05	54.15	127.6	78.9	93.5	1.99207e+08	1.23111e+08	1.45901e+08	High	High	High	1
FALSE	High	Master Protein	P32969	60S ribosomal protein L9 [OS=Homo sapiens]	0	64.059	56	7	33	7	192	21.9	9.95	64.53	7	0	0	0.606	0.754	0.936901	0.980168	139.82	40.41	53.8	112.7	133.5	5.16087e+07	1.08119e+08	1.28066e+08	High	High	High	1
FALSE	High	Master Protein	Q96LD4	Tripartite motif-containing protein 47 [OS=Homo sapiens]	0	63.997	29	13	21	13	638	69.5	6.44	36.04	13	0	0	0.378	0.646	0.608409	0.900197	109.54	31.72	57.8	74.9	167.2	1.24058e+07	1.60717e+07	3.58742e+07	High	High	High	1
FALSE	High	Master Protein	P57740	Nuclear pore complex protein Nup107 [OS=Homo sapiens]	0	63.987	17	10	18	10	925	106.3	5.43	31.87	10	0	0	0.895	1.077	0.996618	0.72625	258.94	13.86	107.7	85.8	106.5	2.48506e+07	1.97985e+07	2.45606e+07	Peak Found	High	High	1
FALSE	High	Master Protein	O95347-1	structural maintenance of chromosomes protein 2 [OS=Homo sapiens]	0	63.973	20	20	25	20	1197	135.6	8.43	29.17	20	0	0	1.131	0.862	0.80541	0.930192	93.03	37.81	132.2	75.9	91.9	1.2456e+08	7.15256e+07	8.66404e+07	High	High	High	1
FALSE	High	Master Protein	Q562R1	Beta-actin-like protein 2 [OS=Homo sapiens]	0	63.889	31	8	117	3	376	42	5.59	170.09	8	0	0	100		3.5959e-17				300			2.31019e+06			High	High	High	1
FALSE	High	Master Protein	Q9NTJ5	Phosphatidylinositide phosphatase SAC1 [OS=Homo sapiens]	0	63.655	29	13	18	13	587	66.9	7.12	38.98	13	0	0	1.78	0.673	0.693867	0.946003	758.15	39.1	104.7	116.1	79.1	2.37404e+07	2.63246e+07	1.79323e+07	High	High	High	1	Met-loss+Acetyl [N-Term]
FALSE	High	Master Protein	Q8NFC6	Biorientation of chromosomes in cell division protein 1-like 1 [OS=Homo sapiens]	0	63.602	7	15	17	15	3051	330.3	5.08	24.87	15	0	0	1.244	0.75	0.849748	0.976644	76	44.28	29.3	229.8	40.9	2.37754e+07	1.86171e+08	3.31242e+07	High	High	High	1
FALSE	High	Master Protein	Q96PK6-1	RNA-binding protein 14 [OS=Homo sapiens]	0	63.347	25	15	29	15	669	69.4	9.67	52.56	15	0	0	0.594	0.66	0.92457	0.841903	101.85	45.91	96.2	82.5	121.3	1.12478e+08	9.63833e+07	1.41727e+08	High	High	High	1
FALSE	High	Master Protein	P05388	60S acidic ribosomal protein P0 [OS=Homo sapiens]	0	63.345	43	9	35	9	317	34.3	5.97	91.19	9	0	0	0.276	0.652	0.340884	0.840244	119.76	36.57	55.1	100.4	144.5	4.6811e+07	8.53726e+07	1.22892e+08	High	High	High	1
FALSE	High	Master Protein	Q07866-1	Kinesin light chain 1 [OS=Homo sapiens]	0	63.341	32	15	29	13	573	65.3	6.2	45.14	15	0	2	1.529	0.839	0.569941	0.927985	118.76	29.28	148	78.9	73.1	9.70621e+07	5.17787e+07	4.79719e+07	High	High	High	1
FALSE	High	Master Protein	Q08945	FACT complex subunit SSRP1 [OS=Homo sapiens]	0	63.315	28	14	28	14	709	81	6.87	41.43	14	0	0	0.379	1.119	0.625381	0.45573	80.79	24.61	41.8	121.1	137.1	2.25882e+07	6.55005e+07	7.41434e+07	High	High	High	1	Met-loss+Acetyl [N-Term]
FALSE	High	Master Protein	Q9UJ70	N-acetyl-D-glucosamine kinase [OS=Homo sapiens]	0	63.258	46	12	30	12	344	37.4	6.24	59.5	12	0	0	0.85	0.819	0.972658	0.954115	32.8	38.36	102.3	98	99.7	5.38722e+07	5.1586e+07	5.24652e+07	High	High	High	1	Met-loss+Acetyl [N-Term]
FALSE	High	Master Protein	Q9UDY2	Tight junction protein ZO-2 [OS=Homo sapiens]	0	63.241	16	13	20	13	1190	133.9	7.4	27.31	13	0	0	58.596	0.733	1.38267e-06	0.986884	0	27.52	164.7	121.3	14	3.82024e+07	2.81451e+07	3.25486e+06	High	High	High	1
FALSE	High	Master Protein	P46060	Ran GTPase-activating protein 1 [OS=Homo sapiens]	0	63.151	30	13	26	13	587	63.5	4.68	58.64	13	0	0	0.614	0.74	0.9399	0.976349	58.04	61.29	102.1	89.3	108.6	9.93489e+07	8.6889e+07	1.05712e+08	High	High	High	1
FALSE	High	Master Protein	P04181-1	Ornithine aminotransferase, mitochondrial [OS=Homo sapiens]	0	63.118	31	10	33	10	439	48.5	7.03	53.73	10	0	0	0.847	0.731	0.972658	0.986217	44.4	43.83	73.8	103.6	122.6	3.44931e+07	4.84079e+07	5.72754e+07	High	High	High	1
FALSE	High	Master Protein	Q9P2R3	Rabankyrin-5 [OS=Homo sapiens]	0	63.091	18	14	23	14	1169	128.3	6.1	37.07	14	0	0	0.809	0.717	0.976374	0.940828	144.72	9.57	205.4	87.5	7.1	4.94502e+08	2.10585e+08	1.71573e+07	High	High	High	1
FALSE	High	Master Protein	Q07960	rho GTPase-activating protein 1 [OS=Homo sapiens]	0	62.987	34	10	32	10	439	50.4	6.29	49.71	10	0	0	0.419	0.361	0.671673	0.0179222	49.33	35.21	64.5	114.2	121.3	4.70191e+07	8.32056e+07	8.84199e+07	High	High	High	1	Acetyl [N-Term]
FALSE	High	Master Protein	P33991	DNA replication licensing factor MCM4 [OS=Homo sapiens]	0	62.958	27	17	26	17	863	96.5	6.74	30.44	17	0	0	1.126	1.471	0.894143	0.0468417	104.25	86.57	6.5	221.6	71.9	3.96239e+06	1.35522e+08	4.39991e+07	Peak Found	High	High	1
FALSE	High	Master Protein	Q13523	Serine/threonine-protein kinase PRP4 homolog [OS=Homo sapiens]	0	62.927	16	13	36	13	1007	116.9	10.26	62.92	13	0	0	2.041	0.796	0.330857	0.986217	91.42	29.9	137.2	68.6	94.2	1.26001e+08	6.29413e+07	8.65093e+07	High	High	High	1	Met-loss+Acetyl [N-Term]
FALSE	High	Master Protein	Q92575	UBX domain-containing protein 4 [OS=Homo sapiens]	0	62.838	27	7	33	7	508	56.7	6.38	63.57	7	0	0	1.274	0.993	0.775955	0.684393	135.17	17.45	147.7	105.3	47.1	7.80796e+07	5.56654e+07	2.48947e+07	High	High	High	1
FALSE	High	Master Protein	Q8TAT6-1	Nuclear protein localization protein 4 homolog [OS=Homo sapiens]	0	62.794	27	11	31	11	608	68.1	6.38	67.85	11	0	0	1.265	0.819	0.820287	0.95356	109.19	32.43	45	111.1	143.9	1.61864e+07	3.99849e+07	5.17608e+07	High	High	High	1	Met-loss+Acetyl [N-Term]
FALSE	High	Master Protein	P40925	Malate dehydrogenase, cytoplasmic [OS=Homo sapiens]	0	62.76	38	11	43	11	334	36.4	7.36	62.95	11	0	0	0.533	0.729	0.867346	0.95356	44.95	20.96	93.6	97.8	108.6	2.04077e+08	213065283	2.3676e+08	High	High	High	1
FALSE	High	Master Protein	Q9Y6M1	Insulin-like growth factor 2 mRNA-binding protein 2 [OS=Homo sapiens]	0	62.609	24	10	24	8	599	66.1	8.46	57.35	10	0	0	1.827	0.645	0.665215	0.92336	48.26	16.3	142.6	76.2	81.2	2.66579e+07	1.42364e+07	1.51883e+07	High	High	High	1
FALSE	High	Master Protein	Q9UKM9-1	RNA-binding protein Raly [OS=Homo sapiens]	0	62.594	45	10	17	10	306	32.4	9.17	32.86	10	0	0	0.488	0.719	0.79527	0.967455	64.06	54.7	77.7	132.6	89.7	5.36427e+07	9.15215e+07	6.19206e+07	High	High	High	1
FALSE	High	Master Protein	Q04206	Transcription factor p65 [OS=Homo sapiens]	0	62.526	28	12	29	12	551	60.2	5.68	42.36	12	0	0	0.908	1.03	0.954359	0.571861	75.46	48.04	86.1	107.6	106.3	3.75821e+07	4.69921e+07	4.63991e+07	High	High	High	1
FALSE	High	Master Protein	P52306-1	Rap1 GTPase-GDP dissociation stimulator 1 [OS=Homo sapiens]	0	62.489	26	10	17	10	607	66.3	5.31	32.69	10	0	0	0.01	0.587	3.5959e-17	0.837304		63.26		126.6	173.4		1.85835e+07	2.54508e+07	Not Found	High	High	1
FALSE	High	Master Protein	P12081	Histidine--tRNA ligase, cytoplasmic [OS=Homo sapiens]	0	62.409	36	15	29	10	509	57.4	5.88	48.17	15	0	5	0.514	0.93	0.841332	0.843777	136.17	43.73	124.6	107.8	67.6	1.32073e+08	1.1426e+08	7.16209e+07	High	High	High	1
FALSE	High	Master Protein	Q04828	aldo-keto reductase family 1 member C1 [OS=Homo sapiens]	0	62.285	38	11	25	3	323	36.8	7.88	43.26	11	0	0	0.289	0.442	0.439337	0.502891	0	0	42.6	65.2	192.2	3.07699e+06	4.70734e+06	1.38781e+07	Peak Found	High	High	1
FALSE	High	Master Protein	O95232-1	Luc7-like protein 3 [OS=Homo sapiens]	0	62.285	24	8	36	8	432	51.4	9.79	81.67	8	0	0	1.026	0.831	0.865081	0.979654	88.48	31.95	148.8	91.5	59.7	2.34858e+08	144417248	9.41474e+07	High	High	High	1	Acetyl [N-Term]
FALSE	High	Master Protein	Q93034	Cullin-5 [OS=Homo sapiens]	0	62.205	20	12	28	12	780	90.9	7.94	23.19	12	0	0	0.917	0.816	0.999229	0.984377	22.9	20.77	52.7	73.8	173.6	9.20983e+06	1.29024e+07	3.03595e+07	High	High	High	1
FALSE	High	Master Protein	P50416	Carnitine O-palmitoyltransferase 1, liver isoform [OS=Homo sapiens]	0	62.17	23	15	35	15	773	88.3	8.65	53.61	15	0	0	1.285	0.714	0.719519	0.957294	56.67	51.1	74.2	39.5	186.4	6.38766e+07	3.39812e+07	1.60489e+08	High	High	High	1
FALSE	High	Master Protein	Q16778	Histone H2B type 2-E [OS=Homo sapiens]	0	62.071	53	9	65	2	126	13.9	10.32	86.71	9	0	8	5.823	0.909	0.0134088	0.898165	127.19	135.74	93	99.6	107.5	5.14762e+08	5.51225e+08	5.94916e+08	Not Found	High	High	1
FALSE	High	Master Protein	Q03164	Histone-lysine N-methyltransferase 2A [OS=Homo sapiens]	0	62.053	5	13	20	13	3969	431.5	9.09	23.53	13	0	0		0.261		0.120372		0	224.9	29.5	45.6	3.06114e+07	4.00965e+06	6.20396e+06	High	High	High	1
FALSE	High	Master Protein	O75390	citrate synthase, mitochondrial [OS=Homo sapiens]	0	62.029	37	11	29	11	466	51.7	8.32	59.02	11	0	0	0.597	0.483	0.924836	0.263132	11.75	49.69	52.3	79.7	168	3.35195e+07	5.10916e+07	1.07746e+08	High	High	High	1
FALSE	High	Master Protein	O60361	putative nucleoside diphosphate kinase [OS=Homo sapiens]	0	62.004	55	6	36	1	137	15.5	8.57	76.86	6	0	0	0.01	0.01	3.5959e-17	6.92344e-17					300			2.70272e+07	Not Found	High	High	1
FALSE	High	Master Protein	Q13131	5'-AMP-activated protein kinase catalytic subunit alpha-1 [OS=Homo sapiens]	0	61.978	23	9	24	9	559	64	8.12	58.25	9	0	0	1.893	0.927	0.665215	0.862479	69.12	39.49	32.6	139.4	128	7.77114e+06	3.32334e+07	3.04968e+07	High	High	High	1
FALSE	High	Master Protein	Q86UE4	protein LYRIC [OS=Homo sapiens]	0	61.935	37	14	22	14	582	63.8	9.32	45.82	14	0	0	3.78	1.143	0.1115	0.451434	112.24	66.3	166.3	79.7	54	8.10237e+07	3.88303e+07	2.62884e+07	High	High	High	1
FALSE	High	Master Protein	Q9ULT8	E3 ubiquitin-protein ligase hectd1 [OS=Homo sapiens]	0	61.877	8	16	20	16	2610	289.2	5.35	27.03	16	0	0	0.721	0.516	0.940657	0.602025	41.24	35.18	58.1	97.6	144.3	8.22353e+06	1.37974e+07	2.04051e+07	High	High	High	1
FALSE	High	Master Protein	Q9BQA1	Methylosome protein 50 [OS=Homo sapiens]	0	61.778	54	10	24	10	342	36.7	5.17	51.02	10	0	0	1.003	0.992	0.932381	0.675008	74.01	42.39	78.3	139.8	81.9	3.91948e+07	6.9939e+07	4.09549e+07	High	High	High	1
FALSE	High	Master Protein	Q03169	Tumor necrosis factor alpha-induced protein 2 [OS=Homo sapiens]	0	61.735	25	12	15	12	654	72.6	6.46	35.53	12	0	0	0.63	0.694	0.795226	0.985103	0	0	21.4	209.1	69.4	690188	6742285	2.23866e+06	Peak Found	High	High	1
FALSE	High	Master Protein	P50995	annexin A11 [OS=Homo sapiens]	0	61.725	29	13	26	13	505	54.4	7.65	43.05	13	0	0	0.444	0.649	0.728845	0.868639	178.29	40.58	107.2	82.2	110.5	8.45952e+07	6.48575e+07	8.71874e+07	High	High	High	1
FALSE	High	Master Protein	P08621-1	U1 small nuclear ribonucleoprotein 70 kDa [OS=Homo sapiens]	0	61.615	29	8	30	8	437	51.5	9.94	56.36	8	0	0	3.074	1.906	0.150004	0.00196445	141.05	99.95	141.7	106.1	52.2	9.41022e+07	7.04716e+07	3.46363e+07	High	High	High	1	Met-loss+Acetyl [N-Term]
FALSE	High	Master Protein	P08754	Guanine nucleotide-binding protein G(k) subunit alpha [OS=Homo sapiens]	0	61.489	38	10	45	6	354	40.5	5.69	80.59	10	0	0	0.505	0.566	0.839532	0.633203	0	45.54	103.7	111.8	84.5	5.60143e+07	6.03733e+07	4.56221e+07	High	High	High	1
FALSE	High	Master Protein	O43847-1	Nardilysin [OS=Homo sapiens]	0	61.458	19	17	24	17	1150	131.5	5	25.08	17	0	0	0.514	0.717	0.841701	0.972209	65.91	15.85	18.7	107.7	173.6	8.50873e+06	4.88863e+07	7.88262e+07	High	High	High	1
FALSE	High	Master Protein	Q8N4C8-1	Misshapen-like kinase 1 [OS=Homo sapiens]	0	61.419	14	15	37	8	1332	149.7	7.85	61.95	15	0	0	4.055	0.676	0.163098	0.948907	0.46	111.47	189.6	53.2	57.1	5.449e+07	15292712	1.64214e+07	High	High	High	1
FALSE	High	Master Protein	P55209	Nucleosome assembly protein 1-like 1 [OS=Homo sapiens]	0	61.333	35	8	40	2	391	45.3	4.46	77	8	0	6	0.108	0.503	0.0240562	0.255702	36.26	16.33	17.5	109.3	173.2	1.86308e+07	1.16387e+08	1.84321e+08	Not Found	High	High	1
FALSE	High	Master Protein	Q01130	serine/arginine-rich splicing factor 2 [OS=Homo sapiens]	0	61.33	30	6	78	6	221	25.5	11.85	166.83	6	0	0	2.609	0.931	0.208789	0.871552	99.18	60.87	131.9	78.4	89.6	2.00256e+08	1.19092e+08	1.361e+08	High	High	High	1	Met-loss+Acetyl [N-Term]
FALSE	High	Master Protein	Q16513	Serine/threonine-protein kinase N2 [OS=Homo sapiens]	0	61.304	19	13	23	13	984	112	6.3	39.59	13	0	0	0.91	0.642	0.976374	0.895131	179.25	15.72	112.2	69.7	118.1	3.06481e+07	1.90391e+07	3.2274e+07	High	High	High	1
FALSE	High	Master Protein	O43854-1	EGF-like repeat and discoidin I-like domain-containing protein 3 [OS=Homo sapiens]	0	61.202	34	10	17	10	480	53.7	7.28	27.04	10	0	0	0.01	0.857	3.5959e-17	0.957294		22.83		171.8	128.2		2.08949e+07	1.55832e+07	Not Found	High	High	1
FALSE	High	Master Protein	O75436-1	Vacuolar protein sorting-associated protein 26A [OS=Homo sapiens]	0	61.174	46	11	41	11	327	38.1	6.57	83.39	11	0	0	0.571	0.769	0.900969	0.986217	62.59	18.42	72.8	87	140.2	8.3564e+07	9.98812e+07	1.6101e+08	High	High	High	1
FALSE	High	Master Protein	Q08AD1	Calmodulin-regulated spectrin-associated protein 2 [OS=Homo sapiens]	0	61.025	14	14	22	14	1489	168	6.8	35.62	14	0	0	0.892	0.968	0.993361	0.832469	44.69	64.2	116.4	115.8	67.9	2.95925e+07	2.94375e+07	1.72573e+07	High	High	High	1
FALSE	High	Master Protein	Q9Y4G6	Talin-2 [OS=Homo sapiens]	0	60.991	8	16	35	7	2542	271.4	5.57	51.58	16	0	0	0.825	1.064	0.953968	0.827619	0	0	168.8	85.3	45.9	8.5292e+06	4.31195e+06	2.32046e+06	High	High	High	1
FALSE	High	Master Protein	Q8N3U4-1	Cohesin subunit SA-2 [OS=Homo sapiens]	0	60.927	14	11	19	11	1231	141.2	5.43	37.9	11	0	0	0.502	1.255	0.788502	0.473142	38.44	73.78	15.1	174.9	110	2.31543e+06	2.68607e+07	1.68877e+07	Peak Found	High	High	1
FALSE	High	Master Protein	Q8TCJ2	Dolichyl-diphosphooligosaccharide--protein glycosyltransferase subunit STT3B [OS=Homo sapiens]	0	60.819	17	15	31	13	826	93.6	8.91	44.98	15	0	2	2.492	1.525	0.196534	0.0372478	171.62	50.77	123.9	107.9	68.2	1.25442e+08	1.09319e+08	6.90576e+07	High	High	High	1	Met-loss+Acetyl [N-Term]
FALSE	High	Master Protein	O15460-1	Prolyl 4-hydroxylase subunit alpha-2 [OS=Homo sapiens]	0	60.789	28	13	25	13	535	60.9	5.71	42.35	13	0	0	0.569	0.676	0.896407	0.939118	83.52	60.21	179.5	59.2	61.3	1.40949e+08	4.6447e+07	4.81151e+07	High	High	High	1
FALSE	High	Master Protein	P62263	40S ribosomal protein S14 [OS=Homo sapiens]	0	60.753	36	5	33	5	151	16.3	10.05	75.82	5	0	0	0.299	1.211	0.448077	0.312674	146.83	81.95	199.5	82	18.6	7.23195e+08	2.97268e+08	6.72767e+07	High	High	High	1
FALSE	High	Master Protein	O43252	bifunctional 3'-phosphoadenosine 5'-phosphosulfate synthase 1 [OS=Homo sapiens]	0	60.742	25	11	26	10	624	70.8	6.86	32.34	11	0	0	0.938	0.724	0.983973	0.985743	146.75	29.83	98.3	113.7	88	2.68072e+07	3.10182e+07	2.4004e+07	High	High	High	1
FALSE	High	Master Protein	P52565-1	rho GDP-dissociation inhibitor 1 [OS=Homo sapiens]	0	60.717	70	9	50	9	204	23.2	5.11	84.15	9	0	0	0.483	0.636	0.814551	0.763672	62.49	31.52	67.8	93.4	138.8	1.60483e+08	2.21153e+08	3.285e+08	High	High	High	1	Met-loss+Acetyl [N-Term]
FALSE	High	Master Protein	P48307	Tissue factor pathway inhibitor 2 [OS=Homo sapiens]	0	60.473	52	10	55	10	235	26.9	8.53	88.27	10	0	0	1.129	0.835	0.813534	0.976644	56.28	49.56	125.5	75	99.5	3.72226e+08	2.22582e+08	2.95224e+08	High	High	High	1
FALSE	High	Master Protein	Q86UU1-1	pleckstrin homology-like domain family B member 1 [OS=Homo sapiens]	0	60.271	12	11	15	11	1377	151.1	8.63	32.33	11	0	0	0.307	0.659	0.456708	0.92336	0	7.16	36.4	81.6	182	7.72308e+06	1.73002e+07	3.85822e+07	High	High	High	1
FALSE	High	Master Protein	O75400	pre-mRNA-processing factor 40 homolog A [OS=Homo sapiens]	0	60.256	15	10	23	10	957	108.7	7.56	49.05	10	0	0	0.443	0.733	0.744584	0.986217	64.64	7.1	82.5	105.6	111.9	2.77163e+07	3.55119e+07	3.76182e+07	High	High	High	1
FALSE	High	Master Protein	Q8IZ83	Aldehyde dehydrogenase family 16 member A1 [OS=Homo sapiens]	0	60.196	19	10	17	10	802	85.1	6.79	44.66	10	0	0	0.385	0.649	0.60786	0.907607	22.92	36.9	46.5	102.8	150.7	1.09571e+07	2.421e+07	3.54983e+07	High	High	High	1
FALSE	High	Master Protein	O60610-1	Protein diaphanous homolog 1 [OS=Homo sapiens]	0	60.028	12	15	24	15	1272	141.3	5.41	29.8	15	0	0	1.064	0.646	0.846409	0.797025	23.69	3.19	133.8	66.1	100.1	2.50597e+08	1.23753e+08	1.87465e+08	High	High	High	1
FALSE	High	Master Protein	Q14254	Flotillin-2 [OS=Homo sapiens]	0	60.003	32	11	27	11	428	47	5.25	55.71	11	0	0	0.258	0.633	0.29012	0.814646	111.77	50.01	112.1	110.8	77.1	9.4939e+07	9.38008e+07	6.52889e+07	High	High	High	1
FALSE	High	Master Protein	Q9NUU7	ATP-dependent RNA helicase DDX19A [OS=Homo sapiens]	0	59.852	39	15	32	2	478	53.9	6.58	66.19	15	0	12	1.028	0.845	0.846349	0.957313	32.73	58.38	103.3	102.7	94	9.17484e+07	9.12146e+07	8.34788e+07	High	High	High	1	Met-loss+Acetyl [N-Term]
FALSE	High	Master Protein	Q9BTV4	Transmembrane protein 43 [OS=Homo sapiens]	0	59.732	37	11	26	11	400	44.8	8.13	41.2	11	0	0	0.458	0.693	0.775955	0.902317	107.53	36.97	122.1	78.7	99.3	1.90352e+08	1.22732e+08	1.54798e+08	High	High	High	1
FALSE	High	Master Protein	Q8TAQ2	SWI/SNF complex subunit SMARCC2 [OS=Homo sapiens]	0	59.628	13	12	20	7	1214	132.8	5.69	49.29	12	0	4	1.469	0.566	0.813878	0.752229	44.02	63.3	89.9	68	142.2	1.52865e+07	1.1558e+07	2.41745e+07	High	High	High	1
FALSE	High	Master Protein	Q6PI48	Aspartate--tRNA ligase, mitochondrial [OS=Homo sapiens]	0	59.575	21	9	16	9	645	73.5	8.02	37.69	9	0	0	0.368	1.061	0.547541	0.72897	83.8	14.92	22.7	139.5	137.9	3.66459e+06	2.25624e+07	2.2298e+07	Peak Found	High	High	1
FALSE	High	Master Protein	Q15907	Ras-related protein Rab-11B [OS=Homo sapiens]	0	59.479	55	11	32	1	218	24.5	5.94	63.74	11	0	9	1.013	0.567	0.869801	0.502155	128.6	55.8	110.1	107.7	82.2	1.81194e+08	1.77141e+08	1.3525e+08	Not Found	High	High	1	Met-loss+Acetyl [N-Term]
FALSE	High	Master Protein	Q5VZK9	F-actin-uncapping protein LRRC16A [OS=Homo sapiens]	0	59.346	14	13	21	13	1371	151.5	7.85	37.18	13	0	0	0.326	0.412	0.524476	0.275242	129.67	67.12	101	87.8	111.3	2.28154e+07	1.98356e+07	2.51495e+07	High	High	High	1
FALSE	High	Master Protein	O95486-1	Protein transport protein Sec24A [OS=Homo sapiens]	0	59.333	17	14	30	13	1093	119.7	7.66	45.41	14	0	1	1.271	0.827	0.765682	0.944728	103.57	26.71	111.1	108.4	80.5	5.96219e+07	5.82003e+07	4.31947e+07	High	High	High	1
FALSE	High	Master Protein	Q7Z3U7-1	Protein MON2 homolog [OS=Homo sapiens]	0	59.317	11	15	24	15	1717	190.2	6.06	21.04	15	0	0	2.42	0.881	0.463092	0.940828	0	30.26	11.8	146	142.2	1.79994e+06	2.22764e+07	2.16826e+07	High	High	High	1
FALSE	High	Master Protein	Q9UJS0	Calcium-binding mitochondrial carrier protein Aralar2 [OS=Homo sapiens]	0	59.271	31	15	24	10	675	74.1	8.62	39	15	0	3	0.429	0.808	0.726077	0.964149	116.71	40.87	37.8	102.7	159.6	1.37449e+07	3.73381e+07	5.80314e+07	High	High	High	1
FALSE	High	Master Protein	O95433	activator of 90 kDa heat shock protein ATPase homolog 1 [OS=Homo sapiens]	0	59.238	45	11	22	11	338	38.3	5.53	49.86	11	0	0	5.32	0.901	0.041191	0.876261	144.03	20.18	89.9	144.6	65.5	5.36803e+07	8.63169e+07	3.90797e+07	High	High	High	1
FALSE	High	Master Protein	Q99439	Calponin-2 [OS=Homo sapiens]	0	59.095	41	9	43	8	309	33.7	7.33	88.69	9	0	0	0.706	1.335	0.982739	0.165137	137.94	56.57	125.5	110.8	63.7	1.01023e+08	8.91577e+07	5.128e+07	High	High	High	1
FALSE	High	Master Protein	O15439-1	multidrug resistance-associated protein 4 [OS=Homo sapiens]	0	59.005	15	15	22	15	1325	149.4	8.19	31.28	15	0	0	0.497	0.503	0.765682	0.555206	63.67	37.42	26.5	118.3	155.2	3.04635e+06	13587807	1.78193e+07	High	High	High	1
FALSE	High	Master Protein	P46934-4	Isoform 4 of E3 ubiquitin-protein ligase NEDD4 [OS=Homo sapiens]	0	58.995	14	9	22	9	900	104.2	5.97	42.44	9	0	0	1.167	0.72	0.927326	0.981634	27.38	41.21	81.5	104.4	114.1	1.69884e+07	2.17755e+07	2.3786e+07	High	High	High	1	Met-loss+Acetyl [N-Term]
FALSE	High	Master Protein	O43852-4	Isoform 4 of Calumenin [OS=Homo sapiens]	0	58.915	49	11	23	1	323	38.1	4.58	38.54	11	0	0	0.806	0.3	0.9399	0.171495	0	0	114.9	42.7	142.5	3.53149e+06	1.31211e+06	4.37956e+06	High	Peak Found	Peak Found	1
FALSE	High	Master Protein	Q96S97	myeloid-associated differentiation marker [OS=Homo sapiens]	0	58.803	18	5	27	5	322	35.3	8.15	67.43	5	0	0	3.243	1.46	0.116734	0.071791	290.74	68.68	68.7	126.9	104.3	1.04889e+08	1.93755e+08	1.59272e+08	High	High	High	1	Met-loss [N-Term]
FALSE	High	Master Protein	P50502	Hsc70-interacting protein [OS=Homo sapiens]	0	58.787	27	9	32	9	369	41.3	5.27	44.77	9	0	0	0.77	0.589	0.990969	0.598409	125.57	27.55	96.9	81.8	121.3	1.05477e+08	89095183	1.32083e+08	High	High	High	1
FALSE	High	Master Protein	P05455	Lupus La protein [OS=Homo sapiens]	0	58.729	33	11	28	11	408	46.8	7.12	67.37	11	0	0	0.604	0.497	0.937291	0.326068	82.51	26.68	121.5	59.1	119.5	9.84936e+07	4.79098e+07	9.68905e+07	High	High	High	1
FALSE	High	Master Protein	Q9UMR2-1	ATP-dependent RNA helicase DDX19B [OS=Homo sapiens]	0	58.684	39	14	31	1	479	53.9	6.3	67.91	14	0	0	0.01	0.01	3.5959e-17	6.92344e-17					300			5.68672e+06	Not Found	High	High	1	Met-loss+Acetyl [N-Term]
FALSE	High	Master Protein	Q96T23	remodeling and spacing factor 1 [OS=Homo sapiens]	0	58.628	12	13	18	13	1441	163.7	5.01	27.89	13	0	0	1.857	0.922	0.357331	0.85005	57.05	38.01	109.1	93.3	97.6	8.8253e+07	7.55042e+07	7.89633e+07	High	High	High	1
FALSE	High	Master Protein	P30086	phosphatidylethanolamine-binding protein 1 [OS=Homo sapiens]	0	58.48	62	7	24	7	187	21	7.53	63.97	7	0	0	0.477	0.425	0.784272	0.126128	132.28	24.91	191.2	57.8	50.9	1.98458e+08	6.00224e+07	5.28322e+07	High	High	High	1
FALSE	High	Master Protein	P46977	Dolichyl-diphosphooligosaccharide--protein glycosyltransferase subunit STT3A [OS=Homo sapiens]	0	58.478	22	15	52	13	705	80.5	8.07	62.61	15	0	0	2.201	1.319	0.310837	0.173972	165.58	41.3	142.7	108.6	48.7	2.2701e+08	1.72867e+08	7.75252e+07	High	High	High	1
FALSE	High	Master Protein	Q9Y450-1	HBS1-like protein [OS=Homo sapiens]	0	58.469	22	10	21	10	684	75.4	6.61	43.7	10	0	0	1.176	0.795	0.854742	0.980333	41.97	34.46	234.3	35	30.8	8.91407e+07	1.33139e+07	1.1703e+07	High	High	High	1
FALSE	High	Master Protein	Q13310	Polyadenylate-binding protein 4 [OS=Homo sapiens]	0	58.43	21	10	20	5	644	70.7	9.26	27.29	10	0	0	0.01	0.811	3.5959e-17	0.969548		2.58		132.7	167.3		3.04751e+07	3.84166e+07	Not Found	High	High	1
FALSE	High	Master Protein	O15013	rho guanine nucleotide exchange factor 10 [OS=Homo sapiens]	0	58.406	16	14	19	14	1369	151.5	5.68	31.35	14	0	0	0.979	0.969	0.982739	0.852118	87.19	8.68	120.3	76.2	103.5	2.40266e+07	1.52156e+07	2.06804e+07	High	High	High	1
FALSE	High	Master Protein	Q8TCT9-2	Isoform 2 of Minor histocompatibility antigen H13 [OS=Homo sapiens]	0	58.387	32	11	50	2	426	46.8	7.23	85.5	11	0	0	0.01	0.517	3.5959e-17	0.798112		0		102.3	197.7		1.98951e+06	3.8469e+06	Not Found	High	High	1
FALSE	High	Master Protein	O76094	Signal recognition particle subunit SRP72 [OS=Homo sapiens]	0	58.383	21	10	19	10	671	74.6	9.26	49.83	10	0	0	0.917	0.547	0.930224	0.422405	136.33	39.63	116.3	59.2	124.5	3.42164e+08	1.74218e+08	3.66491e+08	High	High	High	1	Met-loss+Acetyl [N-Term]
FALSE	High	Master Protein	Q8NDH3	Probable aminopeptidase NPEPL1 [OS=Homo sapiens]	0	58.285	35	11	18	11	523	55.8	6.87	22.24	11	0	0	0.952	0.784	0.980623	0.992551	0	68.78	65.1	112.2	122.8	1.72291e+07	29705505	3.25227e+07	High	High	High	1
FALSE	High	Master Protein	P49023-4	Isoform 4 of Paxillin [OS=Homo sapiens]	0	58.163	36	9	14	1	424	46.6	7.08	24.96	9	0	0													Not Found	Not Found	High	1	Met-loss [N-Term]
FALSE	High	Master Protein	Q7L2H7	Eukaryotic translation initiation factor 3 subunit M [OS=Homo sapiens]	0	58.033	37	8	15	8	374	42.5	5.63	34.09	8	0	0	0.11	0.789	0.0255961	0.992637	0	14.1	5.6	132	162.4	703562	1.66433e+07	2.0486e+07	Peak Found	High	High	1	Met-loss+Acetyl [N-Term]
FALSE	High	Master Protein	P30048	Thioredoxin-dependent peroxide reductase, mitochondrial [OS=Homo sapiens]	0	58.031	40	7	21	7	256	27.7	7.78	50.54	7	0	0	0.258	0.647	0.274984	0.822523	102.08	4.83	34.6	129.6	135.9	2.77286e+07	1.03955e+08	1.08982e+08	High	High	High	1
FALSE	High	Master Protein	P52788-1	Spermine synthase [OS=Homo sapiens]	0	57.827	52	13	24	13	366	41.2	5.02	50.5	13	0	0	0.491	0.797	0.805104	0.987206	81.24	71.29	37.2	125.4	137.3	2.0802e+07	7.00563e+07	7.66875e+07	High	High	High	1
FALSE	High	Master Protein	P42330-2	Isoform 2 of Aldo-keto reductase family 1 member C3 [OS=Homo sapiens]	0	57.826	59	9	28	1	204	23.3	7.99	51.49	9	0	0	0.112	0.225	0.0279033	0.00355685	0	0	25.2	50.5	224.3	2.11508e+06	4234332	1.88107e+07	Peak Found	Peak Found	High	1	Met-loss [N-Term]
FALSE	High	Master Protein	O95793	double-stranded RNA-binding protein Staufen homolog 1 [OS=Homo sapiens]	0	57.817	25	11	23	11	577	63.1	9.44	37.55	11	0	0	0.492	0.662	0.791632	0.904801	99.85	47.06	98.9	101.7	99.4	6.02206e+07	6.19341e+07	6.05259e+07	High	High	High	1
FALSE	High	Master Protein	Q9BYX2	TBC1 domain family member 2A [OS=Homo sapiens]	0	57.789	21	11	16	11	928	105.3	6.58	28.97	11	0	0		0.756		0.992898		26.15	43.2	94.8	161.9	2.92537e+06	6.41453e+06	1.09546e+07	High	High	High	1
FALSE	High	Master Protein	P27695	DNA-(apurinic or apyrimidinic site) lyase [OS=Homo sapiens]	0	57.784	36	8	29	8	318	35.5	8.12	57.28	8	0	0	0.346	0.553	0.515964	0.594139	85.62	59.85	59.8	77.3	162.9	3.047e+07	3.93826e+07	8.30379e+07	High	High	High	1
FALSE	High	Master Protein	P10515	Dihydrolipoyllysine-residue acetyltransferase component of pyruvate dehydrogenase complex, mitochondrial [OS=Homo sapiens]	0	57.784	22	10	21	10	647	69	7.84	44.36	10	0	0	0.895	0.637	0.980623	0.878728	73.56	58.46	82.5	103	114.4	2.4863e+07	3.10372e+07	3.44779e+07	High	High	High	1
FALSE	High	Master Protein	Q9UIQ6-1	Leucyl-cystinyl aminopeptidase [OS=Homo sapiens]	0	57.747	17	13	19	13	1025	117.3	5.73	37.8	13	0	0	0.753	0.691	0.954031	0.959684	117.2	29.72	42.3	101.4	156.2	8.04373e+06	1.92747e+07	2.96854e+07	High	High	High	1
FALSE	High	Master Protein	Q9HCC0-1	Methylcrotonoyl-CoA carboxylase beta chain, mitochondrial [OS=Homo sapiens]	0	57.727	36	12	27	12	563	61.3	7.68	44.06	12	0	0		0.738		0.992898		54.96	32.4	148	119.6	3.73398e+06	1.70633e+07	1.37864e+07	High	High	High	1
FALSE	High	Master Protein	P16989-1	Y-box-binding protein 3 [OS=Homo sapiens]	0	57.668	40	9	29	6	372	40.1	9.77	54.81	9	0	3	1.403	0.443	0.60729	0.158934	61.37	22.08	123.4	57.1	119.6	7.47989e+07	34600683	7.25078e+07	High	High	High	1	Met-loss+Acetyl [N-Term]
FALSE	High	Master Protein	O00231	26S proteasome non-ATPase regulatory subunit 11 [OS=Homo sapiens]	0	57.609	34	12	24	12	422	47.4	6.48	50.46	12	0	0	0.279	0.537	0.424202	0.58258	181.68	13.34	84.1	97.6	118.3	3.19796e+07	3.71302e+07	4.50087e+07	High	High	High	1	Met-loss+Acetyl [N-Term]
FALSE	High	Master Protein	Q99459	Cell division cycle 5-like protein [OS=Homo sapiens]	0	57.586	25	12	17	12	802	92.2	8.18	27.49	12	0	0	1.125	0.618	0.937291	0.88043	68.19	36.48	82.6	74	143.3	1.66958e+07	14956276	2.89598e+07	High	High	High	1
FALSE	High	Master Protein	Q7Z5K2-1	Wings apart-like protein homolog [OS=Homo sapiens]	0	57.533	14	11	13	11	1190	132.9	5.44	21.81	11	0	0	1.073	0.896	0.954359	0.912364	36.81	13.61	101.9	85.8	112.4	1.57897e+07	1.32977e+07	1.74167e+07	High	High	High	1
FALSE	High	Master Protein	Q9BST9	Rhotekin [OS=Homo sapiens]	0	57.477	23	7	11	7	563	62.6	7.44	28.18	7	0	0	0.376	0.781	0.619866	0.984377	0	17.31	17.8	71.2	211	1.15937e+06	4.64101e+06	1.37461e+07	Peak Found	High	High	1
FALSE	High	Master Protein	Q96T37-1	Putative RNA-binding protein 15 [OS=Homo sapiens]	0	57.369	21	15	27	15	977	107.1	10.08	35.11	15	0	0	7.273	1.799	0.00725667	0.0128109	122.9	81.06	172.5	78.1	49.4	1.0259e+08	4.64702e+07	2.93648e+07	High	High	High	1
FALSE	High	Master Protein	P67809	Nuclease-sensitive element-binding protein 1 [OS=Homo sapiens]	0	57.366	55	8	23	5	324	35.9	9.88	46.76	8	0	0	11.597	2.667	0.00285181	0.00246651	489.47	469.24	191.7	42	66.2	6.66949e+07	14620989	2.30415e+07	High	High	High	1	Met-loss+Acetyl [N-Term]
FALSE	High	Master Protein	Q99567	Nuclear pore complex protein Nup88 [OS=Homo sapiens]	0	57.331	25	11	20	11	741	83.5	5.69	44.64	11	0	0	0.748	0.618	0.954359	0.878728	100.61	23.52	53.2	118.5	128.3	7.64142e+06	1.70142e+07	1.84321e+07	High	High	High	1	Met-loss+Acetyl [N-Term]
FALSE	High	Master Protein	P51531	Probable global transcription activator SNF2L2 [OS=Homo sapiens]	0	57.326	11	14	23	5	1590	181.2	7.2	30.55	14	0	0	2.999		0.560596		0		115.5	77.8	106.7	4.92982e+06	3.31866e+06	4.55489e+06	High	High	High	1
FALSE	High	Master Protein	Q86XL3-1	ankyrin repeat and LEM domain-containing protein 2 [OS=Homo sapiens]	0	57.315	21	14	19	14	938	104.1	7.09	31.37	14	0	0	0.261	0.802	0.330406	0.984941	20.22	35.3	25.6	133.4	141	5.73944e+06	2.99096e+07	3.16311e+07	High	High	High	1
FALSE	High	Master Protein	O95394	phosphoacetylglucosamine mutase [OS=Homo sapiens]	0	57.197	26	11	25	11	542	59.8	6.25	58.32	11	0	0	0.542	0.462	0.858575	0.343904	59.9	17.21	72.2	49.4	178.3	1.71715e+07	1.17509e+07	4.23933e+07	High	High	High	1
FALSE	High	Master Protein	Q9NRF8	CTP synthase 2 [OS=Homo sapiens]	0	57.124	24	12	20	10	586	65.6	6.9	41.95	12	0	0	0.467	0.975	0.750696	0.822344	62.84	71.24	103.2	100.6	96.2	2.5397e+07	2.47555e+07	2.3686e+07	High	High	High	1
FALSE	High	Master Protein	P60981-1	Destrin [OS=Homo sapiens]	0	57.1	65	10	45	9	165	18.5	7.85	61.79	10	0	0	0.812	0.916	0.976374	0.888515	128.26	92.68	100.7	112.8	86.4	2.27423e+08	2.54789e+08	1.9517e+08	High	High	High	1	Met-loss+Acetyl [N-Term]
FALSE	High	Master Protein	P61160-1	Actin-related protein 2 [OS=Homo sapiens]	0	57.047	30	9	41	9	394	44.7	6.74	88.85	9	0	0	0.53	0.783	0.865081	0.99686	27.84	46.2	50.2	102.3	147.5	7.01933e+07	1.43133e+08	2.0642e+08	High	High	High	1
FALSE	High	Master Protein	P54578	Ubiquitin carboxyl-terminal hydrolase 14 [OS=Homo sapiens]	0	56.969	29	13	24	13	494	56	5.3	37.66	13	0	0	0.443	0.651	0.742627	0.895026	73.98	43.36	59.7	105.6	134.8	2.80661e+07	4.96425e+07	6.33767e+07	High	High	High	1	Met-loss [N-Term]
FALSE	High	Master Protein	Q9H2P0	Activity-dependent neuroprotector homeobox protein [OS=Homo sapiens]	0	56.858	16	14	21	14	1102	123.5	7.34	28.55	14	0	0	2.567	0.765	0.377602	0.999396	62.99	68.51	116.1	83.1	100.8	3.69452e+07	2.64345e+07	3.20651e+07	High	High	High	1	Acetyl [N-Term]
FALSE	High	Master Protein	O60231	Putative pre-mRNA-splicing factor ATP-dependent RNA helicase DHX16 [OS=Homo sapiens]	0	56.832	16	12	23	11	1041	119.2	6.8	38.92	12	0	0	1.558	0.985	0.752047	0.842802	94.3	39.28	102.5	52.6	144.9	2.1528e+07	1.10541e+07	3.04477e+07	High	High	High	1
FALSE	High	Master Protein	P29590-11	Isoform PML-11 of Protein PML [OS=Homo sapiens]	0	56.798	21	14	24	1	834	92.5	6.33	40.55	14	0	0	100		3.5959e-17				300			4.63538e+06			High	Not Found	Not Found	1
FALSE	High	Master Protein	P28074-1	proteasome subunit beta type-5 [OS=Homo sapiens]	0	56.787	43	10	35	2	263	28.5	6.92	61.95	10	0	8	0.708	0.601	0.990022	0.643852	81.22	46.97	165.7	87.1	47.2	2.77487e+08	1.45853e+08	7.90353e+07	High	High	High	1
FALSE	High	Master Protein	Q9GZR7	ATP-dependent RNA helicase DDX24 [OS=Homo sapiens]	0	56.708	21	14	24	14	859	96.3	9.06	32.5	14	0	0	1.745	0.893	0.642739	0.937285	50.67	33.43	136.9	60.9	102.2	3.66044e+07	1.62717e+07	2.73386e+07	High	High	High	1
FALSE	High	Master Protein	Q16706	Alpha-mannosidase 2 [OS=Homo sapiens]	0	56.573	15	13	27	12	1144	131.1	7.58	39.79	13	0	1	0.575	1.134	0.836692	0.508251	84.74	39.74	31.6	134.5	133.9	7.04307e+06	2.99226e+07	2.97987e+07	High	High	High	1
FALSE	High	Master Protein	Q86X55	Histone-arginine methyltransferase CARM1 [OS=Homo sapiens]	0	56.563	23	10	23	10	608	65.8	6.73	63.04	10	0	0	0.344	0.775	0.549779	0.99686	28.33	15.87	40.4	114.5	145.2	1.91951e+07	54430980	6.90493e+07	High	High	High	1	Met-loss+Acetyl [N-Term]
FALSE	High	Master Protein	P47755	F-actin-capping protein subunit alpha-2 [OS=Homo sapiens]	0	56.518	61	11	22	9	286	32.9	5.85	49.01	11	0	2	0.213	0.577	0.245734	0.667897	0	44.24	118.6	107.8	73.6	6.24132e+07	5.6739e+07	3.87012e+07	High	High	High	1	Met-loss+Acetyl [N-Term]
FALSE	High	Master Protein	Q01433-1	AMP deaminase 2 [OS=Homo sapiens]	0	56.452	16	13	26	13	879	100.6	6.93	39.96	13	0	0	0.922	1.074	0.991851	0.573244	0	32.79	44.8	170.9	84.3	1.14645e+07	4.37394e+07	2.15804e+07	High	High	High	1
FALSE	High	Master Protein	P60900	Proteasome subunit alpha type-6 [OS=Homo sapiens]	0	56.431	49	11	37	11	246	27.4	6.76	79.65	11	0	0	0.366	0.716	0.60919	0.939118	47.47	40.42	193.5	90.9	15.6	1.37837e+09	6.47669e+08	1.1108e+08	High	High	High	1
FALSE	High	Master Protein	Q86SF2	N-acetylgalactosaminyltransferase 7 [OS=Homo sapiens]	0	56.405	20	10	29	10	657	75.3	7.11	67.46	10	0	0	0.51	0.664	0.837615	0.890243	65.97	65.36	112.9	77.1	110	8.64785e+07	5.90375e+07	8.42746e+07	High	High	High	1
FALSE	High	Master Protein	P09493-4	Isoform 4 of Tropomyosin alpha-1 chain [OS=Homo sapiens]	0	56.346	45	13	31	2	284	32.8	4.77	56.32	13	0	6	1.926	0.578	0.408498	0.641732	97.66	5.23	174.8	54.1	71.1	2.1678e+08	6.71065e+07	8.81073e+07	High	High	High	1
FALSE	High	Master Protein	P50453	Serpin B9 [OS=Homo sapiens]	0	56.264	36	12	21	11	376	42.4	5.86	43.12	12	0	0	0.116	0.513	0.0184095	0.373844	168.94	45.46	30.5	96.7	172.7	1.79653e+07	5.68819e+07	1.01595e+08	High	High	High	1	Acetyl [N-Term]
FALSE	High	Master Protein	Q09028	Histone-binding protein RBBP4 [OS=Homo sapiens]	0	56.231	34	10	28	6	425	47.6	4.89	49.36	10	0	5	4.438	1.151	0.0459933	0.390511	130.18	29.59	59.1	166.1	74.8	5.25268e+07	147539823	6.64586e+07	High	High	High	1	Met-loss+Acetyl [N-Term]
FALSE	High	Master Protein	Q15008	26S proteasome non-ATPase regulatory subunit 6 [OS=Homo sapiens]	0	56.208	38	12	27	12	389	45.5	5.62	35.41	12	0	0	1.471	0.798	0.808212	0.985743	1416.09	32.5	75.6	138.8	85.6	1.76051e+07	3.2341e+07	1.99361e+07	High	High	High	1	Met-loss [N-Term]
FALSE	High	Master Protein	Q9Y4E1	WASH complex subunit 2C [OS=Homo sapiens]	0	56.191	15	12	22	1	1318	144.6	4.79	37.66	12	0	0													Not Found	High	Not Found	1
FALSE	High	Master Protein	O96019-1	Actin-like protein 6A [OS=Homo sapiens]	0	56.119	35	9	22	9	429	47.4	5.6	41.66	9	0	0	0.887	0.538	0.974224	0.618383	53.73	53.18	153.6	70.2	76.2	5.83704e+07	2.66894e+07	2.89601e+07	High	High	High	1	Met-loss+Acetyl [N-Term]
FALSE	High	Master Protein	Q14562	ATP-dependent RNA helicase dhx8 [OS=Homo sapiens]	0	55.995	16	14	18	13	1220	139.2	8.32	26.19	14	0	0	1.532	1.766	0.775814	0.0446072	25.03	50.59	105	104.6	90.4	1.53439e+07	1.52858e+07	1.32081e+07	High	High	High	1	Met-loss+Acetyl [N-Term]
FALSE	High	Master Protein	Q96RS6	NudC domain-containing protein 1 [OS=Homo sapiens]	0	55.99	32	13	19	13	583	66.7	5.11	33.86	13	0	0	4.403	1.023	0.109996	0.660877	121.4	30.91	108.8	112.1	79.1	4.34473e+07	4.47862e+07	3.15719e+07	High	High	High	1	Acetyl [N-Term]
FALSE	High	Master Protein	O94905-1	Erlin-2 [OS=Homo sapiens]	0	55.946	42	11	22	9	339	37.8	5.62	33.55	11	0	2	0.746	0.736	0.999401	0.992551	113.68	42.75	103.8	86.2	110.1	5.58026e+07	4.63501e+07	5.91992e+07	High	High	High	1
FALSE	High	Master Protein	Q96A33-1	Coiled-coil domain-containing protein 47 [OS=Homo sapiens]	0	55.929	30	12	21	12	483	55.8	4.87	39.64	12	0	0	0.694	0.726	0.976374	0.98063	83.21	38.2	92.8	95.7	111.5	5.58353e+07	5.7619e+07	6.71089e+07	High	High	High	1
FALSE	High	Master Protein	O14745	Na(+)/H(+) exchange regulatory cofactor NHE-RF1 [OS=Homo sapiens]	0	55.859	39	10	32	10	358	38.8	5.77	60.71	10	0	0	1.626	0.765	0.495618	0.999834	60.1	74.32	140.1	92.4	67.5	1.3404e+08	8.83683e+07	6.4578e+07	High	High	High	1	Met-loss+Acetyl [N-Term]
FALSE	High	Master Protein	Q9NTZ6	RNA-binding protein 12 [OS=Homo sapiens]	0	55.852	18	14	25	14	932	97.3	8.63	29.35	14	0	0	0.491	0.911	0.822112	0.896639	132.37	85.82	40.6	119.7	139.8	5.24794e+07	1.54883e+08	1.80891e+08	High	High	High	1
FALSE	High	Master Protein	Q9UL63-1	muskelin [OS=Homo sapiens]	0	55.785	23	12	16	12	735	84.7	6.34	23.52	12	0	0	1.722	0.938	0.636346	0.930967	335.7	104.69	230.4	35.8	33.8	2.59123e+07	4.02227e+06	3.80628e+06	High	High	High	1	Met-loss+Acetyl [N-Term]
FALSE	High	Master Protein	O43818	U3 small nucleolar RNA-interacting protein 2 [OS=Homo sapiens]	0	55.73	29	8	14	8	475	51.8	7.85	30.06	8	0	0	1.148	0.919	0.925456	0.913178	128.06	48.71	126.2	83.1	90.7	3.20011e+07	2.10631e+07	2.2979e+07	High	High	High	1
FALSE	High	Master Protein	O95602	DNA-directed RNA polymerase I subunit RPA1 [OS=Homo sapiens]	0	55.711	12	12	18	12	1720	194.7	7.03	31.51	12	0	0	0.208	0.77	0.22188	0.992551	51.67	12.95	29.5	101.7	168.9	2.73456e+06	9.44066e+06	1.56791e+07	High	High	High	1
FALSE	High	Master Protein	Q96L92	Sorting nexin-27 [OS=Homo sapiens]	0	55.661	31	11	21	11	541	61.2	6.49	22.87	11	0	0	1.269	1.3	0.793502	0.230177	11.86	25.35	94	82.2	123.8	3.56202e+07	3.11601e+07	4.69229e+07	High	High	High	1	Met-loss+Acetyl [N-Term]
FALSE	High	Master Protein	P22087	rRNA 2'-O-methyltransferase fibrillarin [OS=Homo sapiens]	0	55.657	37	11	33	11	321	33.8	10.18	57.03	11	0	0	1.673	1.015	0.514291	0.702266	90.03	45.9	50.9	107.6	141.5	7.04591e+07	1.48765e+08	1.95703e+08	High	High	High	1
FALSE	High	Master Protein	Q9H307	Pinin [OS=Homo sapiens]	0	55.497	20	11	22	11	717	81.6	7.14	32.75	11	0	0	1.16	0.632	0.829877	0.869281	124.46	33.12	171.6	73	55.4	1.02339e+08	4.35503e+07	3.3018e+07	High	High	High	1
FALSE	High	Master Protein	O76003	glutaredoxin-3 [OS=Homo sapiens]	0	55.428	45	11	30	11	335	37.4	5.39	67.87	11	0	0	0.533	0.546	0.858575	0.477804	94.57	26.85	93.6	68.7	137.7	8.54709e+07	6.26892e+07	1.25648e+08	High	High	High	1	Met-loss+Acetyl [N-Term]
FALSE	High	Master Protein	Q8N1G4	Leucine-rich repeat-containing protein 47 [OS=Homo sapiens]	0	55.372	24	10	26	10	583	63.4	8.28	47.09	10	0	0	1.127	0.857	0.885232	0.920988	112.71	23.27	87.8	122.3	89.9	3.38077e+07	4.71175e+07	3.46109e+07	High	High	High	1	Met-loss+Acetyl [N-Term]
FALSE	High	Master Protein	O14776-1	Transcription elongation regulator 1 [OS=Homo sapiens]	0	55.37	16	16	26	16	1098	123.8	8.65	37.65	16	0	0	0.199	0.707	0.23958	0.96905	24.36	50.53	72.2	142.6	85.2	3.179e+07	6.2833e+07	3.75524e+07	High	High	High	1
FALSE	High	Master Protein	Q96F07-2	Isoform 2 of Cytoplasmic FMR1-interacting protein 2 [OS=Homo sapiens]	0	55.322	12	13	28	6	1253	145.6	7.05	42.37	13	0	0	1.943	2.002	0.631534	0.150322	0	0	177.2	101.5	21.3	1.84869e+07	10591363	2.2185e+06	High	High	High	1
FALSE	High	Master Protein	Q8IWA0	WD repeat-containing protein 75 [OS=Homo sapiens]	0	55.287	23	14	19	14	830	94.4	5.96	30.16	14	0	0	1.578	1.242	0.769468	0.401971	54.43	44.8	118.5	124.2	57.4	3.01156e+07	3.1563e+07	1.459e+07	High	High	High	1	Acetyl [N-Term]
FALSE	High	Master Protein	Q12797	Aspartyl/Asparaginyl beta-hydroxylase [OS=Homo sapiens]	0	55.244	24	12	23	12	758	85.8	5.01	41.23	12	0	0	1.005	0.486	0.888875	0.383132	81.32	35.43	102.6	65.1	132.3	4.40902e+07	2.79865e+07	5.68929e+07	High	High	High	1
FALSE	High	Master Protein	Q2NL82	Pre-rRNA-processing protein TSR1 homolog [OS=Homo sapiens]	0	55.191	22	12	26	12	804	91.8	7.42	42.27	12	0	0	1.243	0.859	0.837115	0.934036	68.82	74.56	84.5	98.9	116.6	2.99394e+07	3.5033e+07	4.13351e+07	High	High	High	1
FALSE	High	Master Protein	P05141	ADP/ATP translocase 2 [OS=Homo sapiens]	0	55.178	43	14	54	5	298	32.8	9.69	63.32	14	0	0	0.384	0.683	0.610267	0.937285	142	1.54	89.7	86.6	123.7	5.58633e+07	53957781	7.7008e+07	High	High	High	1	Met-loss+Acetyl [N-Term]; Acetyl [N-Term]
FALSE	High	Master Protein	Q13418	Integrin-linked protein kinase [OS=Homo sapiens]	0	55.149	31	13	30	13	452	51.4	8.07	37	13	0	0	0.978	0.746	0.92457	0.99789	70.52	42.58	93.8	118.3	88	4.67653e+07	5.89697e+07	4.38571e+07	High	High	High	1	Acetyl [N-Term]
FALSE	High	Master Protein	Q7Z3T8	Zinc finger FYVE domain-containing protein 16 [OS=Homo sapiens]	0	55.106	13	13	21	13	1539	168.8	4.82	29.97	13	0	0	2.125	1.033	0.50363	0.802292	6.17	10.06	138	82	80	1.35509e+07	8.04866e+06	7.85329e+06	High	High	High	1
FALSE	High	Master Protein	P50579-2	Isoform 2 of Methionine aminopeptidase 2 [OS=Homo sapiens]	0	55.067	37	10	12	1	455	50.5	5.35	25.15	10	0	0													Not Found	Not Found	High	1
FALSE	High	Master Protein	P13807	glycogen [starch] synthase, muscle [OS=Homo sapiens]	0	55.002	20	10	26	10	737	83.7	6.18	48.98	10	0	0	0.408	0.892	0.625278	0.915331	0	5.9	20.2	139.4	140.4	3.72722e+06	2.57151e+07	2.58905e+07	High	High	High	1
FALSE	High	Master Protein	P62834	ras-related protein Rap-1A [OS=Homo sapiens]	0	54.814	60	9	44	4	184	21	6.67	60.46	9	0	0	4.473	0.802	0.15951	0.981634	0	106.05	139	68.9	92.2	2.71308e+07	1.34462e+07	1.79951e+07	Peak Found	High	High	1
FALSE	High	Master Protein	Q06787-7	Isoform 7 of Synaptic functional regulator FMR1 [OS=Homo sapiens]	0	54.735	23	11	30	9	615	69.1	7.23	38.13	11	0	0	2.061	1.206	0.619076	0.542	123.49	31.33	150.1	105.7	44.2	4.18825e+07	2.94805e+07	1.23351e+07	High	High	High	1	Acetyl [N-Term]
FALSE	High	Master Protein	P62805	histone H4 [OS=Homo sapiens]	0	54.715	53	8	82	8	103	11.4	11.36	122.09	8	0	0	0.837	1.047	0.965075	0.641732	128.94	38.24	51.2	91.1	157.7	4.25138e+08	7.56733e+08	1.30948e+09	High	High	High	1
FALSE	High	Master Protein	P11166	Solute carrier family 2, facilitated glucose transporter member 1 [OS=Homo sapiens]	0	54.688	11	6	30	6	492	54	8.72	56.91	6	0	0	0.426	1.005	0.723335	0.727521	57.9	31.27	52.1	119.3	128.6	1.76264e+08	4.03981e+08	4.35639e+08	High	High	High	1
FALSE	High	Master Protein	Q8NF37	Lysophosphatidylcholine acyltransferase 1 [OS=Homo sapiens]	0	54.645	30	12	24	12	534	59.1	6.02	39.24	12	0	0	0.766	1.153	0.98799	0.363444	4.95	58.84	76.6	135.9	87.4	2.97011e+07	5.26827e+07	3.38867e+07	High	High	High	1
FALSE	High	Master Protein	P50579	methionine aminopeptidase 2 [OS=Homo sapiens]	0	54.61	36	10	15	1	478	52.9	5.82	34.22	10	0	4	0.496	0.35	0.767532	0.127131	0	37.63	95	60.2	144.8	2.01155e+07	1.27468e+07	3.06716e+07	High	High	High	1
FALSE	High	Master Protein	Q5JTV8	Torsin-1A-interacting protein 1 [OS=Homo sapiens]	0	54.551	22	9	17	9	583	66.2	8.18	38.65	9	0	0	1.727	0.597	0.629089	0.807931	59.33	15.25	141.6	70.3	88.1	4.72132e+07	2.34338e+07	2.93549e+07	High	High	High	1
FALSE	High	Master Protein	O95361-1	Tripartite motif-containing protein 16 [OS=Homo sapiens]	0	54.544	28	11	22	11	564	63.9	5.49	36.29	11	0	0	0.325	0.801	0.534301	0.971649	0	48.46	66.3	144.8	88.9	3.05637e+07	6.67651e+07	4.09843e+07	High	High	High	1	Met-loss+Acetyl [N-Term]
FALSE	High	Master Protein	P48637	glutathione synthetase [OS=Homo sapiens]	0	54.521	33	12	26	12	474	52.4	5.92	48.79	12	0	0	0.266	0.636	0.347226	0.824532	94.51	45.8	42.8	149.9	107.4	2.85915e+07	1.00137e+08	7.17323e+07	High	High	High	1	Met-loss+Acetyl [N-Term]
FALSE	High	Master Protein	O14786-1	Neuropilin-1 [OS=Homo sapiens]	0	54.502	18	10	19	10	923	103.1	5.88	24.5	10	0	0	0.557	0.664	0.855526	0.927985	47.3	75.32	69.4	74.3	156.2	1.57782e+07	1.68884e+07	3.55018e+07	High	High	High	1
FALSE	High	Master Protein	Q9Y285	Phenylalanine--tRNA ligase alpha subunit [OS=Homo sapiens]	0	54.486	25	9	20	9	508	57.5	7.8	33.31	9	0	0	1.244	0.625	0.80387	0.863844	35.83	18.74	111.7	62.3	126	3.96985e+07	2.21638e+07	4.47895e+07	High	High	High	1	Met-loss+Acetyl [N-Term]
FALSE	High	Master Protein	Q13428-3	Isoform 3 of Treacle protein [OS=Homo sapiens]	0	54.357	9	10	16	10	1489	152.1	9.04	33.28	10	0	0	3.323	1.291	0.0823368	0.206283	56.12	79.54	122.9	160.1	16.9	1.54037e+08	2.00597e+08	2.12261e+07	High	High	High	1
FALSE	High	Master Protein	P30508	HLA class I histocompatibility antigen, Cw-12 alpha chain [OS=Homo sapiens]	0	54.31	32	8	20	3	366	40.9	6.3	50.84	8	0	0	1.715	0.899	0.854742	0.897089	0	49.3	45.3	202.4	52.3	3.92086e+06	1.75237e+07	4.53051e+06	High	High	High	1
FALSE	High	Master Protein	P62714	serine/threonine-protein phosphatase 2A catalytic subunit beta isoform [OS=Homo sapiens]	0	54.299	33	6	17	5	309	35.6	5.43	50.05	6	0	0		0.718		0.979654		12.35	50	110.6	139.4	1.46478e+07	3.23985e+07	4.08278e+07	High	High	High	1
FALSE	High	Master Protein	P62942	Peptidyl-prolyl cis-trans isomerase FKBP1A [OS=Homo sapiens]	0	54.185	43	6	30	6	108	11.9	8.16	58.82	6	0	0	0.502	0.397	0.839126	0.0363656	131.01	28.86	105	49.7	145.3	1.14809e+08	5.43991e+07	1.58834e+08	High	High	High	1	Met-loss [N-Term]; Met-loss+Acetyl [N-Term]
FALSE	High	Master Protein	P24534	Elongation factor 1-beta [OS=Homo sapiens]	0	54.141	52	8	20	6	225	24.7	4.67	40.37	8	0	0	4.061	0.545	0.0561499	0.60422	20.32	20.54	159.4	53.9	86.7	7.97363e+07	2.69422e+07	4.33679e+07	High	High	High	1
FALSE	High	Master Protein	Q13867	bleomycin hydrolase [OS=Homo sapiens]	0	54.136	32	10	17	10	455	52.5	6.27	46.49	10	0	0	1.096	0.911	0.943339	0.880324	50.31	27.42	70	123.5	106.6	1.89864e+07	3.34932e+07	2.89053e+07	High	High	High	1
FALSE	High	Master Protein	Q52LW3	Rho GTPase-activating protein 29 [OS=Homo sapiens]	0	54.109	13	13	24	13	1261	142	6.74	39.4	13	0	0	1.548	0.536	0.519557	0.4717	97.91	4.9	125.5	66.1	108.3	1.0473e+08	5.51733e+07	9.03591e+07	High	High	High	1
FALSE	High	Master Protein	Q9Y5L0-2	transportin-3 [OS=Homo sapiens]	0	54.091	21	13	27	13	923	104.1	5.57	41.19	13	0	0	0.581	0.684	0.858575	0.958662	80	33.67	64.6	156.8	78.6	1.05396e+07	2.56044e+07	1.28318e+07	High	High	High	1
FALSE	High	Master Protein	O00443	phosphatidylinositol 4-phosphate 3-kinase C2 domain-containing subunit alpha [OS=Homo sapiens]	0	54.041	11	15	20	15	1686	190.6	8.02	24.63	15	0	0	0.673	0.693	0.918121	0.986217	68.4	8.18	145.1	55.8	99.1	1.67954e+07	6.45662e+06	1.14774e+07	High	High	High	1
FALSE	High	Master Protein	O94915-1	protein furry homolog-like [OS=Homo sapiens]	0	54.039	6	12	16	11	3013	339.4	5.58	16.16	12	0	1	2.907	0.739	0.342883	0.999834	0	31.49	67	92.4	140.6	5.77385e+06	7.96803e+06	1.21168e+07	High	High	High	1
FALSE	High	Master Protein	P62333	26S proteasome regulatory subunit 10B [OS=Homo sapiens]	0	54.015	43	11	24	11	389	44.1	7.49	34.67	11	0	0	0.853	0.581	0.964785	0.734215	25.73	31.82	113.2	87.6	99.2	5.12522e+07	3.96877e+07	4.49118e+07	High	High	High	1
FALSE	High	Master Protein	P06493	Cyclin-dependent kinase 1 [OS=Homo sapiens]	0	53.925	48	11	22	10	297	34.1	8.4	42.39	11	0	1	0.373	0.674	0.640395	0.94244	87.34	35.27	66.2	86.1	147.7	2.48713e+07	3.23268e+07	5.5467e+07	High	High	High	1
FALSE	High	Master Protein	P30084	Enoyl-CoA hydratase, mitochondrial [OS=Homo sapiens]	0	53.899	44	9	16	9	290	31.4	8.07	33.11	9	0	0	0.246	0.973	0.34506	0.867158	59.47	10.04	29.4	180.3	90.3	4.57803e+06	2.8053e+07	1.40551e+07	High	High	High	1
FALSE	High	Master Protein	Q9Y613	FH1/FH2 domain-containing protein 1 [OS=Homo sapiens]	0	53.852	15	9	18	9	1164	126.5	6.39	35.74	9	0	0	0.713	0.666	0.93812	0.94971	7.36	5.35	26.3	72.5	201.2	2.82367e+06	7.78584e+06	2.16076e+07	High	High	High	1
FALSE	High	Master Protein	Q9Y315	deoxyribose-phosphate aldolase [OS=Homo sapiens]	0	53.814	36	8	11	8	318	35.2	8.94	21.73	8	0	0	0.591	0.505	0.864045	0.60267	0	16.23	8.8	88.4	202.8	833895	8.35468e+06	1.91765e+07	Peak Found	High	High	1
FALSE	High	Master Protein	P23368-1	NAD-dependent malic enzyme, mitochondrial [OS=Homo sapiens]	0	53.777	31	11	23	11	584	65.4	7.61	26.72	11	0	0	0.376	0.545	0.631984	0.607377	27.75	28.49	43.3	56.6	200.1	1.15606e+07	1.51094e+07	5.34468e+07	High	High	High	1
FALSE	High	Master Protein	Q96P48-6	Arf-GAP with Rho-GAP domain, ANK repeat and PH domain-containing protein 1 [OS=Homo sapiens]	0	53.766	12	13	31	13	1450	162.1	6.23	53.27	13	0	0	1.27	1.11	0.871459	0.598409	78.58	48.06	115	97.3	87.8	2.97484e+07	2.51701e+07	2.27126e+07	High	High	High	1	Met-loss+Acetyl [N-Term]
FALSE	High	Master Protein	O75475-1	PC4 and SFRS1-interacting protein [OS=Homo sapiens]	0	53.705	24	10	28	10	530	60.1	9.13	52.93	10	0	0	1.168	0.982	0.746774	0.731605	1.6	46.81	160.8	85.1	54.1	1.38009e+08	7.3055e+07	4.63884e+07	High	High	High	1
FALSE	High	Master Protein	Q99570	Phosphoinositide 3-kinase regulatory subunit 4 [OS=Homo sapiens]	0	53.672	12	12	25	12	1358	153	7.17	39.12	12	0	0	0.291	0.795	0.454908	0.971649	207.34	10.05	59.6	119.2	121.2	2.48823e+07	4.97644e+07	5.06289e+07	High	High	High	1
FALSE	High	Master Protein	Q6NUK1	Calcium-binding mitochondrial carrier protein SCaMC-1 [OS=Homo sapiens]	0	53.668	34	13	25	13	477	53.3	6.33	45.26	13	0	0	0.926	0.53	0.976374	0.590384	11.42	62.49	89.8	88.9	121.2	2.44992e+07	2.42541e+07	3.30614e+07	High	High	High	1
FALSE	High	Master Protein	Q96I99-1	Succinate--CoA ligase [GDP-forming] subunit beta, mitochondrial [OS=Homo sapiens]	0	53.603	41	13	23	13	432	46.5	6.39	37.77	13	0	0	0.329	0.447	0.522351	0.102805	99.15	70.94	86.5	103.5	109.9	1.29012e+08	1.54331e+08	1.63899e+08	High	High	High	1
FALSE	High	Master Protein	P42858	huntingtin [OS=Homo sapiens]	0	53.55	5	12	15	12	3142	347.4	6.2	15.25	12	0	0	0.285	0.44	0.418116	0.609589	0	0	170.5	50.1	79.4	1.10852e+07	3.25997e+06	5.16238e+06	Peak Found	High	High	1
FALSE	High	Master Protein	Q9BZH6	WD repeat-containing protein 11 [OS=Homo sapiens]	0	53.441	16	14	21	14	1224	136.6	6.92	18.28	14	0	0	1.56	1.93	0.759168	0.014769	275.3	97.92	64.8	203.7	31.5	1.27485e+07	4.0097e+07	6.20889e+06	High	High	High	1
FALSE	High	Master Protein	P28066-1	Proteasome subunit alpha type-5 [OS=Homo sapiens]	0	53.422	43	8	18	8	241	26.4	4.79	31.71	8	0	0	0.414	0.613	0.65575	0.840244	74.47	44.98	161.1	59	79.9	9.85592e+07	3.60712e+07	4.88914e+07	High	High	High	1
FALSE	High	Master Protein	P54920	alpha-soluble nsf attachment protein [OS=Homo sapiens]	0	53.391	41	9	12	9	295	33.2	5.36	25.08	9	0	0	0.326	0.65	0.511256	0.909976	58.79	19.26	76.3	91.5	132.2	1.87159e+07	2.24544e+07	3.24371e+07	High	High	High	1
FALSE	High	Master Protein	Q12959	Disks large homolog 1 [OS=Homo sapiens]	0	53.38	20	12	17	12	904	100.4	5.76	29.6	12	0	0	0.32	0.647	0.50064	0.802477	115.87	36.01	59.6	119.6	120.8	3.02959e+08	6.07646e+08	6.139e+08	High	High	High	1
FALSE	High	Master Protein	Q13619-1	cullin-4A [OS=Homo sapiens]	0	53.341	20	13	18	6	759	87.6	8.13	28.27	13	0	0	6.48	1.434	0.0444574	0.212446	0	202.07	173.1	86.1	40.8	3.25878e+07	1.62185e+07	7.68251e+06	High	High	High	1
FALSE	High	Master Protein	O95302	Peptidyl-prolyl cis-trans isomerase FKBP9 [OS=Homo sapiens]	0	53.329	28	11	25	11	570	63	5.08	35	11	0	0	1.426	0.869	0.775764	0.929624	411.5	24.76	71.9	95.2	133	2.03244e+07	2.69098e+07	3.7601e+07	High	High	High	1
FALSE	High	Master Protein	P27105	erythrocyte band 7 integral membrane protein [OS=Homo sapiens]	0	53.322	45	9	22	9	288	31.7	7.88	46.23	9	0	0	0.35	0.658	0.588698	0.92336	123.27	56.85	21.9	102	176.1	6.95873e+06	3.2496e+07	5.60854e+07	High	High	High	1
FALSE	High	Master Protein	P07910-2	Isoform C1 of Heterogeneous nuclear ribonucleoproteins C1/C2 [OS=Homo sapiens]	0	53.308	34	10	28	10	293	32.3	5.08	40.44	10	0	0	0.933	0.588	0.922159	0.593268	16.05	9.73	90	76.5	133.6	1.17213e+08	9.96138e+07	1.73975e+08	High	High	High	1
FALSE	High	Master Protein	P49755	Transmembrane emp24 domain-containing protein 10 [OS=Homo sapiens]	0	53.287	32	5	19	5	219	25	7.44	34.58	5	0	0	0.041	0.54	0.000893316	0.571861	277.21	13.01	3.9	100.1	196	1.19881e+06	3.07998e+07	6.02918e+07	High	High	High	1
FALSE	High	Master Protein	Q9BR76	Coronin-1B [OS=Homo sapiens]	0	53.24	24	12	43	12	489	54.2	5.88	86.2	12	0	0	0.75	0.945	0.999401	0.85005	17.88	18.46	115.7	103.2	81.2	1.50281e+08	1.34062e+08	1.05436e+08	High	High	High	1
FALSE	High	Master Protein	Q12791-2	Isoform 2 of Calcium-activated potassium channel subunit alpha-1 [OS=Homo sapiens]	0	53.037	12	10	20	10	1219	135.4	6.83	27.95	10	0	0	0.846	0.752	0.987369	0.99789	2.2	51.63	35.5	122.2	142.3	6.45067e+06	2.21798e+07	2.58405e+07	High	High	High	1
FALSE	High	Master Protein	Q9P253	Vacuolar protein sorting-associated protein 18 homolog [OS=Homo sapiens]	0	53.03	20	13	20	13	973	110.1	6.07	33.32	13	0	0	0.298	0.699	0.439954	0.957579	193.94	21.45	21.1	102	176.9	9.36069e+06	4.52859e+07	7.85653e+07	High	High	High	1	Met-loss+Acetyl [N-Term]
FALSE	High	Master Protein	P61163	Alpha-centractin [OS=Homo sapiens]	0	53.018	41	10	19	10	376	42.6	6.64	27.62	10	0	0	0.662	0.73	0.962403	0.986217	26.79	44.25	74.7	86.9	138.4	3.81529e+07	4.43726e+07	7.06437e+07	High	High	High	1	Acetyl [N-Term]
FALSE	High	Master Protein	P21281	V-type proton ATPase subunit B, brain isoform [OS=Homo sapiens]	0	52.972	34	11	27	11	511	56.5	5.81	46.41	11	0	0	0.196	0.571	0.143115	0.656093	105.13	43.96	36.2	76.6	187.2	1.81304e+07	3.83916e+07	9.38655e+07	High	High	High	1
FALSE	High	Master Protein	O94804	Serine/threonine-protein kinase 10 [OS=Homo sapiens]	0	52.939	13	10	16	8	968	112.1	6.95	32.51	10	0	0	2.442	0.703	0.419106	0.985743	7.04	54.56	231.8	23.7	44.5	6.63503e+07	6.77325e+06	1.27492e+07	High	High	High	1
FALSE	High	Master Protein	O15231-1	zinc finger protein 185 [OS=Homo sapiens]	0	52.758	22	10	12	10	689	73.5	7.01	25.53	10	0	0	0.375	0.685	0.57503	0.97568	82.46	30.99	136	39.8	124.3	1.84474e+07	5.39512e+06	1.68611e+07	High	High	High	1
FALSE	High	Master Protein	P09429	High mobility group protein B1 [OS=Homo sapiens]	0	52.709	25	7	23	6	215	24.9	5.74	39.74	7	0	0	0.901	0.468	0.92457	0.209281	85.49	50.41	49.7	86.1	164.2	3.35869e+07	5.81875e+07	1.1098e+08	High	High	High	1
FALSE	High	Master Protein	Q96T76-1	MMS19 nucleotide excision repair protein homolog [OS=Homo sapiens]	0	52.676	20	14	19	14	1030	113.2	6.35	30.25	14	0	0	0.687	1.297	0.930906	0.235376	67.38	56.83	55.5	182.5	61.9	1.57554e+07	5.17783e+07	1.75686e+07	Peak Found	High	High	1
FALSE	High	Master Protein	P16435	NADPH--cytochrome P450 reductase [OS=Homo sapiens]	0	52.675	25	12	28	12	677	76.6	5.58	40.07	12	0	0	0.791	0.515	0.992956	0.410562	24.49	72.15	110.5	71.7	117.8	5.76835e+07	3.7405e+07	6.15138e+07	High	High	High	1
FALSE	High	Master Protein	Q8IWB7	WD repeat and FYVE domain-containing protein 1 [OS=Homo sapiens]	0	52.623	28	9	23	9	410	46.3	7.33	43.37	9	0	0	0.393	0.97	0.636346	0.819562	103.92	36.39	96.7	88.4	114.9	2.47982e+07	2.26778e+07	2.94905e+07	High	High	High	1
FALSE	High	Master Protein	Q8NBJ5	Procollagen galactosyltransferase 1 [OS=Homo sapiens]	0	52.518	23	14	38	14	622	71.6	7.31	66.25	14	0	0	0.377	0.862	0.59034	0.95356	113.08	50.46	64.3	122	113.7	6.84163e+07	1.29809e+08	1.20977e+08	High	High	High	1
FALSE	High	Master Protein	Q68E01	Integrator complex subunit 3 [OS=Homo sapiens]	0	52.431	9	5	7	5	1043	118	5.8	13.9	5	0	0	1.286	1.508	0.865081	0.40033	28.79	34.75	88.9	69.8	141.3	5.99633e+06	4708481	9.53555e+06	High	High	High	1
FALSE	High	Master Protein	Q15269	Periodic tryptophan protein 2 homolog [OS=Homo sapiens]	0	52.391	18	12	23	12	919	102.4	6.15	36.3	12	0	0	0.902	1.189	0.999401	0.590384	45.46	35.25	113.1	99.1	87.9	2.48975e+07	2.18189e+07	1.93525e+07	High	High	High	1
FALSE	High	Master Protein	Q13751	Laminin subunit beta-3 [OS=Homo sapiens]	0	52.388	11	8	16	8	1172	129.5	7.21	32.3	8	0	0		1.517		0.437709		10.13	102.6	162.7	34.7	6.16388e+06	9.77833e+06	2.08734e+06	High	High	High	1
FALSE	High	Master Protein	O94855	Protein transport protein Sec24D [OS=Homo sapiens]	0	52.371	16	13	24	13	1032	112.9	7.25	37.54	13	0	0	0.482	0.956	0.798926	0.753961	71.71	36.58	40	135.7	124.3	1.70612e+07	5.78877e+07	5.30394e+07	High	High	High	1
FALSE	High	Master Protein	P08240-1	signal recognition particle receptor subunit alpha [OS=Homo sapiens]	0	52.335	25	13	22	13	638	69.8	8.95	35.89	13	0	0	1.107	0.588	0.903556	0.777363	26.61	43.07	89.2	111.8	98.9	2.7137e+07	3.39982e+07	3.00843e+07	High	High	High	1
FALSE	High	Master Protein	P05091	Aldehyde dehydrogenase, mitochondrial [OS=Homo sapiens]	0	52.276	34	12	21	10	517	56.3	7.05	42.31	12	0	0	0.964	0.507	0.98506	0.571861	40.33	15.99	109	57.4	133.6	1.75227e+07	9.21965e+06	2.14693e+07	High	High	High	1
FALSE	High	Master Protein	P60953	Cell division control protein 42 homolog [OS=Homo sapiens]	0	52.241	44	7	33	6	191	21.2	6.55	68.61	7	0	1	8.807	1.391	0.00195266	0.112851	215.77	76.85	121.9	103.6	74.5	4.52994e+08	385075383	2.77093e+08	High	High	High	1
FALSE	High	Master Protein	P26196	Probable ATP-dependent RNA helicase DDX6 [OS=Homo sapiens]	0	52.175	30	11	28	11	483	54.4	8.66	55.4	11	0	0	0.209	0.65	0.214102	0.888903	23.5	12.51	59.4	85.9	154.6	2.73192e+07	3.94958e+07	7.10507e+07	High	High	High	1	Met-loss [N-Term]
FALSE	High	Master Protein	Q9HB71	Calcyclin-binding protein [OS=Homo sapiens]	0	52.143	54	9	20	9	228	26.2	8.25	25.17	9	0	0	0.461	0.825	0.768345	0.948907	138.21	75.12	72.7	104.5	122.7	3.50802e+07	5.04307e+07	5.91994e+07	High	High	High	1
FALSE	High	Master Protein	Q96KG9	N-terminal kinase-like protein [OS=Homo sapiens]	0	52.125	20	11	20	11	808	89.6	6.3	23.24	11	0	0	0.831	0.85	0.982739	0.958587	76.94	33.9	88.6	115.2	96.2	1.43167e+07	1.86109e+07	1.55372e+07	High	High	High	1
FALSE	High	Master Protein	P12235	ADP/ATP translocase 1 [OS=Homo sapiens]	0	52.074	42	11	41	2	298	33	9.76	69.58	11	0	0	0.01	1.42	3.5959e-17	0.487901		169.89		205.2	94.8		8.74024e+06	4.03602e+06	Not Found	High	High	1	Met-loss+Acetyl [N-Term]
FALSE	High	Master Protein	P23381	Tryptophan--tRNA ligase, cytoplasmic [OS=Homo sapiens]	0	52.059	28	8	14	8	471	53.1	6.23	24.38	8	0	0	0.356	0.533	0.524844	0.685051	124.35	13.93	66.1	78.9	154.9	1.2184e+07	14546041	2.85529e+07	High	High	High	1	Met-loss [N-Term]
FALSE	High	Master Protein	Q05519	serine/arginine-rich splicing factor 11 [OS=Homo sapiens]	0	52.028	29	7	22	7	484	53.5	10.52	44.93	7	0	0	1.237	0.785	0.757095	0.985103	53.87	38.76	106.1	84.4	109.5	6.16165e+07	4.90194e+07	6.35734e+07	High	High	High	1	Met-loss+Acetyl [N-Term]
FALSE	High	Master Protein	P55209-3	Isoform 3 of Nucleosome assembly protein 1-like 1 [OS=Homo sapiens]	0	51.933	33	7	37	1	323	37.3	4.67	65.11	7	0	0													Not Found	High	Not Found	1	Met-loss [N-Term]
FALSE	High	Master Protein	P48739	Phosphatidylinositol transfer protein beta isoform [OS=Homo sapiens]	0	51.927	48	11	25	10	271	31.5	6.87	33.72	11	0	1	0.489	0.88	0.827364	0.877277	46.17	33.7	44.1	108.2	147.7	1.79174e+07	4.3958e+07	5.99875e+07	High	High	High	1
FALSE	High	Master Protein	Q8N2K0	Monoacylglycerol lipase ABHD12 [OS=Homo sapiens]	0	51.92	31	9	24	9	398	45.1	8.65	41.37	9	0	0	1.531	0.75	0.726726	0.99686	52.23	4.47	172.1	79.7	48.2	5.23292e+07	2.42406e+07	1.46453e+07	High	High	High	1
FALSE	High	Master Protein	Q8N122	Regulatory-associated protein of mTOR [OS=Homo sapiens]	0	51.893	11	10	21	10	1335	148.9	6.89	37.32	10	0	0	0.745	1.473	0.95391	0.244098	27.21	45.32	96.8	102.7	100.5	1.90581e+07	2.02066e+07	1.97739e+07	High	High	High	1
FALSE	High	Master Protein	P20073-1	Annexin A7 [OS=Homo sapiens]	0	51.724	19	7	17	7	488	52.7	5.68	38.85	7	0	0	0.76	0.473	0.98506	0.376891	83.29	53.98	125.9	66.7	107.4	3.79995e+07	2.01284e+07	3.24014e+07	High	High	High	1
FALSE	High	Master Protein	Q6P158-1	putative ATP-dependent RNA helicase DHX57 [OS=Homo sapiens]	0	51.707	11	13	19	12	1386	155.5	7.71	23.01	13	0	0	1.196	0.725	0.865081	0.985743	102.79	84.12	133	55.4	111.6	3.62407e+07	1.51001e+07	3.04014e+07	High	High	High	1
FALSE	High	Master Protein	Q5VZ89	DENN domain-containing protein 4C [OS=Homo sapiens]	0	51.592	8	12	15	1	1909	212.6	6.83	24.38	12	0	0	28.647	15.763	0.000150714	6.92344e-17	0	0	189.3	104.1	6.6	6.32728e+07	34815500	2.20872e+06	High	Peak Found	High	1
FALSE	High	Master Protein	Q9BRR6-1	ADP-dependent glucokinase [OS=Homo sapiens]	0	51.591	32	8	16	8	497	54.1	6.2	26.77	8	0	0	0.996	0.587	0.972658	0.850569	0	1.58	77.7	65.7	156.5	8.24872e+06	6.97736e+06	1.66125e+07	Peak Found	High	High	1
FALSE	High	Master Protein	P30520	adenylosuccinate synthetase isozyme 2 [OS=Homo sapiens]	0	51.499	30	9	14	9	456	50.1	6.55	29.53	9	0	0	1.955	0.525	0.629294	0.571861	0	33.44	10.8	88.3	200.9	2.07939e+06	1.69693e+07	3.86068e+07	Peak Found	High	High	1
FALSE	High	Master Protein	P49790	Nuclear pore complex protein Nup153 [OS=Homo sapiens]	0	51.469	9	9	11	9	1475	153.8	8.73	23.13	9	0	0	0.667	0.804	0.937291	0.976433	0	24	34.1	59.5	206.4	1.9893e+06	3.46824e+06	1.20268e+07	High	High	High	1
FALSE	High	Master Protein	Q8IUI8-2	Isoform 2 of Cytokine receptor-like factor 3 [OS=Homo sapiens]	0	51.439	29	8	19	8	438	49.3	5.08	22.53	8	0	0	2.146	0.971	0.566882	0.84359	16.83	40.02	146.1	94.9	59	3.06607e+07	1.99174e+07	1.23916e+07	High	High	High	1	Acetyl [N-Term]
FALSE	High	Master Protein	Q15286	Ras-related protein Rab-35 [OS=Homo sapiens]	0	51.345	68	10	28	8	201	23	8.29	46.13	10	0	0	2.937	0.908	0.375321	0.876261	216.89	69.89	85.1	153.8	61.1	2.73411e+07	4.93846e+07	1.9614e+07	High	High	High	1
FALSE	High	Master Protein	Q96ST3	Paired amphipathic helix protein Sin3a [OS=Homo sapiens]	0	51.318	14	12	23	12	1273	145.1	7.25	39.01	12	0	0	1.661	0.622	0.664136	0.878728	43	22.02	91.2	140.6	68.1	1.41862e+07	2.18668e+07	1.05953e+07	High	High	High	1
FALSE	High	Master Protein	Q8TD19	Serine/threonine-protein kinase Nek9 [OS=Homo sapiens]	0	51.265	15	10	14	10	979	107.1	5.74	21.67	10	0	0	0.765	0.782	0.972658	0.995131	93.33	52.65	130.3	73.3	96.4	2.90007e+07	1.63044e+07	2.1443e+07	High	High	High	1
FALSE	High	Master Protein	P62241	40S ribosomal protein S8 [OS=Homo sapiens]	0	51.252	46	8	47	8	208	24.2	10.32	98.32	8	0	0	0.211	0.711	0.214239	0.930192	103.21	32.08	91.4	103	105.6	4.79819e+08	5.41182e+08	5.54757e+08	High	High	High	1
FALSE	High	Master Protein	P52732	Kinesin-like protein KIF11 [OS=Homo sapiens]	0	51.242	14	11	17	11	1056	119.1	5.64	24.87	11	0	0	0.584	0.59	0.855956	0.784994	135.64	16.42	100.4	113.2	86.5	2.57891e+07	2.90716e+07	2.22139e+07	High	High	High	1
FALSE	High	Master Protein	Q15334	Lethal(2) giant larvae protein homolog 1 [OS=Homo sapiens]	0	51.2	13	10	17	10	1064	115.3	6.29	31.4	10	0	0	0.955	0.725	0.983105	0.985743	50.64	46.56	65.1	104.6	130.3	1.1013e+07	1.76982e+07	2.20377e+07	High	High	High	1
FALSE	High	Master Protein	Q9UHG3	prenylcysteine oxidase 1 [OS=Homo sapiens]	0	51.177	26	11	24	11	505	56.6	6.18	37.72	11	0	0	0.499	0.431	0.820587	0.124246	26.92	45.45	52	79.4	168.7	2.22245e+07	3.39341e+07	7.21125e+07	High	High	High	1
FALSE	High	Master Protein	Q99615-1	DnaJ homolog subfamily C member 7 [OS=Homo sapiens]	0	51.117	28	10	16	10	494	56.4	6.96	22.63	10	0	0		0.687		0.983282		81.38	150.6	78.6	70.8	1.81427e+07	9.46765e+06	8.52976e+06	High	High	High	1	Met-loss+Acetyl [N-Term]
FALSE	High	Master Protein	Q99733	Nucleosome assembly protein 1-like 4 [OS=Homo sapiens]	0	51.102	30	7	29	6	375	42.8	4.69	46.1	7	0	0	1.371	0.507	0.765682	0.500146	88.93	13.17	101.7	49.1	149.2	3.08695e+07	1.48943e+07	4.52982e+07	High	High	High	1	Met-loss+Acetyl [N-Term]
FALSE	High	Master Protein	Q9H270	Vacuolar protein sorting-associated protein 11 homolog [OS=Homo sapiens]	0	51.098	16	12	17	12	941	107.8	7.05	21.2	12	0	0	1.081	0.954	0.954359	0.868639	65.04	24.83	137.4	76.6	86	3.02664e+07	1.68594e+07	1.8935e+07	High	High	High	1	Met-loss+Acetyl [N-Term]
FALSE	High	Master Protein	Q12996-1	Cleavage stimulation factor subunit 3 [OS=Homo sapiens]	0	51.095	18	9	19	9	717	82.9	8.12	31.79	9	0	0	0.499	0.592	0.739727	0.79498	8.16	24.06	30	107.7	162.3	5.51804e+06	1.98415e+07	2.98958e+07	High	High	High	1
FALSE	High	Master Protein	A1L0T0	Acetolactate synthase-like protein [OS=Homo sapiens]	0	51.053	19	6	15	6	632	67.8	8.15	39.84	6	0	0	4.041	0.639	0.192783	0.957294	0	40.01	165.7	44.6	89.8	1.21704e+07	3.27393e+06	6.59602e+06	Peak Found	High	High	1
FALSE	High	Master Protein	Q07812	Apoptosis regulator BAX [OS=Homo sapiens]	0	51.038	44	6	26	6	192	21.2	5.22	55.87	6	0	0	0.952	0.895	0.92457	0.868639	105.42	113.99	132.9	69	98.2	6.8112e+07	3.53686e+07	5.03214e+07	High	High	High	1
FALSE	High	Master Protein	Q15293	Reticulocalbin-1 [OS=Homo sapiens]	0	51.034	52	11	31	11	331	38.9	5	60.68	11	0	0	0.469	0.489	0.769438	0.280872	111.34	31.72	69.4	74.6	156	4.75407e+07	51121916	1.0683e+08	High	High	High	1
FALSE	High	Master Protein	Q16719	kynureninase [OS=Homo sapiens]	0	50.941	28	9	22	9	465	52.3	7.03	33.47	9	0	0	0.01	0.715	3.5959e-17	0.976349		11.04		124	176		2.93803e+07	4.16796e+07	High	High	High	1	Acetyl [N-Term]
FALSE	High	Master Protein	Q01814	Plasma membrane calcium-transporting ATPase 2 [OS=Homo sapiens]	0	50.908	9	8	25	1	1243	136.8	5.91	42.04	8	0	0													Not Found	High	Not Found	1
FALSE	High	Master Protein	P07858	Cathepsin B [OS=Homo sapiens]	0	50.854	25	6	21	6	339	37.8	6.3	44.11	6	0	0	0.42	0.588	0.724496	0.754018	119.97	18.66	88.8	83.5	127.7	3.79415e+07	35653927	5.45376e+07	High	High	High	1
FALSE	High	Master Protein	P36551	Oxygen-dependent coproporphyrinogen-III oxidase, mitochondrial [OS=Homo sapiens]	0	50.81	27	9	18	9	454	50.1	8.25	39.85	9	0	0	1.073	0.802	0.918451	0.970877	17.1	28.38	57.5	112.3	130.2	1.94039e+07	3.78926e+07	4.39241e+07	High	High	High	1
FALSE	High	Master Protein	P00491	purine nucleoside phosphorylase [OS=Homo sapiens]	0	50.797	48	9	15	9	289	32.1	6.95	28.26	9	0	0	0.275	0.608	0.33125	0.862847	20.93	34.65	39	83	178	4.86894e+06	1.03758e+07	2.22389e+07	High	High	High	1
FALSE	High	Master Protein	P62753	40S RIBOSOMAL PROTEIN S6 [OS=Homo sapiens]	0	50.795	36	9	40	9	249	28.7	10.84	67.58	9	0	0	1.618	0.848	0.5419	0.964749	115.86	62.09	110.6	86.9	102.5	3.00519e+08	2.36142e+08	2.78413e+08	High	High	High	1
FALSE	High	Master Protein	Q92643	GPI-anchor transamidase [OS=Homo sapiens]	0	50.789	33	10	21	10	395	45.2	6.16	40.24	10	0	0	0.834	0.685	0.975876	0.958587	0	31.46	5.6	205.8	88.6	702284	2.58317e+07	1.11221e+07	Peak Found	High	High	1
FALSE	High	Master Protein	Q92747	Actin-related protein 2/3 complex subunit 1A [OS=Homo sapiens]	0	50.776	39	10	26	9	370	41.5	8.18	49.17	10	0	0	1.113	1.372	0.907836	0.166653	53.36	25.44	79.9	110.5	109.6	2.37274e+07	32796360	3.25377e+07	High	High	High	1
FALSE	High	Master Protein	Q9P035	Very-long-chain (3R)-3-hydroxyacyl-CoA dehydratase 3 [OS=Homo sapiens]	0	50.718	29	8	51	8	362	43.1	8.94	89.82	8	0	0	1.337	1.029	0.687943	0.671411	19.63	73.6	131.9	101.2	67	3.56006e+08	2.73217e+08	1.80788e+08	High	High	High	1
FALSE	High	Master Protein	Q15020	Squamous cell carcinoma antigen recognized by T-cells 3 [OS=Homo sapiens]	0	50.685	13	12	24	12	963	109.9	5.57	35.12	12	0	0	0.684	0.739	0.976374	0.986217	43.8	24.42	76.7	124.3	98.9	4.44686e+07	7.20537e+07	5.73234e+07	High	High	High	1
FALSE	High	Master Protein	Q15021	condensin complex subunit 1 [OS=Homo sapiens]	0	50.644	15	12	16	12	1401	157.1	6.61	23.91	12	0	0	1.011	1.349	0.995365	0.581172	0	0	70.9	47.8	181.3	2.5485e+06	1.71893e+06	6.51362e+06	High	High	High	1
FALSE	High	Master Protein	P35613	Basigin [OS=Homo sapiens]	0	50.618	26	7	16	7	385	42.2	5.66	34.52	7	0	0	0.406	0.448	0.689014	0.244098	1.4	25.77	75	79.9	145.1	2.5727e+07	2.74092e+07	4.97846e+07	High	High	High	1
FALSE	High	Master Protein	Q5VZ89-7	Isoform 2 of DENN domain-containing protein 4C [OS=Homo sapiens]	0	50.615	8	12	14	1	1958	217.7	6.64	24.42	12	0	9	0.99	0.686	0.948755	0.950168	82	88.15	36.1	92.9	171	9.6063e+06	2.47563e+07	4.55623e+07	Not Found	Not Found	High	1
FALSE	High	Master Protein	Q13618	Cullin-3 [OS=Homo sapiens]	0	50.584	17	10	13	10	768	88.9	8.48	26.07	10	0	0		0.642		0.913014		26.67	33	115	152	5.26006e+06	1.83232e+07	2.42341e+07	Peak Found	High	High	1
FALSE	High	Master Protein	P63241-1	Eukaryotic translation initiation factor 5A-1 [OS=Homo sapiens]	0	50.577	45	7	32	7	154	16.8	5.24	62.83	7	0	0	1.236	0.859	0.747861	0.958161	269.13	94.24	139.4	101.8	58.8	3.28037e+08	2.39584e+08	1.38258e+08	High	High	High	1
FALSE	High	Master Protein	P06753	Tropomyosin alpha-3 chain [OS=Homo sapiens]	0	50.496	31	10	30	1	285	32.9	4.72	50.45	10	0	0	1.283	0.519	0.72849	0.391949	0	0	137.4	55.6	107.1	1.38065e+08	55842788	1.07632e+08	High	Peak Found	High	1
FALSE	High	Master Protein	Q9Y4F1	FERM, RhoGEF and pleckstrin domain-containing protein 1 [OS=Homo sapiens]	0	50.494	14	11	16	11	1045	118.6	8.15	26.81	11	0	0	1.795	0.726	0.665323	0.984377	77.29	61.72	89.3	68.8	142	1.94752e+07	1.50062e+07	3.0976e+07	High	High	High	1
FALSE	High	Master Protein	Q9NPQ8	Synembryn-A [OS=Homo sapiens]	0	50.379	23	8	19	8	531	59.7	5.33	27.08	8	0	0	1.816	0.851	0.668661	0.94244	24.54	23.6	93.9	76.6	129.5	1.22264e+07	9.97494e+06	1.68638e+07	High	High	High	1
FALSE	High	Master Protein	Q02750	Dual specificity mitogen-activated protein kinase kinase 1 [OS=Homo sapiens]	0	50.262	25	9	20	7	393	43.4	6.62	35.5	9	0	2	0.263	0.635	0.31437	0.841903	148.42	32.67	25.8	105.2	169	1.34508e+07	5.48305e+07	8.80421e+07	High	High	High	1
FALSE	High	Master Protein	Q92890-1	Isoform Long of Ubiquitin recognition factor in ER-associated degradation protein 1 [OS=Homo sapiens]	0	50.17	34	8	19	8	343	38.7	6.34	44	8	0	0	0.878	0.83	0.966085	0.948907	27.55	32.99	91.3	71.9	136.8	3.53041e+07	2.78013e+07	5.28659e+07	High	High	High	1
FALSE	High	Master Protein	Q7Z460-1	CLIP-associating protein 1 [OS=Homo sapiens]	0	50.139	10	10	14	8	1538	169.3	9.03	21.96	10	0	1		0.652		0.96905		44.86	24.9	88.3	186.8	1.42137e+06	5.04404e+06	1.06681e+07	High	High	High	1
FALSE	High	Master Protein	P10155-1	60 kDa SS-A/Ro ribonucleoprotein [OS=Homo sapiens]	0	50.066	22	9	18	9	538	60.6	8.03	28.37	9	0	0	1.505	0.536	0.64869	0.503777	140.99	45.36	23.6	108.8	167.7	9.34141e+06	4.3143e+07	6.65025e+07	High	High	High	1	Acetyl [N-Term]
FALSE	High	Master Protein	P55036-1	26S proteasome non-ATPase regulatory subunit 4 [OS=Homo sapiens]	0	49.986	33	7	23	7	377	40.7	4.79	49.88	7	0	0	0.759	0.639	0.964814	0.882746	58.1	27.15	54.9	117.9	127.2	1.41491e+07	3.03973e+07	3.28113e+07	High	High	High	1	Met-loss [N-Term]
FALSE	High	Master Protein	P05362	Intercellular adhesion molecule 1 [OS=Homo sapiens]	0	49.91	24	9	27	9	532	57.8	7.99	56.74	9	0	0	0.799	0.446	0.980623	0.254175	38.42	36.58	132	46.1	121.8	4.98318e+07	1.74211e+07	4.5998e+07	High	High	High	1
FALSE	High	Master Protein	O95817	BAG family molecular chaperone regulator 3 [OS=Homo sapiens]	0	49.906	21	7	20	7	575	61.6	6.95	66.08	7	0	0	0.442	0.215	0.66718	0.00128029	69.99	36.34	78.9	54.3	166.8	1.32753e+07	9.13555e+06	2.80629e+07	High	High	High	1
FALSE	High	Master Protein	P43487	Ran-specific GTPase-activating protein [OS=Homo sapiens]	0	49.807	47	6	12	6	201	23.3	5.29	31.79	6	0	0	2.342	0.695	0.227393	0.952752	574.3	105.72	120.3	86.2	93.5	8.07817e+07	5.79007e+07	6.28165e+07	High	High	High	1
FALSE	High	Master Protein	Q9HD20	manganese-transporting ATPase 13A1 [OS=Homo sapiens]	0	49.805	13	13	22	13	1204	132.9	8.13	32.56	13	0	0	1.219	0.714	0.719519	0.96434	5.82	79.63	106.8	71.1	122.1	8.76654e+07	5.83687e+07	1.00213e+08	High	High	High	1
FALSE	High	Master Protein	Q5T200-1	Zinc finger CCCH domain-containing protein 13 [OS=Homo sapiens]	0	49.711	8	10	17	10	1668	196.5	9.42	33.07	10	0	0	1.242	1.198	0.769438	0.36806	83.23	12.76	177.4	66.7	55.9	9.39278e+07	35304427	2.95754e+07	High	High	High	1
FALSE	High	Master Protein	O95834-3	Isoform 3 of Echinoderm microtubule-associated protein-like 2 [OS=Homo sapiens]	0	49.707	18	12	21	11	850	92	7.06	37.81	12	0	1	0.635	1.047	0.9503	0.50374	63.99	56.67	69.6	109.9	120.5	2.93187e+07	4.62738e+07	5.07485e+07	High	High	High	1
FALSE	High	Master Protein	P61019-1	Ras-related protein Rab-2A [OS=Homo sapiens]	0	49.663	52	9	18	9	212	23.5	6.54	42.38	9	0	0	0.21	0.761	0.186068	0.995131	109.29	22.42	11.8	122.4	165.8	6.73249e+06	6.97867e+07	9.45634e+07	High	High	High	1	Met-loss+Acetyl [N-Term]
FALSE	High	Master Protein	P61586	Transforming protein RhoA [OS=Homo sapiens]	0	49.619	58	10	52	3	193	21.8	6.1	64.15	10	0	6	1.426	0.924	0.635699	0.878796	183.1	50.42	84.3	113.1	102.6	8.08194e+08	1.08359e+09	9.82804e+08	High	High	High	1
FALSE	High	Master Protein	Q5D862	Filaggrin-2 [OS=Homo sapiens]	0	49.604	6	7	12	7	2391	247.9	8.31	26.46	7	0	0	25.718		0.000385891		0		266.8	14.7	18.5	1.86408e+07	1.02837e+06	1.29347e+06	High	High	High	1
FALSE	High	Master Protein	Q16222-1	UDP-N-acetylhexosamine pyrophosphorylase [OS=Homo sapiens]	0	49.568	27	9	17	9	522	58.7	6.33	30.12	9	0	0	1.048	0.54	0.961724	0.725812	54.11	71.86	56.5	106.5	137.1	9.76217e+06	1.84135e+07	2.37037e+07	High	High	High	1
FALSE	High	Master Protein	Q15363	Transmembrane emp24 domain-containing protein 2 [OS=Homo sapiens]	0	49.56	29	5	22	5	201	22.7	5.17	31.88	5	0	0	5.433	10.33	0.0507581	6.92344e-17	117.72	107.04	53.7	185.8	60.4	3.91321e+07	1.35296e+08	4.40123e+07	High	High	High	1
FALSE	High	Master Protein	P18124	60S ribosomal protein L7 [OS=Homo sapiens]	0	49.543	41	10	41	10	248	29.2	10.65	47.98	10	0	0	0.508	0.628	0.841899	0.738025	61.3	52.4	74.7	86	139.3	1.4286e+08	1.64477e+08	2.66557e+08	High	High	High	1
FALSE	High	Master Protein	Q9GZL7	ribosome biogenesis protein WDR12 [OS=Homo sapiens]	0	49.17	41	11	20	11	423	47.7	5.9	28.51	11	0	0	3.102	0.625	0.139629	0.841903	129.14	14.99	131.9	111.6	56.5	8.42455e+07	7.12779e+07	3.60983e+07	High	High	High	1
FALSE	High	Master Protein	Q15477	Helicase SKI2W [OS=Homo sapiens]	0	49.166	16	14	23	14	1246	137.7	6.06	25.83	14	0	0	1.214	1.011	0.885398	0.762709	59.48	28.28	53.3	62.3	184.4	5.29851e+06	6.18687e+06	1.83163e+07	High	High	High	1
FALSE	High	Master Protein	Q96JJ3	Engulfment and cell motility protein 2 [OS=Homo sapiens]	0	49.146	17	8	11	8	720	82.6	5.9	16.5	8	0	0		0.748		0.99789		5.02	35.7	173.8	90.6	1.80611e+06	8.79744e+06	4.58467e+06	High	High	High	1
FALSE	High	Master Protein	P17174	Aspartate aminotransferase, cytoplasmic [OS=Homo sapiens]	0	49.145	33	9	23	9	413	46.2	7.01	37.9	9	0	0	0.813	0.462	0.976374	0.454994	46.91	27.28	71	87.1	141.9	1.34319e+07	1.64671e+07	2.68272e+07	High	High	High	1	Met-loss [N-Term]
FALSE	High	Master Protein	P28074-3	Isoform 3 of Proteasome subunit beta type-5 [OS=Homo sapiens]	0	49.117	64	9	29	1	160	17.8	7.24	52.88	9	0	0	0.01	0.8	3.5959e-17	0.981634		0		133.3	166.7		2019067	2.52395e+06	Not Found	High	High	1	Met-loss [N-Term]
FALSE	High	Master Protein	P62917	60S ribosomal protein L8 [OS=Homo sapiens]	0	49.108	39	7	29	7	257	28	11.03	53.84	7	0	0	17.739	1.427	3.5938e-05	0.0889325	60.96	144.5	102	80.7	117.3	1.61851e+08	1.28132e+08	1.86181e+08	High	High	High	1
FALSE	High	Master Protein	Q15717	ELAV-like protein 1 [OS=Homo sapiens]	0	49.099	37	9	20	9	326	36.1	9.17	42.76	9	0	0	0.626	0.728	0.943339	0.981634	41.24	49	41.2	136.3	122.5	2.04161e+07	6.7623e+07	6.07817e+07	High	High	High	1
FALSE	High	Master Protein	P08134	Rho-related GTP-binding protein RhoC [OS=Homo sapiens]	0	49.094	53	9	51	2	193	22	6.58	71.6	9	0	0	0.01	0.478	3.5959e-17	0.347736		0		50.6	249.4		13559546	6.67925e+07	Not Found	High	High	1
FALSE	High	Master Protein	P49902	Cytosolic purine 5'-nucleotidase [OS=Homo sapiens]	0	49.081	27	11	23	11	561	64.9	6.14	37.74	11	0	0	0.725	0.762	0.96749	0.995913	49.59	45.6	39.6	148.4	112.1	1.28786e+07	4.82675e+07	3.64584e+07	High	High	High	1
FALSE	High	Master Protein	P31930	Cytochrome b-c1 complex subunit 1, mitochondrial [OS=Homo sapiens]	0	49.021	33	10	22	10	480	52.6	6.37	39.47	10	0	0	1.364	0.422	0.625278	0.122196	112.61	87.84	33.5	42.3	224.2	1.74519e+07	2.20274e+07	1.16706e+08	High	High	High	1
FALSE	High	Master Protein	Q8IVL5	Prolyl 3-hydroxylase 2 [OS=Homo sapiens]	0	49.018	23	12	19	11	708	80.9	5.71	32.35	12	0	0	0.652	0.621	0.913698	0.843733	117.07	56.24	32.3	161.3	106.5	1.1035e+07	5.51662e+07	3.64312e+07	High	High	High	1
FALSE	High	Master Protein	P53004	Biliverdin reductase A [OS=Homo sapiens]	0	48.92	43	10	32	10	296	33.4	6.44	56.35	10	0	0	0.632	0.91	0.954359	0.897089	101.07	42.19	91.7	116.7	91.7	1.66936e+08	212507676	1.66984e+08	High	High	High	1
FALSE	High	Master Protein	Q9Y570	Protein phosphatase methylesterase 1 [OS=Homo sapiens]	0	48.903	36	10	18	10	386	42.3	5.97	35.78	10	0	0	0.963	0.575	0.958117	0.729571	32.74	29.33	87.3	82.4	130.4	2.69823e+07	2.54697e+07	4.03161e+07	High	High	High	1
FALSE	High	Master Protein	P00505	Aspartate aminotransferase, mitochondrial [OS=Homo sapiens]	0	48.878	30	12	31	12	430	47.5	9.01	66.62	12	0	0	0.556	0.908	0.884404	0.900197	146.13	109.22	73.3	134	92.7	8.40391e+07	1.53697e+08	1.06368e+08	High	High	High	1
FALSE	High	Master Protein	Q9NQ84-1	G-protein coupled receptor family C group 5 member C [OS=Homo sapiens]	0	48.802	20	7	22	7	441	48.2	8.43	33.6	7	0	0	2.852	0.728	0.35806	0.985743	80.61	6.15	162.5	72.5	64.9	4.29092e+07	1.915e+07	1.71453e+07	High	High	High	1
FALSE	High	Master Protein	Q13586	stromal interaction molecule 1 [OS=Homo sapiens]	0	48.786	15	8	14	8	685	77.4	6.67	26.38	8	0	0	0.855	0.472	0.998968	0.363552	0	39.22	66.5	185.6	47.9	1.57679e+07	4.39957e+07	1.13448e+07	High	High	High	1
FALSE	High	Master Protein	P55039	Developmentally-regulated GTP-binding protein 2 [OS=Homo sapiens]	0	48.784	30	9	23	8	364	40.7	8.88	37.2	9	0	1	1.584	0.978	0.6838	0.683379	49.18	25.77	46.5	139.9	113.6	1.91885e+07	57677227	4.6837e+07	High	High	High	1
FALSE	High	Master Protein	Q8N0X7	Spartin [OS=Homo sapiens]	0	48.783	22	10	16	10	666	72.8	5.91	30.15	10	0	0	1.208	0.736	0.862365	0.992187	120.15	24.28	100.4	74.2	125.4	2.82088e+07	2.08494e+07	3.5234e+07	High	High	High	1	Acetyl [N-Term]
FALSE	High	Master Protein	O14787-2	Isoform 2 of Transportin-2 [OS=Homo sapiens]	0	48.763	17	10	18	8	887	100.3	4.98	28.4	10	0	0	6.208	0.875	0.0644081	0.946651	1693.22	32.74	243.7	32.8	23.5	5.86117e+07	7.89929e+06	5.64881e+06	Peak Found	High	High	1	Acetyl [N-Term]
FALSE	High	Master Protein	P49756-1	RNA-binding protein 25 [OS=Homo sapiens]	0	48.743	16	12	24	12	843	100.1	6.32	33.88	12	0	0	0.912	0.915	0.96575	0.866397	32.91	17.1	94.8	84.7	120.5	3.29147e+07	2.93796e+07	4.18255e+07	High	High	High	1
FALSE	High	Master Protein	Q9NT68	Teneurin-2 [OS=Homo sapiens]	0	48.642	6	10	10	9	2774	307.6	6.68	18.35	10	0	0		100		6.92344e-17				300			1.67676e+06		High	High	High	1
FALSE	High	Master Protein	Q9BYM8	ranBP-type and C3HC4-type zinc finger-containing protein 1 [OS=Homo sapiens]	0	48.409	30	11	18	11	510	57.5	5.67	27.27	11	0	0	0.929	0.56	0.972658	0.692534	105.6	18.5	89	60.9	150.1	2.19213e+07	1.49952e+07	3.69498e+07	High	High	High	1
FALSE	High	Master Protein	Q5H9R7-1	Serine/threonine-protein phosphatase 6 regulatory subunit 3 [OS=Homo sapiens]	0	48.369	16	11	17	11	873	97.6	4.6	32.69	11	0	0	2.879	1.378	0.301168	0.191759	0	111.67	75.3	70.7	153.9	2.12936e+07	1.99849e+07	4.35057e+07	High	High	High	1
FALSE	High	Master Protein	O14646	Chromodomain-helicase-DNA-binding protein 1 [OS=Homo sapiens]	0	48.315	11	14	23	12	1710	196.6	7.14	26.75	14	0	2	2.991	2.15	0.290689	0.0247251	62.32	28.48	180.8	90.1	29.1	6.24139e+07	3.11253e+07	1.00454e+07	High	High	High	1
FALSE	High	Master Protein	P62937-2	Isoform 2 of Peptidyl-prolyl cis-trans isomerase A [OS=Homo sapiens]	0	48.313	60	5	63	1	105	11.4	7.9	116.35	5	0	0	5.621	5.041	0.206508	0.000455757	16.91	45.93	128.7	147.1	24.2	7.12008e+06	8.13422e+06	1.33686e+06	High	High	High	1
FALSE	High	Master Protein	Q9H4G0-1	Band 4.1-like protein 1 [OS=Homo sapiens]	0	48.249	18	11	26	11	881	98.4	5.62	41.72	11	0	0	0.726	0.725	0.980393	0.985743	103.61	73.04	149.4	84	66.6	5.6064e+07	31515808	2.50077e+07	High	High	High	1
FALSE	High	Master Protein	P31483-2	Isoform Short of Nucleolysin TIA-1 isoform p40 [OS=Homo sapiens]	0	48.247	30	7	13	4	375	41.8	7.74	28.3	7	0	3		0.809		0.96905		14.09	163	88.8	48.3	2.89267e+07	1.5754e+07	8.57106e+06	Peak Found	High	High	1
FALSE	High	Master Protein	O60684	Importin subunit alpha-7 [OS=Homo sapiens]	0	48.24	21	8	17	4	536	60	4.98	31.57	8	0	4	0.846	0.933	0.984621	0.896639	131.79	37.27	55.2	83.4	161.4	1.04135e+07	1.57444e+07	3.04513e+07	High	High	High	1
FALSE	High	Master Protein	Q14739	Lamin-B receptor [OS=Homo sapiens]	0	48.234	17	11	38	11	615	70.7	9.36	58.97	11	0	0	2.454	3.302	0.241286	9.79006e-08	143.2	125.85	127.6	111.6	60.8	2.35804e+08	2.06132e+08	1.12421e+08	High	High	High	1
FALSE	High	Master Protein	Q96SU4	Oxysterol-binding protein-related protein 9 [OS=Homo sapiens]	0	48.199	20	11	20	10	736	83.1	6.18	29.89	11	0	1	1.011	0.831	0.964785	0.963762	53.71	32.27	92.3	99.4	108.3	2.41863e+07	2.60294e+07	2.83729e+07	High	High	High	1
FALSE	High	Master Protein	Q03001-7	dystonin [OS=Homo sapiens]	0	48.168	3	15	20	13	7570	860.1	5.25	16.62	15	0	0	0.509	0.286	0.770657	0.191759	0	16.73	58	85.5	156.5	2.72007e+06	4.0059e+06	7.33383e+06	High	High	High	1
FALSE	High	Master Protein	P43686	26S proteasome regulatory subunit 6B [OS=Homo sapiens]	0	48.149	32	9	16	9	418	47.3	5.21	27.99	9	0	0	1.151	0.465	0.863093	0.343356	5.55	25.46	82	45.2	172.8	2.30358e+07	1.27028e+07	4.85505e+07	High	High	High	1	Acetyl [N-Term]
FALSE	High	Master Protein	P38159-1	RNA-binding motif protein, X chromosome [OS=Homo sapiens]	0	48.088	33	12	32	4	391	42.3	10.05	46.95	12	0	6	1.624	2.466	0.549779	4.12791e-05	125.89	113.29	110.2	109.1	80.7	1.5515e+08	1.53652e+08	1.13579e+08	High	High	High	1	Met-loss+Acetyl [N-Term]
FALSE	High	Master Protein	O95425	Supervillin [OS=Homo sapiens]	0	48.072	9	13	16	13	2214	247.6	6.98	17.26	13	0	0	1.707	0.529	0.714825	0.641889	90.99	66.77	174.3	71.8	53.9	4.43059e+07	1.82557e+07	1.36953e+07	High	High	High	1
FALSE	High	Master Protein	Q8IXQ6	Poly [ADP-ribose] polymerase 9 [OS=Homo sapiens]	0	48.038	18	10	20	10	854	96.3	7.91	24.58	10	0	0	1.03	0.955	0.937291	0.837676	68.3	70.03	96.2	129.6	74.2	1.19909e+07	1.61636e+07	9.24679e+06	High	High	High	1
FALSE	High	Master Protein	P14550	alcohol dehydrogenase [NADP(+)] [OS=Homo sapiens]	0	47.985	32	9	25	8	325	36.6	6.79	42.89	9	0	0	0.468	0.611	0.78526	0.826198	87.43	38.28	84.8	84.8	130.4	2.64005e+07	2.64006e+07	4.06096e+07	High	High	High	1	Met-loss+Acetyl [N-Term]
FALSE	High	Master Protein	P80723	Brain acid soluble protein 1 [OS=Homo sapiens]	0	47.968	45	5	15	5	227	22.7	4.63	39.74	5	0	0	1.566	0.293	0.720447	0.084269	53.35	0	217.3	5.9	76.8	4.90165e+07	1320393	1.73232e+07	High	High	High	1
FALSE	High	Master Protein	P61020	Ras-related protein Rab-5B [OS=Homo sapiens]	0	47.846	55	8	16	5	215	23.7	8.13	27.55	8	0	0	0.01	0.455	3.5959e-17	0.567114		22		104.2	195.8		5.96236e+06	1.11969e+07	High	High	High	1
FALSE	High	Master Protein	P98175-1	RNA-binding protein 10 [OS=Homo sapiens]	0	47.795	15	11	22	10	930	103.5	5.97	33.97	11	0	1	0.352	0.689	0.569288	0.951992	103.09	40.48	56.4	95.9	147.7	2.56528e+07	4.3621e+07	6.71847e+07	High	High	High	1
FALSE	High	Master Protein	Q8IYB3	Serine/arginine repetitive matrix protein 1 [OS=Homo sapiens]	0	47.782	11	7	42	7	904	102.3	11.84	70.58	7	0	0	1.333	0.682	0.705686	0.900197	106.01	12.13	133.3	66.6	100.1	1.57434e+08	7.86595e+07	1.18277e+08	High	High	High	1
FALSE	High	Master Protein	Q9UGP8	Translocation protein SEC63 homolog [OS=Homo sapiens]	0	47.715	23	13	17	13	760	87.9	5.31	18.13	13	0	0	1.35	0.93	0.865081	0.86893	92.83	39.17	76.5	114.1	109.4	1.80383e+07	26894814	2.5772e+07	High	High	High	1
FALSE	High	Master Protein	O76021	Ribosomal L1 domain-containing protein 1 [OS=Homo sapiens]	0	47.696	27	10	26	10	490	54.9	10.13	34.86	10	0	0	0.342	0.861	0.52604	0.930192	118.98	34.27	56.4	108.4	135.2	3.14211e+07	6.0407e+07	7.53618e+07	High	High	High	1	Acetyl [N-Term]
FALSE	High	Master Protein	Q15637	Splicing factor 1 [OS=Homo sapiens]	0	47.672	20	8	22	1	639	68.3	8.98	39.34	8	0	0													High	Not Found	High	1	Met-loss+Acetyl [N-Term]
FALSE	High	Master Protein	Q13427	peptidyl-prolyl cis-trans isomerase g [OS=Homo sapiens]	0	47.619	14	8	21	8	754	88.6	10.29	36.25	8	0	0		0.843		0.95356		27	161	81.9	57	5.64652e+07	2.87182e+07	1.99999e+07	High	High	High	1
FALSE	High	Master Protein	Q96HN2	Adenosylhomocysteinase 3 [OS=Homo sapiens]	0	47.563	20	11	31	2	611	66.7	7.36	39.19	11	0	0													High	Not Found	Not Found	1	Met-loss+Acetyl [N-Term]
FALSE	High	Master Protein	P49750-1	YLP motif-containing protein 1 [OS=Homo sapiens]	0	47.477	10	12	17	12	1951	219.8	6.57	19.34	12	0	0	0.75	1.563	0.952751	0.17715	19.21	11.35	133	103.2	63.8	2.91895e+07	2.26358e+07	1.40022e+07	High	High	High	1
FALSE	High	Master Protein	O60656-1	UDP-glucuronosyltransferase 1-9 [OS=Homo sapiens]	0	47.465	19	7	15	5	530	59.9	7.9	28.45	7	0	0	0.01	0.611	3.5959e-17	0.866638		11.31		130.8	169.2		1.33241e+07	1.72291e+07	Not Found	High	High	1
FALSE	High	Master Protein	P62979	Ubiquitin-40S ribosomal protein S27a [OS=Homo sapiens]	0	47.447	51	8	57	8	156	18	9.64	82.74	8	0	0	5.334	1.038	0.0193081	0.655931	145.06	89.66	145.1	92.5	62.4	3.24219e+09	2.06538e+09	1.39365e+09	High	High	High	1
FALSE	High	Master Protein	O43432	Eukaryotic translation initiation factor 4 gamma 3 [OS=Homo sapiens]	0	47.438	7	10	28	5	1585	176.5	5.38	26.91	10	0	0	0.636	1.126	0.799644	0.797025	0	0	48.3	175.7	76	717356	2.60793e+06	1.12745e+06	Peak Found	High	High	1
FALSE	High	Master Protein	Q7Z2Z2	Elongation factor-like GTPase 1 [OS=Homo sapiens]	0	47.385	10	9	18	9	1120	125.4	5.91	26.89	9	0	0	1.107	1.144	0.794474	0.434979	0	35.52	5.4	170.6	124	5.78537e+06	1.82934e+08	1.32899e+08	Peak Found	High	High	1
FALSE	High	Master Protein	O15027-1	Protein transport protein Sec16A [OS=Homo sapiens]	0	47.376	9	12	18	12	2179	233.4	5.63	30.64	12	0	0	1.705	1.006	0.714131	0.769191	20.64	0	185.3	50.6	64.1	2.97236e+07	8.12483e+06	1.02784e+07	High	High	High	1
FALSE	High	Master Protein	P09936	Ubiquitin carboxyl-terminal hydrolase isozyme L1 [OS=Homo sapiens]	0	47.326	48	8	34	8	223	24.8	5.48	60.38	8	0	0	0.314	0.417	0.483723	0.0559609	135.53	45.65	103.5	73	123.4	1.29329e+08	91240211	1.54153e+08	High	High	High	1
FALSE	High	Master Protein	Q9UGV2	protein NDRG3 [OS=Homo sapiens]	0	47.266	34	8	12	8	375	41.4	5.31	16.16	8	0	0	0.677	0.819	0.912764	0.96434	134.99	5.3	122.4	71.4	106.2	1.57373e+07	9180538	1.36452e+07	High	High	High	1	Acetyl [N-Term]
FALSE	High	Master Protein	O60784	Target of Myb protein 1 [OS=Homo sapiens]	0	47.225	26	8	12	8	492	53.8	4.7	26.43	8	0	0	1.294	0.563	0.841899	0.802477	178.64	38.56	61.1	81.2	157.7	6.51325e+06	8.66115e+06	1.68252e+07	Peak Found	High	High	1	Acetyl [N-Term]
FALSE	High	Master Protein	Q9UHD9	Ubiquilin-2 [OS=Homo sapiens]	0	47.205	19	7	13	5	624	65.7	5.22	31.45	7	0	1		0.389		0.438335		0	202.3	55	42.7	3.18434e+07	8.65524e+06	6.72985e+06	High	High	High	1
FALSE	High	Master Protein	P16930	Fumarylacetoacetase [OS=Homo sapiens]	0	47.198	29	9	23	9	419	46.3	6.95	41.43	9	0	0	0.355	0.834	0.541362	0.961745	26.42	51.99	75.9	106.9	117.2	5.4414e+07	7.65863e+07	8.39805e+07	High	High	High	1	Met-loss+Acetyl [N-Term]
FALSE	High	Master Protein	Q09161	Nuclear cap-binding protein subunit 1 [OS=Homo sapiens]	0	47.185	19	9	19	9	790	91.8	6.43	30.88	9	0	0	0.644	0.678	0.876517	0.96434	0	14.57	18.4	167	114.6	1.5147e+06	1.37754e+07	9.45509e+06	Peak Found	High	High	1
FALSE	High	Master Protein	Q96JM3	Chromosome alignment-maintaining phosphoprotein 1 [OS=Homo sapiens]	0	47.137	17	12	18	12	812	89	8.44	18.2	12	0	0	0.286	0.912	0.439954	0.873339	205.48	12.43	37.4	113.9	148.8	1.08885e+07	33147121	4.33083e+07	High	High	High	1	Acetyl [N-Term]
FALSE	High	Master Protein	Q7Z406-1	myosin-14 [OS=Homo sapiens]	0	47.094	5	10	92	1	1995	227.7	5.6	179.21	10	0	0	0.348	1.029	0.562951	0.671411	0	0	44	129.8	126.2	5.75667e+07	169943180	1.65192e+08	High	High	Peak Found	1
FALSE	High	Master Protein	Q13148-1	TAR DNA-binding protein 43 [OS=Homo sapiens]	0	47.082	32	8	18	8	414	44.7	6.19	33.92	8	0	0	4.282	0.656	0.131015	0.92336	180.74	22.01	159.2	82.8	57.9	5.39025e+07	2.80453e+07	1.96181e+07	High	High	High	1
FALSE	High	Master Protein	O43172-1	U4/U6 small nuclear ribonucleoprotein Prp4 [OS=Homo sapiens]	0	47.065	21	9	22	9	522	58.4	7.42	56.77	9	0	0	0.931	0.918	0.9399	0.868639	37.6	38	57.6	127.1	115.3	3.4371e+07	7.58196e+07	6.88077e+07	High	High	High	1
FALSE	High	Master Protein	P51665	26S proteasome non-ATPase regulatory subunit 7 [OS=Homo sapiens]	0	47.023	28	6	8	6	324	37	6.77	16.58	6	0	0		1.121		0.716969		0	34.8	114.1	151.1	2.03388e+06	6.65827e+06	8.8179e+06	High	High	High	1
FALSE	High	Master Protein	P09543-1	2',3'-cyclic-nucleotide 3'-phosphodiesterase [OS=Homo sapiens]	0	47.023	26	9	21	9	421	47.5	9.07	34.45	9	0	0	1.257	0.623	0.746774	0.831795	99.63	15.48	111.5	77.4	111.1	6.28072e+07	4.36237e+07	6.25617e+07	High	High	High	1
FALSE	High	Master Protein	Q5TFE4	5'-nucleotidase domain-containing protein 1 [OS=Homo sapiens]	0	47.021	33	11	17	11	455	51.8	6.35	25.65	11	0	0	1.003	0.705	0.980623	0.96905	89.66	47.55	106	103.3	90.7	2.51698e+07	2.45417e+07	2.15322e+07	High	High	High	1
FALSE	High	Master Protein	P00813	adenosine deaminase [OS=Homo sapiens]	0	46.969	37	9	20	9	363	40.7	5.95	27.13	9	0	0	0.949	1.067	0.990022	0.583705	18.3	63.78	57.8	154.7	87.5	1.59019e+07	4.25265e+07	2.404e+07	High	High	High	1
FALSE	High	Master Protein	P17301	Integrin alpha-2 [OS=Homo sapiens]	0	46.965	10	8	12	8	1181	129.2	5.31	16.99	8	0	0	2.49	0.728	0.570621	0.999834	0	43.68	95	99	106	6.44422e+06	6.7115e+06	7.18671e+06	Peak Found	High	High	1
FALSE	High	Master Protein	Q96PZ0	pseudouridylate synthase 7 homolog [OS=Homo sapiens]	0	46.812	20	8	16	8	661	75	6.37	28.87	8	0	0	0.01	0.694	3.5959e-17	0.979654		30.55		92.6	207.4		7.4704e+06	1.67365e+07	Not Found	High	High	1
FALSE	High	Master Protein	Q29RF7-1	Sister chromatid cohesion protein PDS5 homolog A [OS=Homo sapiens]	0	46.776	9	10	17	9	1337	150.7	7.91	28.39	10	0	0	1.111	0.564	0.941441	0.768448	29.11	16.01	114.5	101.9	83.5	2.17285e+07	1.93378e+07	1.58443e+07	High	High	High	1
FALSE	High	Master Protein	P11177	Pyruvate dehydrogenase E1 component subunit beta, mitochondrial [OS=Homo sapiens]	0	46.761	39	10	19	10	359	39.2	6.65	34.11	10	0	0	0.766	0.661	0.999401	0.926564	45.02	32.52	117.3	36.3	146.4	3.70002e+07	1.14586e+07	4.62111e+07	High	High	High	1
FALSE	High	Master Protein	Q9P0K7-1	Ankycorbin [OS=Homo sapiens]	0	46.752	20	14	19	14	980	110	6.21	19.52	14	0	0	0.626	0.634	0.867346	0.902911	17.77	54.47	86.4	84.2	129.4	1.52311e+07	1.48543e+07	2.28299e+07	High	High	High	1
FALSE	High	Master Protein	O94906-1	Pre-mRNA-processing factor 6 [OS=Homo sapiens]	0	46.723	14	10	15	10	941	106.9	8.25	23.52	10	0	0	1.975	0.826	0.584199	0.96905	0	33.49	66.3	117.5	116.3	9.14111e+06	1.62038e+07	1.60398e+07	High	High	High	1
FALSE	High	Master Protein	Q9Y277	Voltage-dependent anion-selective channel protein 3 [OS=Homo sapiens]	0	46.661	41	8	22	8	283	30.6	8.66	39.93	8	0	0	0.582	0.662	0.911245	0.915596	123.81	37.91	70.9	97.5	131.6	3.23563e+07	4.45031e+07	6.00879e+07	High	High	High	1	Met-loss+Acetyl [N-Term]
FALSE	High	Master Protein	Q15392	Delta(24)-sterol reductase [OS=Homo sapiens]	0	46.613	17	7	22	7	516	60.1	8.16	40.1	7	0	0	0.518	1.409	0.837634	0.159854	125.94	124.81	61.7	89.6	148.8	1.67667e+07	2.43643e+07	4.04569e+07	High	High	High	1
FALSE	High	Master Protein	P62330	ADP-ribosylation factor 6 [OS=Homo sapiens]	0	46.48	65	7	21	7	175	20.1	8.95	42.47	7	0	0	0.317	0.667	0.514124	0.936285	136.04	42.74	32	109.6	158.5	1.05932e+07	3.62983e+07	5.25085e+07	High	High	High	1
FALSE	High	Master Protein	Q8TC07-2	Isoform 2 of TBC1 domain family member 15 [OS=Homo sapiens]	0	46.382	19	11	21	11	674	77.3	5.39	32.98	11	0	0	5.686	0.615	0.0917059	0.880529	39.41	61	102.1	76.4	121.5	2.20002e+07	1.64689e+07	2.62007e+07	High	High	High	1
FALSE	High	Master Protein	Q9Y266	nuclear migration protein nudC [OS=Homo sapiens]	0	46.358	34	10	27	10	331	38.2	5.38	40.22	10	0	0	0.513	0.716	0.84763	0.939118	78.59	43.98	83.7	100.2	116	1.57092e+08	1.87994e+08	2.1769e+08	High	High	High	1
FALSE	High	Master Protein	Q92614-1	Unconventional myosin-XVIIIa [OS=Homo sapiens]	0	46.356	8	12	16	12	2054	233	6.3	16.14	12	0	0	3.18	0.596	0.290598	0.868639	0	72.9	88.3	65.8	145.9	1.05989e+07	7.90202e+06	1.75224e+07	High	High	High	1
FALSE	High	Master Protein	Q96RP9	Elongation factor G, mitochondrial [OS=Homo sapiens]	0	46.349	21	12	17	12	751	83.4	7.01	20.4	12	0	0	1.192	0.522	0.74195	0.406576	99.71	61.24	10.3	74.5	215.1	5.79031e+06	4.16997e+07	1.20368e+08	High	High	High	1
FALSE	High	Master Protein	Q9NZU5	LIM and cysteine-rich domains protein 1 [OS=Homo sapiens]	0	46.328	34	10	16	10	365	40.8	7.93	25.11	10	0	0	1.438	0.652	0.798635	0.914117	127.8	20.01	44.6	85.2	170.2	9.84347e+06	1.87843e+07	3.75372e+07	High	High	High	1
FALSE	High	Master Protein	O43681	ATPase ASNA1 [OS=Homo sapiens]	0	46.278	41	9	19	9	348	38.8	4.91	30.37	9	0	0	0.377	0.765	0.570717	0.999412	107.38	28.73	39.7	103.2	157	6.62973e+06	17225165	2.61959e+07	High	High	High	1	Met-loss+Acetyl [N-Term]
FALSE	High	Master Protein	P42566-1	epidermal growth factor receptor substrate 15 [OS=Homo sapiens]	0	46.261	16	10	12	10	896	98.6	4.64	18.18	10	0	0	1.614	0.986	0.74338	0.791057	135.94	42.88	120.2	107.7	72.1	1.85714e+07	1.66459e+07	1.11375e+07	High	High	High	1	Met-loss+Acetyl [N-Term]
FALSE	High	Master Protein	P46782	40S ribosomal protein S5 [OS=Homo sapiens]	0	46.249	34	5	25	5	204	22.9	9.72	62.77	5	0	0	0.595	0.589	0.926197	0.714915	68.4	43.26	146.5	98	55.5	1.20386e+08	8.05078e+07	4.55843e+07	High	High	High	1	Met-loss+Acetyl [N-Term]; Acetyl [N-Term]
FALSE	High	Master Protein	Q15758-1	Neutral amino acid transporter B(0) [OS=Homo sapiens]	0	46.154	21	8	17	8	541	56.6	5.48	22.41	8	0	0	0.316	0.554	0.473628	0.717889	212.24	101.89	83.8	80.1	136.1	1.80892e+07	1.72905e+07	2.93976e+07	High	High	High	1
FALSE	High	Master Protein	P30419	glycylpeptide N-tetradecanoyltransferase 1 [OS=Homo sapiens]	0	46.118	27	10	16	6	496	56.8	7.8	26.47	10	0	2	0.232	0.67	0.259694	0.934036	0	15.41	8.9	132.3	158.8	1.56364e+06	2.33083e+07	2.79646e+07	Not Found	High	High	1
FALSE	High	Master Protein	P61088	ubiquitin-conjugating enzyme E2 N [OS=Homo sapiens]	0	46.059	66	7	18	7	152	17.1	6.57	35.74	7	0	0	0.462	0.609	0.768483	0.698272	72	18.47	136.2	87.4	76.4	1.60606e+08	1.03061e+08	9.00469e+07	High	High	High	1
FALSE	High	Master Protein	P28070	Proteasome subunit beta type-4 [OS=Homo sapiens]	0	46.051	36	6	24	6	264	29.2	5.97	41.84	6	0	0	0.578	0.587	0.903746	0.650024	103.72	50.62	116.7	103.6	79.6	1.10671e+08	9.82773e+07	7.55246e+07	High	High	High	1
FALSE	High	Master Protein	O96005-1	Cleft lip and palate transmembrane protein 1 [OS=Homo sapiens]	0	46.05	20	10	21	10	669	76	6.3	49.62	10	0	0	0.391	0.691	0.657423	0.958976	149.91	51.22	95.4	99.8	104.8	3.72281e+07	3.89665e+07	4.09141e+07	High	High	High	1
FALSE	High	Master Protein	P61106	Ras-related protein Rab-14 [OS=Homo sapiens]	0	46.048	59	8	12	7	215	23.9	6.21	25.72	8	0	0	0.01	0.693	3.5959e-17	0.96434		11.52		80.4	219.6		9.16446e+06	2.50415e+07	Not Found	High	High	1
FALSE	High	Master Protein	P84095	Rho-related GTP-binding protein RhoG [OS=Homo sapiens]	0	46.034	55	7	23	6	191	21.3	8.12	49.31	7	0	0	0.537	0.665	0.837874	0.929624	64.98	24.8	85.8	85.4	128.8	2.12577e+07	2.11464e+07	3.18952e+07	High	High	High	1
FALSE	High	Master Protein	Q16795	NADH dehydrogenase [ubiquinone] 1 alpha subcomplex subunit 9, mitochondrial [OS=Homo sapiens]	0	45.917	39	11	28	11	377	42.5	9.8	39.25	11	0	0	0.386	1.019	0.653272	0.618559	67.59	33.42	48	122.5	129.5	1.71279e+07	4.37556e+07	4.62537e+07	High	High	High	1
FALSE	High	Master Protein	Q16527	Cysteine and glycine-rich protein 2 [OS=Homo sapiens]	0	45.874	36	5	18	5	193	20.9	8.62	25.87	5	0	0	0.853	0.838	0.972658	0.948907	144.08	80.02	118.1	130.2	51.7	7.95708e+07	8.77278e+07	3.4825e+07	High	High	High	1
FALSE	High	Master Protein	Q9Y2H6	Fibronectin type-III domain-containing protein 3a [OS=Homo sapiens]	0	45.862	13	9	15	9	1198	131.8	6.71	20.41	9	0	0	2.207	1.038	0.50064	0.675008	0	13.19	27.4	59.1	213.5	5.70078e+06	12313687	4.44734e+07	High	High	High	1
FALSE	High	Master Protein	P53597	Succinate--CoA ligase [ADP/GDP-forming] subunit alpha, mitochondrial [OS=Homo sapiens]	0	45.828	29	7	18	7	346	36.2	8.79	28.56	7	0	0	0.5	0.685	0.840976	0.948907	143.44	107.19	69	109.7	121.3	2.94465e+07	4.68469e+07	5.1813e+07	High	High	High	1
FALSE	High	Master Protein	P40818-2	Isoform 2 of Ubiquitin carboxyl-terminal hydrolase 8 [OS=Homo sapiens]	0	45.782	15	11	17	1	1012	115	8.46	22.45	11	0	0	100	100	3.5959e-17	6.92344e-17			220.6	79.4		8.68027e+06	3.12388e+06		High	High	Not Found	1
FALSE	High	Master Protein	Q9H857-2	Isoform 2 of 5'-nucleotidase domain-containing protein 2 [OS=Homo sapiens]	0	45.752	28	11	16	11	557	64.1	7.74	27.49	11	0	0	1.295	0.73	0.738989	0.986252	0	13.57	12.9	97.5	189.5	5.06645e+06	3.81794e+07	7.4199e+07	Peak Found	High	High	1
FALSE	High	Master Protein	Q14651	Plastin-1 [OS=Homo sapiens]	0	45.726	15	8	13	3	629	70.2	5.41	26.26	8	0	0	0.01	0.01	3.5959e-17	6.92344e-17					300			1.69753e+06	High	High	High	1
FALSE	High	Master Protein	P30050-1	60S ribosomal protein L12 [OS=Homo sapiens]	0	45.693	55	6	33	6	165	17.8	9.42	74.41	6	0	0	0.639	0.474	0.954359	0.166221	12.3	31.88	66.7	80.9	152.3	6.50003e+07	78857810	1.48397e+08	High	High	High	1
FALSE	High	Master Protein	Q8WXF7	Atlastin-1 [OS=Homo sapiens]	0	45.669	25	11	22	10	558	63.5	6.18	30.52	11	0	1	1.437	0.796	0.739727	0.985103	1236.46	47.35	150.4	72.7	76.9	5.73888e+07	2.776e+07	2.93271e+07	High	High	High	1
FALSE	High	Master Protein	Q9H9B4	Sideroflexin-1 [OS=Homo sapiens]	0	45.657	44	9	21	9	322	35.6	9.07	42.22	9	0	0	0.294	0.613	0.448077	0.841903	151.75	12.82	14.1	133.3	152.6	4.26825e+06	40272021	4.60882e+07	High	High	High	1
FALSE	High	Master Protein	A3KMH1	von Willebrand factor A domain-containing protein 8 [OS=Homo sapiens]	0	45.478	7	10	17	10	1905	214.7	7.4	27.33	10	0	0	1.185	0.589	0.913698	0.843567	61.73	21.66	67.8	79	153.2	8.33123e+06	9.70066e+06	1.88093e+07	High	High	High	1
FALSE	High	Master Protein	P53814-1	Smoothelin [OS=Homo sapiens]	0	45.443	13	8	11	8	917	99	9.07	20.02	8	0	0	0.932	0.911	0.991851	0.940828	45.19	72.79	76.6	74.9	148.5	4.0857e+06	3.99357e+06	7.92417e+06	High	High	High	1	Met-loss+Acetyl [N-Term]
FALSE	High	Master Protein	Q5QJE6	Deoxynucleotidyltransferase terminal-interacting protein 2 [OS=Homo sapiens]	0	45.426	17	9	13	9	756	84.4	6.16	15.17	9	0	0		0.772		0.985743		0	175.3	105.8	18.9	2.10093e+07	1.26809e+07	2.26752e+06	Peak Found	High	High	1
FALSE	High	Master Protein	Q9BYG3	MKI67 FHA domain-interacting nucleolar phosphoprotein [OS=Homo sapiens]	0	45.409	46	9	13	9	293	34.2	9.88	23.45	9	0	0	0.01	0.494	3.5959e-17	0.596834		24.37		103.6	196.4		8.19329e+06	1.55425e+07	Not Found	High	High	1	Met-loss+Acetyl [N-Term]
FALSE	High	Master Protein	Q9HC38	Glyoxalase domain-containing protein 4 [OS=Homo sapiens]	0	45.359	44	12	25	12	313	34.8	5.6	33.9	12	0	0	0.647	0.76	0.964785	0.99851	71.84	31.89	95.9	116.3	87.7	5.03193e+07	6.10193e+07	4.60264e+07	High	High	High	1
FALSE	High	Master Protein	Q15738	sterol-4-alpha-carboxylate 3-dehydrogenase, decarboxylating [OS=Homo sapiens]	0	45.35	30	8	13	8	373	41.9	8.06	23.76	8	0	0	1.707	0.584	0.713731	0.809942	0	24.92	50.3	63.6	186.1	6.3848e+06	8.07978e+06	2.36217e+07	High	High	High	1	Acetyl [N-Term]
FALSE	High	Master Protein	Q14165	Malectin [OS=Homo sapiens]	0	45.313	32	9	26	9	292	32.2	5.41	42.73	9	0	0	0.305	0.555	0.416275	0.596356	81.79	23.19	53.9	92.1	154	2.92578e+07	4.99934e+07	8.36246e+07	High	High	High	1
FALSE	High	Master Protein	P31153-2	Isoform 2 of S-adenosylmethionine synthase isoform type-2 [OS=Homo sapiens]	0	45.252	41	9	22	1	299	32.9	7.25	42.05	9	0	0													Not Found	Not Found	High	1	Met-loss [N-Term]
FALSE	High	Master Protein	Q969X6	U3 small nucleolar RNA-associated protein 4 homolog [OS=Homo sapiens]	0	45.246	18	9	25	9	686	76.8	8.85	42.54	9	0	0	1.267	1.13	0.844763	0.508937	98.86	33.86	100.9	109.6	89.5	3.23311e+07	3.51062e+07	2.86882e+07	High	High	High	1
FALSE	High	Master Protein	Q15637-5	Isoform 5 of Splicing factor 1 [OS=Homo sapiens]	0	45.219	19	8	20	1	673	71.7	9.58	34.65	8	0	5	27.277	0.716	4.63964e-05	0.986217	0	65.1	69.3	107.9	122.8	7.81249e+06	1.21693e+07	1.38534e+07	Not Found	Not Found	High	1
FALSE	High	Master Protein	O76054	SEC14-like protein 2 [OS=Homo sapiens]	0	45.213	32	8	17	8	403	46.1	7.84	30.02	8	0	0	0.358	0.646	0.575665	0.876261	263.56	25.41	88.5	111.1	100.4	5.38535e+07	6.76016e+07	6.10962e+07	Peak Found	High	High	1
FALSE	High	Master Protein	O14818-1	Proteasome subunit alpha type-7 [OS=Homo sapiens]	0	45.198	45	8	18	8	248	27.9	8.46	36.79	8	0	0	0.729	0.68	0.993235	0.896439	79.97	18.31	90.7	80	129.4	9.03296e+07	7.96595e+07	1.28911e+08	High	High	High	1
FALSE	High	Master Protein	P30044-1	Peroxiredoxin-5, mitochondrial [OS=Homo sapiens]	0	45.191	44	7	34	7	214	22.1	8.7	72.31	7	0	0	0.63	0.439	0.950145	0.0985624	53.92	5.46	85	69	146	8.13988e+07	6.60683e+07	1.39871e+08	High	High	High	1
FALSE	High	Master Protein	P30566	adenylosuccinate lyase [OS=Homo sapiens]	0	45.149	28	10	22	10	484	54.9	7.11	30.32	10	0	0	0.881	0.598	0.960561	0.789492	107.56	41.77	115.6	72.3	112.1	5.62662e+07	3.5208e+07	5.45514e+07	High	High	High	1	Met-loss+Acetyl [N-Term]
FALSE	High	Master Protein	P02511	Alpha-crystallin B chain [OS=Homo sapiens]	0	45.123	49	7	33	7	175	20.1	7.33	79.96	7	0	0	0.346	0.581	0.547541	0.562937	117.78	49.3	20.2	201.4	78.4	2.0039e+07	1.99354e+08	7.76275e+07	High	High	High	1	Acetyl [N-Term]
FALSE	High	Master Protein	P07099	epoxide hydrolase 1 [OS=Homo sapiens]	0	45.104	35	12	23	12	455	52.9	7.25	33.89	12	0	0	7.979	0.864	0.00102856	0.930192	137.87	121.26	155.2	111.5	33.3	1.66682e+08	1.19718e+08	3.58079e+07	High	High	High	1
FALSE	High	Master Protein	P38117	electron transfer flavoprotein subunit beta [OS=Homo sapiens]	0	45.009	45	11	33	11	255	27.8	8.1	54.84	11	0	0	0.413	0.751	0.708847	0.999834	35.81	28.49	67.3	99.5	133.2	3.00712e+07	4.44848e+07	5.95473e+07	High	High	High	1
FALSE	High	Master Protein	O15160	DNA-directed RNA polymerases I and III subunit RPAC1 [OS=Homo sapiens]	0	44.973	29	6	14	6	346	39.2	5.5	38.62	6	0	0	0.122	0.69	0.0368188	0.896639	0	3.27	0.7	120.8	178.5	771083	1.38356e+08	2.04518e+08	High	High	High	1
FALSE	High	Master Protein	Q7Z434	Mitochondrial antiviral-signaling protein [OS=Homo sapiens]	0	44.903	21	6	14	6	540	56.5	5.52	39.41	6	0	0	0.341	0.751	0.569557	0.997067	51.7	49.49	123	73.9	103.2	3.32415e+07	1.99641e+07	2.78929e+07	High	High	High	1
FALSE	High	Master Protein	P61026	ras-related protein rab-10 [OS=Homo sapiens]	0	44.865	50	8	29	5	200	22.5	8.38	47.72	8	0	1	10.34	3.61	0.000556629	1.03586e-07	133.41	302.97	192.8	79.4	27.8	1.39328e+08	5.73583e+07	2.00907e+07	High	High	High	1
FALSE	High	Master Protein	P30085-1	UMP-CMP kinase [OS=Homo sapiens]	0	44.857	51	9	23	9	196	22.2	5.57	31.39	9	0	0	0.541	0.737	0.867346	0.995131	155.16	62.53	128.5	94	77.5	6.97355e+07	5.10245e+07	4.20495e+07	High	High	High	1
FALSE	High	Master Protein	P49257	Protein ERGIC-53 [OS=Homo sapiens]	0	44.78	24	7	22	7	510	57.5	6.77	22.54	7	0	0	0.54	0.477	0.858575	0.1979	111.3	24.53	67.7	79.3	153	5.60791e+07	6.56525e+07	1.26741e+08	High	High	High	1
FALSE	High	Master Protein	Q9BQE5	apolipoprotein L2 [OS=Homo sapiens]	0	44.706	40	10	28	10	337	37.1	6.74	41.38	10	0	0	10.802	3.922	0.000672903	1.49015e-09	189.04	131.32	145.1	89.5	65.5	2.85156e+08	1.75886e+08	1.28692e+08	High	High	High	1	Acetyl [N-Term]
FALSE	High	Master Protein	Q14103	heterogeneous nuclear ribonucleoprotein D0 [OS=Homo sapiens]	0	44.616	22	7	37	5	355	38.4	7.81	66.33	7	0	0	0.246	1.047	0.306182	0.641732	122.27	9.12	88.1	107.3	104.6	1.28982e+08	1.57076e+08	1.53072e+08	High	High	High	1
FALSE	High	Master Protein	Q02952-1	A-kinase anchor protein 12 [OS=Homo sapiens]	0	44.591	9	9	12	9	1782	191.4	4.41	10.18	9	0	0	1.102	2.373	0.930224	0.0167198	116.59	49.15	105.6	82	112.5	9.10503e+06	7.07187e+06	9.70076e+06	High	High	High	1
FALSE	High	Master Protein	P41743	Protein kinase c iota type [OS=Homo sapiens]	0	44.565	20	7	10	7	596	68.2	5.85	15.36	7	0	0		1.437		0.373844		0	112.1	121.1	66.8	9.09991e+06	9.83204e+06	5.41954e+06	High	High	High	1
FALSE	High	Master Protein	Q9UL25	Ras-related protein Rab-21 [OS=Homo sapiens]	0	44.481	42	7	17	7	225	24.3	7.94	43.08	7	0	0	0.252	1.021	0.366255	0.632684	129.62	44.2	87	103	110	3.55251e+07	4.20367e+07	4.49291e+07	High	High	High	1
FALSE	High	Master Protein	O60443	Non-syndromic hearing impairment protein 5 [OS=Homo sapiens]	0	44.41	28	11	18	11	496	54.5	5.17	28.71	11	0	0	0.246	0.442	0.356254	0.311033	103.97	29.73	60.9	52.3	186.7	1.26642e+07	10874959	3.87979e+07	High	High	High	1
FALSE	High	Master Protein	Q99729-2	Isoform 2 of Heterogeneous nuclear ribonucleoprotein A/B [OS=Homo sapiens]	0	44.363	25	7	32	6	332	35.9	6.95	63.13	7	0	0	0.166	0.805	0.077668	0.995131	0	13.74	57.2	119.5	123.3	5.81244e+07	1.21562e+08	1.25389e+08	High	High	High	1
FALSE	High	Master Protein	Q7L7X3	Serine/threonine-protein kinase TAO1 [OS=Homo sapiens]	0	44.234	16	13	28	11	1001	116	7.65	37.78	13	0	2	2.796	0.872	0.244528	0.92336	33.89	23.74	169.3	65.8	65	7.25058e+07	2.81681e+07	2.78197e+07	High	High	High	1
FALSE	High	Master Protein	Q9Y4A5	Transformation/transcription domain-associated protein [OS=Homo sapiens]	0	44.213	4	12	13	12	3859	437.3	8.19	14.22	12	0	0	0.392	0.686	0.604545	0.95906	50.57	96.05	76.1	91.7	132.1	1.24006e+07	1.49423e+07	2.15192e+07	High	High	High	1
FALSE	High	Master Protein	P37837	Transaldolase [OS=Homo sapiens]	0	44.151	36	12	25	12	337	37.5	6.81	32.69	12	0	0	1.648	0.565	0.465853	0.593268	110.43	44.11	80.1	58.5	161.4	5.66861e+07	4.14122e+07	1.14243e+08	High	High	High	1
FALSE	High	Master Protein	Q93050-1	Isoform 2 of V-type proton ATPase 116 kDa subunit a isoform 1 [OS=Homo sapiens]	0	44.136	20	12	18	12	831	95.7	6.65	29.61	12	0	0	1.286	1.067	0.868972	0.754991	27.27	17.04	92.2	131.3	76.5	1.83867e+07	2.61677e+07	1.52486e+07	High	High	High	1
FALSE	High	Master Protein	P35251-1	Replication factor C subunit 1 [OS=Homo sapiens]	0	44.124	11	9	14	9	1148	128.2	9.36	23.64	9	0	0	0.684	0.844	0.92457	0.959779	0	10.91	125.5	97.5	77	1.02532e+07	7.96222e+06	6.29494e+06	High	High	High	1
FALSE	High	Master Protein	Q70UQ0-4	Isoform 4 of Inhibitor of nuclear factor kappa-B kinase-interacting protein [OS=Homo sapiens]	0	44.12	31	10	15	7	377	43.1	4.92	27.53	10	0	3	0.551	0.489	0.880176	0.420497	0	2.46	114.3	58.1	127.6	3.97487e+07	2.02136e+07	4.4375e+07	High	High	High	1
FALSE	High	Master Protein	P31350-1	ribonucleoside-diphosphate reductase subunit M2 [OS=Homo sapiens]	0	44.058	28	8	12	8	389	44.8	5.38	25.82	8	0	0	0.01	0.588	3.5959e-17	0.778342		59.73		72.7	227.3		1.48351e+07	4.63976e+07	High	High	High	1
FALSE	High	Master Protein	P16403	Histone H1.2 [OS=Homo sapiens]	0	44.035	32	8	58	2	213	21.4	10.93	96.18	8	0	6	1.24	0.594	0.747149	0.614965	79.95	47.74	110.7	61.9	127.5	7.5111e+08	4.19864e+08	8.65454e+08	High	High	High	1	Met-loss [N-Term]; Met-loss+Acetyl [N-Term]
FALSE	High	Master Protein	Q9Y6D6	Brefeldin A-inhibited guanine nucleotide-exchange protein 1 [OS=Homo sapiens]	0	43.991	8	10	12	8	1849	208.6	5.85	13.48	10	0	0		1.866		0.233588		0	66.2	173.1	60.6	762553	1.99326e+06	697880	High	High	High	1
FALSE	High	Master Protein	Q96BP3	Peptidylprolyl isomerase domain and WD repeat-containing protein 1 [OS=Homo sapiens]	0	43.99	23	11	14	11	646	73.5	7.15	19.38	11	0	0	0.912	0.816	0.999401	0.979284	62.2	38.55	123.3	67.1	109.6	2.2829e+07	1.24309e+07	2.02823e+07	High	High	High	1	Met-loss+Acetyl [N-Term]
FALSE	High	Master Protein	Q9UBU9-1	nuclear RNA export factor 1 [OS=Homo sapiens]	0	43.988	24	10	17	10	619	70.1	8.51	19.23	10	0	0	2.415	0.808	0.396386	0.966829	0	37.03	109	77.4	113.6	1.16562e+07	8.27479e+06	1.21413e+07	High	High	High	1
FALSE	High	Master Protein	P78324	tyrosine-protein phosphatase non-receptor type substrate 1 [OS=Homo sapiens]	0	43.933	24	7	15	7	504	54.9	6.98	30.92	7	0	0	22.106	0.884	0.000828501	0.93449	146.77	58.39	155.3	112.4	32.3	4.64227e+07	3.36061e+07	9.63991e+06	High	High	High	1
FALSE	High	Master Protein	O60333-3	Isoform 3 of Kinesin-like protein KIF1B [OS=Homo sapiens]	0	43.93	8	8	11	2	1153	130.3	8.43	20.71	8	0	0	12.237	4.323	0.00830303	0.000587334	0	0	224.2	61.5	14.2	1.84046e+07	5.05073e+06	1.16831e+06	High	Peak Found	High	1
FALSE	High	Master Protein	Q9UKY7	Protein CDV3 homolog [OS=Homo sapiens]	0	43.879	60	7	7	7	258	27.3	6.4	17.89	7	0	0	2.177	0.01	0.555719	6.92344e-17	143.39		196.7		103.3	1.18643e+07		6.23129e+06	High	High	High	1
FALSE	High	Master Protein	Q86V81	THO complex subunit 4 [OS=Homo sapiens]	0	43.836	23	4	13	4	257	26.9	11.15	31.28	4	0	0	0.211	0.457	0.211851	0.447195	212.76	1	20.7	84.2	195.1	3.38884e+06	13807961	3.19736e+07	High	High	High	1
FALSE	High	Master Protein	Q9Y281-1	Cofilin-2 [OS=Homo sapiens]	0	43.801	62	9	59	5	166	18.7	7.88	60.35	9	0	0	5.178	0.707	0.0670527	0.971649	18.52	32.95	136	79.6	84.4	4.78343e+07	2.79765e+07	2.96876e+07	High	High	High	1	Met-loss+Acetyl [N-Term]
FALSE	High	Master Protein	Q96AG4	Leucine-rich repeat-containing protein 59 [OS=Homo sapiens]	0	43.748	37	9	29	9	307	34.9	9.57	41.94	9	0	0	1.379	0.762	0.619866	0.99789	102.95	39.48	92.9	79.7	127.4	6.98772e+07	5.99209e+07	9.58407e+07	High	High	High	1
FALSE	High	Master Protein	Q9UEY8-2	Isoform 1 of Gamma-adducin [OS=Homo sapiens]	0	43.745	21	11	17	11	674	75.6	6.81	25.47	11	0	0	0.787	0.462	0.975053	0.464541	0	0	103.3	52.1	144.6	1.36144e+07	6.86855e+06	1.90571e+07	High	High	High	1	Met-loss+Acetyl [N-Term]
FALSE	High	Master Protein	P00441	Superoxide dismutase [Cu-Zn] [OS=Homo sapiens]	0	43.735	37	5	13	5	154	15.9	6.13	46.15	5	0	0	21.358	3.505	0.00019541	7.89881e-07	0	124.81	139.7	113.2	47.1	6.32981e+07	5.12963e+07	2.13681e+07	High	High	High	1
FALSE	High	Master Protein	Q9BZG1	Ras-related protein Rab-34 [OS=Homo sapiens]	0	43.728	41	9	17	9	259	29	7.88	37.71	9	0	0	0.989	0.836	0.964814	0.958161	19.49	48.2	76.8	104.5	118.7	2.0448e+07	2.78296e+07	3.16242e+07	High	High	High	1	Acetyl [N-Term]
FALSE	High	Master Protein	Q8WXA9-2	Isoform 2 of Splicing regulatory glutamine/lysine-rich protein 1 [OS=Homo sapiens]	0	43.612	20	7	15	7	624	71.6	10.2	35.96	7	0	0	0.961	0.799	0.98683	0.992551	87.32	16.31	115.4	98.4	86.2	2.65724e+07	2.26502e+07	1.98514e+07	High	High	High	1
FALSE	High	Master Protein	P63096-1	Guanine nucleotide-binding protein G(i) subunit alpha-1 [OS=Homo sapiens]	0	43.601	27	8	25	4	354	40.3	5.97	36.24	8	0	0	88.913	37.29	8.79828e-10	6.92344e-17	0	0	193.9	104	2.2	1.239e+08	6.64508e+07	1.38469e+06	High	High	High	1
FALSE	High	Master Protein	P31942	Heterogeneous nuclear ribonucleoprotein H3 [OS=Homo sapiens]	0	43.595	24	6	27	5	346	36.9	6.87	47.7	6	0	0	0.66	0.794	0.954031	0.9725	56.48	18.45	58.5	120.4	121.1	2.3757e+07	4.88455e+07	4.91474e+07	High	High	High	1
FALSE	High	Master Protein	P53985	Monocarboxylate transporter 1 [OS=Homo sapiens]	0	43.564	13	6	14	6	500	53.9	8.66	23.65	6	0	0	0.335	0.821	0.572466	0.95356	7.64	67.12	42.2	116.3	141.5	1.7688e+07	4.87308e+07	5.93276e+07	High	High	High	1
FALSE	High	Master Protein	Q07666	KH domain-containing, RNA-binding, signal transduction-associated protein 1 [OS=Homo sapiens]	0	43.54	23	8	37	8	443	48.2	8.66	67.65	8	0	0	22.742	1.327	8.54436e-06	0.166887	141.67	79.64	112.9	138.9	48.2	2.19936e+08	2.70437e+08	9.38616e+07	High	High	High	1
FALSE	High	Master Protein	Q14202	Zinc finger MYM-type protein 3 [OS=Homo sapiens]	0	43.417	10	7	9	7	1370	152.3	6.35	21.18	7	0	0	100	100	3.5959e-17	6.92344e-17			74.8	225.2		1.46253e+06	4.39982e+06		High	High	High	1
FALSE	High	Master Protein	Q96I24-1	Far upstream element-binding protein 3 [OS=Homo sapiens]	0	43.323	25	11	19	11	572	61.6	8.38	21.94	11	0	0	0.851	1.115	0.960114	0.487786	53.93	54.15	62.8	113.4	123.8	2.89174e+08	5.2222e+08	5.69868e+08	High	High	High	1	Met-loss+Acetyl [N-Term]
FALSE	High	Master Protein	O76031	ATP-dependent Clp protease ATP-binding subunit clpX-like, mitochondrial [OS=Homo sapiens]	0	43.241	22	12	21	12	633	69.2	7.58	22.75	12	0	0	0.478	0.793	0.719519	0.994673	41.51	62	18	122.4	159.5	2.74124e+06	1.86119e+07	2.42505e+07	High	High	High	1
FALSE	High	Master Protein	Q13144	Translation initiation factor eIF-2B subunit epsilon [OS=Homo sapiens]	0	43.204	19	9	14	9	721	80.3	5.08	19.96	9	0	0	0.626	0.61	0.87546	0.869719	76.02	29.37	46.5	82.1	171.5	5.61006e+06	9.90916e+06	2.07007e+07	High	High	High	1	Met-loss+Acetyl [N-Term]
FALSE	High	Master Protein	Q9UJW0-1	Dynactin subunit 4 [OS=Homo sapiens]	0	43.166	28	9	18	9	460	52.3	7.34	34.93	9	0	0	1.039	1.218	0.968801	0.429192	72.36	97.93	59.7	113.4	126.9	1.1655e+07	2.21366e+07	2.47676e+07	High	High	High	1	Met-loss+Acetyl [N-Term]
FALSE	High	Master Protein	Q08380	Galectin-3-binding protein [OS=Homo sapiens]	0	43.15	23	9	22	9	585	65.3	5.27	31.14	9	0	0	0.712	0.887	0.933708	0.912364	133.11	24.18	59	129.2	111.8	1.42928e+07	3.13134e+07	2.71021e+07	High	High	High	1
FALSE	High	Master Protein	O15372	Eukaryotic translation initiation factor 3 subunit H [OS=Homo sapiens]	0	43.14	34	10	28	10	352	39.9	6.54	42.32	10	0	0	1.377	0.788	0.61987	0.99686	58.35	19.69	96.2	90.5	113.3	8.62725e+07	8.11683e+07	1.01659e+08	High	High	High	1
FALSE	High	Master Protein	Q14554	Protein disulfide-isomerase A5 [OS=Homo sapiens]	0	43.122	26	8	18	8	519	59.6	7.91	38.07	8	0	0	0.378	0.648	0.552006	0.919589	6.67	71.18	22.3	104	173.8	2.72907e+06	1.27483e+07	2.1303e+07	High	High	High	1
FALSE	High	Master Protein	Q06124	tyrosine-protein phosphatase non-receptor type 11 [OS=Homo sapiens]	0	43.068	25	10	19	10	597	68.4	7.3	34.82	10	0	0	1.024	0.394	0.975876	0.240937	0	33.39	72.8	72.5	154.8	1.33777e+07	1.33233e+07	2.84497e+07	High	High	High	1
FALSE	High	Master Protein	P19022	Cadherin-2 [OS=Homo sapiens]	0	43.062	15	8	15	8	906	99.7	4.81	30.66	8	0	0	0.976	1.086	0.982739	0.643574	0	56.61	24.3	143.1	132.6	2.03711e+06	1.19748e+07	1.10995e+07	High	High	High	1
FALSE	High	Master Protein	P38606	V-type proton ATPase catalytic subunit A [OS=Homo sapiens]	0	42.995	22	10	26	10	617	68.3	5.52	43.77	10	0	0	0.764	0.674	0.954359	0.940828	37.76	18.06	49.5	101.9	148.6	9.96608e+06	2.05054e+07	2.98903e+07	High	High	High	1
FALSE	High	Master Protein	P69905	Hemoglobin subunit alpha [OS=Homo sapiens]	0	42.976	50	6	21	6	142	15.2	8.68	24.44	6	0	0	0.289	0.761	0.412708	0.985103	162.85	79.56	138	96.3	65.7	1.98901e+08	138785297	9.47412e+07	High	High	High	1	Met-loss [N-Term]
FALSE	High	Master Protein	P07947	tyrosine-protein kinase Yes [OS=Homo sapiens]	0	42.944	24	10	18	5	543	60.8	6.74	24.1	10	0	0	0.628	0.637	0.867346	0.964149	0	91.36	52.6	101.1	146.3	3.04289e+06	5.85198e+06	8.46156e+06	Peak Found	High	High	1
FALSE	High	Master Protein	Q9Y383	Putative RNA-binding protein Luc7-like 2 [OS=Homo sapiens]	0	42.915	24	8	42	5	392	46.5	10.01	59.16	8	0	4	1.974	1.006	0.385248	0.675008	28.16	89.61	193.5	58.3	48.2	2.75541e+08	8.30872e+07	6.86614e+07	High	High	High	1
FALSE	High	Master Protein	P50402	Emerin [OS=Homo sapiens]	0	42.858	42	8	17	8	254	29	5.5	37.38	8	0	0	2.391	0.759	0.386233	0.999834	110.35	41.44	168.2	91.1	40.7	7.78448e+07	4.21392e+07	1.88339e+07	High	High	High	1	Acetyl [N-Term]
FALSE	High	Master Protein	Q8IYD1	eukaryotic peptide chain release factor GTP-binding subunit ERF3B [OS=Homo sapiens]	0	42.715	24	12	27	5	628	68.8	5.43	42.93	12	0	0	1.415	0.688	0.833659	0.9725	142.06	86.69	126.7	73.5	99.8	1.74171e+07	1.00931e+07	1.37139e+07	High	High	High	1
FALSE	High	Master Protein	P11310-1	medium-chain specific acyl-CoA dehydrogenase, mitochondrial [OS=Homo sapiens]	0	42.691	25	7	13	7	421	46.6	8.37	27.24	7	0	0	0.01	0.482	3.5959e-17	0.549144		0		96.9	203.1		6.95925e+06	1.45905e+07	Not Found	High	High	1
FALSE	High	Master Protein	Q12907	Vesicular integral-membrane protein VIP36 [OS=Homo sapiens]	0	42.681	26	7	16	7	356	40.2	6.95	42.09	7	0	0	0.495	0.63	0.817789	0.878728	65.83	42.28	114	56.9	129	3.68864e+07	18410702	4.17373e+07	High	High	High	1
FALSE	High	Master Protein	O94776	Metastasis-associated protein MTA2 [OS=Homo sapiens]	0	42.679	26	12	16	10	668	75	9.66	18.37	12	0	2	0.208	0.866	0.212545	0.930192	0	28.85	8	145.1	147	1.49746e+06	2.72919e+07	2.76565e+07	High	High	High	1
FALSE	High	Master Protein	Q14694	Ubiquitin carboxyl-terminal hydrolase 10 [OS=Homo sapiens]	0	42.628	17	9	15	9	798	87.1	5.31	25.68	9	0	0	1.689	0.693	0.46625	0.939118	111.74	50.61	168	113.8	18.2	1.7169e+08	1.1635e+08	1.85524e+07	High	High	High	1	Met-loss+Acetyl [N-Term]
FALSE	High	Master Protein	Q9BW27	nuclear pore complex protein Nup85 [OS=Homo sapiens]	0	42.603	16	6	9	6	656	75	5.55	21.86	6	0	0		0.47		0.63808		52.8	129.1	64	106.9	1.27996e+07	6.34841e+06	1.06045e+07	Peak Found	High	High	1
FALSE	High	Master Protein	Q13177	Serine/threonine-protein kinase PAK 2 [OS=Homo sapiens]	0	42.559	24	9	19	6	524	58	5.96	34.47	9	0	1	0.494	0.678	0.808212	0.940713	75.59	21.69	75.3	115.8	108.9	2.44718e+07	3.76319e+07	3.54115e+07	High	High	High	1
FALSE	High	Master Protein	Q969V3	Nicalin [OS=Homo sapiens]	0	42.547	19	9	13	9	563	62.9	6.89	23.58	9	0	0	0.6	0.717	0.854742	0.979654	53.17	57.35	46.4	127.6	126	1.10006e+07	3.0222e+07	2.98374e+07	Peak Found	High	High	1
FALSE	High	Master Protein	Q9BWM7	Sideroflexin-3 [OS=Homo sapiens]	0	42.432	31	7	14	7	321	35.5	9.1	21.07	7	0	0	1.353	0.724	0.803238	0.995131	0	94.31	62.6	86.5	150.9	5.60629e+06	7.75196e+06	1.35143e+07	Peak Found	High	High	1	Met-loss+Acetyl [N-Term]
FALSE	High	Master Protein	Q9H1A4	anaphase-promoting complex subunit 1 [OS=Homo sapiens]	0	42.345	9	11	17	11	1944	216.4	6.3	17.36	11	0	0	0.01	1.127	3.5959e-17	0.363876		15.36		165.3	134.7		5.15133e+07	4.19972e+07	Not Found	High	High	1
FALSE	High	Master Protein	Q05086	Ubiquitin-protein ligase E3A [OS=Homo sapiens]	0	42.33	15	9	12	9	875	100.6	5.22	21.5	9	0	0	0.934	0.669	0.981326	0.971649	0	64.62	51.5	73	175.5	1.93404e+06	2.73882e+06	6.58535e+06	High	High	High	1
FALSE	High	Master Protein	Q13642-1	Isoform 1 of Four and a half LIM domains protein 1 [OS=Homo sapiens]	0	42.293	44	10	27	10	280	31.9	8.32	41.03	10	0	0	0.102	1.007	0.011063	0.680332	156.03	40.84	86.7	89.9	123.4	5.67354e+07	5.88391e+07	8.07059e+07	High	High	High	1
FALSE	High	Master Protein	P62826	GTP-binding nuclear protein RAN [OS=Homo sapiens]	0	42.274	45	9	58	9	216	24.4	7.49	107.87	9	0	0	0.649	0.611	0.964814	0.672554	107.45	29.2	89.2	74.7	136.1	3.80973e+08	3.1906e+08	5.81216e+08	High	High	High	1	Met-loss+Acetyl [N-Term]
FALSE	High	Master Protein	P54727	UV excision repair protein RAD23 homolog B [OS=Homo sapiens]	0	42.246	22	6	16	6	409	43.1	4.84	40.1	6	0	0	1.924	0.859	0.456708	0.915931	50.48	74.11	94.1	115.5	90.4	5.10527e+07	6.26402e+07	4.90557e+07	High	High	High	1
FALSE	High	Master Protein	P05771-1	Protein kinase C beta type [OS=Homo sapiens]	0	42.221	11	7	28	1	671	76.8	7.01	44	7	0	0													Not Found	High	Not Found	1
FALSE	High	Master Protein	Q01968-1	Inositol polyphosphate 5-phosphatase OCRL-1 [OS=Homo sapiens]	0	42.216	15	12	17	12	901	104.1	6.55	21.57	12	0	0	0.653	0.842	0.9399	0.939118	54.14	47.35	63.2	125.3	111.5	2.11093e+07	4.18618e+07	3.72617e+07	High	High	High	1
FALSE	High	Master Protein	P40261	Nicotinamide N-methyltransferase [OS=Homo sapiens]	0	42.212	46	8	17	8	264	29.6	5.74	37.76	8	0	0	1.034	0.617	0.864045	0.692534	160.79	21.2	66.5	100.4	133.1	8.45773e+07	1.27773e+08	1.69452e+08	High	High	High	1	Acetyl [N-Term]
FALSE	High	Master Protein	O00178	GTP-binding protein 1 [OS=Homo sapiens]	0	42.194	20	8	12	8	669	72.4	8.34	14.95	8	0	0	0.01	0.878	3.5959e-17	0.927985		47.16		155	145		8.3427e+06	7.80871e+06	Not Found	High	High	1
FALSE	High	Master Protein	P62314	Small nuclear ribonucleoprotein Sm D1 [OS=Homo sapiens]	0	42.162	55	5	27	5	119	13.3	11.56	61.73	5	0	0	0.13	0.624	0.0304046	0.765629	0	34.73	6.2	106.8	187	4.00918e+06	6.87398e+07	1.20375e+08	High	High	High	1
FALSE	High	Master Protein	P46108-1	Adapter molecule crk [OS=Homo sapiens]	0	42.121	33	7	17	7	304	33.8	5.55	41.71	7	0	0		0.504		0.812022		17.73	37.6	152.4	110	1.88167e+06	7.63425e+06	5.5129e+06	High	High	High	1
FALSE	High	Master Protein	Q8N6R0-5	Methyltransferase-like protein 13 [OS=Homo sapiens]	0	42.108	21	10	11	10	699	78.7	6.73	12.9	10	0	0	1.654	0.738	0.868907	0.99851	0	61.88	42.6	145.6	111.8	1.53483e+06	5.23983e+06	4.02191e+06	Peak Found	High	High	1
FALSE	High	Master Protein	O60524	nuclear export mediator factor NEMF [OS=Homo sapiens]	0	42.096	11	10	17	10	1076	122.9	6.35	31.5	10	0	0	0.464	0.942	0.767532	0.831795	68.3	93.5	76.4	128.9	94.8	2.44877e+07	4.13308e+07	3.03976e+07	High	High	High	1
FALSE	High	Master Protein	O95071	E3 ubiquitin-protein ligase UBR5 [OS=Homo sapiens]	0	42.088	6	9	14	9	2799	309.2	5.85	28.51	9	0	0	0.344	1.691	0.536114	0.297488	225.34	28.48	64.4	140.1	95.5	3.60023e+06	7.82717e+06	5.33648e+06	Peak Found	High	High	1	Met-loss+Acetyl [N-Term]
FALSE	High	Master Protein	Q8WXF1	Paraspeckle component 1 [OS=Homo sapiens]	0	42.063	21	8	18	7	523	58.7	6.67	36.72	8	0	0	0.29	0.84	0.409534	0.96434	2.52	36.68	23.3	150.4	126.3	2.91562e+06	1.886e+07	1.58394e+07	Peak Found	High	High	1
FALSE	High	Master Protein	O60333	Kinesin-like protein KIF1B [OS=Homo sapiens]	0	41.992	7	10	13	4	1816	204.3	5.6	14.99	10	0	5	0.81	1.127	0.980039	0.607168	95.26	32.37	51.6	89.2	159.3	7.45162e+06	1.28799e+07	2.30104e+07	High	High	Peak Found	1
FALSE	High	Master Protein	Q8NFH4	Nucleoporin Nup37 [OS=Homo sapiens]	0	41.958	35	9	26	9	326	36.7	5.92	34.4	9	0	0	1.656	1.263	0.551468	0.171495	64.18	15.6	149	100.6	50.4	9.07171e+07	6.12149e+07	3.0692e+07	High	High	High	1
FALSE	High	Master Protein	O15085-1	Rho guanine nucleotide exchange factor 11 [OS=Homo sapiens]	0	41.95	9	8	15	8	1522	167.6	5.5	21.43	8	0	0	0.81	0.474	0.975876	0.444724	53.11	30.56	106.1	45.5	148.5	1.7222e+07	7.37947e+06	2.41069e+07	High	High	High	1
FALSE	High	Master Protein	Q9UBS4	DnaJ homolog subfamily B member 11 [OS=Homo sapiens]	0	41.944	28	8	13	8	358	40.5	6.18	27.13	8	0	0	0.845	0.505	0.990022	0.447715	0	8.1	20.3	91.7	188.1	5.17169e+06	2.34073e+07	4.80214e+07	High	High	High	1
FALSE	High	Master Protein	P00450	Ceruloplasmin [OS=Homo sapiens]	0	41.925	12	10	18	10	1065	122.1	5.72	23.39	10	0	0	0.555	0.896	0.829071	0.900582	0	48.18	130.7	106.1	63.2	1.94347e+07	1.57756e+07	9.38874e+06	High	High	High	1
FALSE	High	Master Protein	Q9C0B1-1	alpha-ketoglutarate-dependent dioxygenase FTO [OS=Homo sapiens]	0	41.909	16	5	8	5	505	58.2	5.22	15.24	5	0	0	0.01	0.299	3.5959e-17	0.166887		75.89		57.6	242.4		1.43619e+06	6.05039e+06	Not Found	High	High	1
FALSE	High	Master Protein	Q9UKJ3-1	G patch domain-containing protein 8 [OS=Homo sapiens]	0	41.899	9	9	16	9	1502	164.1	8.66	23.49	9	0	0	3.258	1.408	0.285312	0.226401	116.34	72.72	185.2	47.5	67.3	4.49813e+07	1.15375e+07	1.63536e+07	High	High	High	1
FALSE	High	Master Protein	O14727	apoptotic protease-activating factor 1 [OS=Homo sapiens]	0	41.875	11	10	12	10	1248	141.7	6.4	15.45	10	0	0	4.913	1.857	0.128979	0.0399164	0	85.47	136.6	135.2	28.2	1.90103e+07	1.88251e+07	3.9244e+06	High	High	High	1
FALSE	High	Master Protein	P78406	mRNA export factor [OS=Homo sapiens]	0	41.854	35	8	12	8	368	40.9	7.83	18.82	8	0	0	0.789	0.677	0.981523	0.964149	113.17	24.21	78.1	84.8	137	8.56195e+06	9.29352e+06	1.50146e+07	Peak Found	High	High	1	Met-loss+Acetyl [N-Term]
FALSE	High	Master Protein	P48059-2	Isoform 2 of LIM and senescent cell antigen-like-containing domain protein 1 [OS=Homo sapiens]	0	41.843	30	8	22	1	337	38.4	8.05	18.67	8	0	0	0.01	0.553	3.5959e-17	0.914251		0		106.8	193.2		935952	1.69261e+06	Not Found	High	Peak Found	1	Acetyl [N-Term]
FALSE	High	Master Protein	Q9BWF3-1	RNA-binding protein 4 [OS=Homo sapiens]	0	41.7	33	9	10	9	364	40.3	7.08	12.22	9	0	0		0.606		0.915931		10.69	141.4	103.8	54.8	1.53682e+07	1.12851e+07	5.95787e+06	High	High	High	1
FALSE	High	Master Protein	Q9BVJ6-1	U3 small nucleolar RNA-associated protein 14 homolog A [OS=Homo sapiens]	0	41.685	18	10	15	10	771	87.9	7.87	19.01	10	0	0	0.891	0.753	0.988177	0.99686	32.6	30.42	81.4	56.3	162.3	7.82575e+06	5.41353e+06	1.55953e+07	High	High	High	1
FALSE	High	Master Protein	Q6NYC8	Phostensin [OS=Homo sapiens]	0	41.682	22	8	11	8	613	67.9	5.4	19.19	8	0	0	0.823	0.758	0.983632	0.999834	16.1	0.96	37.3	90.9	171.8	7.68295e+06	1.87297e+07	3.54106e+07	High	High	High	1
FALSE	High	Master Protein	Q9UJA5-1	tRNA (adenine(58)-N(1))-methyltransferase non-catalytic subunit TRM6 [OS=Homo sapiens]	0	41.671	23	8	14	8	497	55.8	7.55	21.97	8	0	0	0.91	0.822	0.99252	0.976349	100.9	120.37	142.2	66.1	91.7	3.31019e+07	1.53813e+07	2.13313e+07	High	High	High	1	Acetyl [N-Term]
FALSE	High	Master Protein	Q14376	UDP-glucose 4-epimerase [OS=Homo sapiens]	0	41.603	31	7	10	7	348	38.3	6.73	25.91	7	0	0	0.01	0.648	3.5959e-17	0.94244		23.64		71.6	228.4		5429444	1.73071e+07	Not Found	High	High	1
FALSE	High	Master Protein	Q53GS9	U4/U6.U5 tri-snRNP-associated protein 2 [OS=Homo sapiens]	0	41.591	23	9	16	9	565	65.3	8.91	23.85	9	0	0	0.789	0.763	0.972748	0.999834	0	41.17	23.4	96.1	180.5	3.47677e+06	1.42516e+07	2.67796e+07	Peak Found	High	High	1
FALSE	High	Master Protein	Q9UBF2	Coatomer subunit gamma-2 [OS=Homo sapiens]	0	41.584	13	10	13	6	871	97.6	5.81	20.12	10	0	0	1.286	0.721	0.885398	0.983877	14.97	32.51	90.2	63.9	145.9	1.57008e+07	1.11164e+07	2.53845e+07	High	High	High	1
FALSE	High	Master Protein	O14976	Cyclin-G-associated kinase [OS=Homo sapiens]	0	41.538	11	10	13	10	1311	143.1	5.73	13.9	10	0	0	0.543	0.689	0.840175	0.98583	65.82	29.46	48.9	70.6	180.5	3.03022e+06	4370822	1.1172e+07	High	High	High	1	Met-loss+Acetyl [N-Term]
FALSE	High	Master Protein	Q14699	raftlin [OS=Homo sapiens]	0	41.519	25	7	13	7	578	63.1	5.67	22.55	7	0	0	2.2	0.541	0.459145	0.739159	0	79.75	28.6	70.4	201	2.58274e+06	6.34923e+06	1.81316e+07	High	High	High	1
FALSE	High	Master Protein	Q9Y666	Solute carrier family 12 member 7 [OS=Homo sapiens]	0	41.446	11	7	17	7	1083	119	6.71	45.07	7	0	0	0.911	0.6	0.999509	0.858698	16.8	21.26	98.6	73.4	128	1.85214e+07	1.37882e+07	2.40315e+07	High	High	High	1	Met-loss [N-Term]
FALSE	High	Master Protein	O60749	Sorting nexin-2 [OS=Homo sapiens]	0	41.423	19	8	10	7	519	58.4	5.12	25.58	8	0	0	10.515		0.0103291		0		163.8	27.7	108.5	2.56204e+07	4328885	1.69716e+07	High	High	High	1
FALSE	High	Master Protein	P53634-1	Dipeptidyl peptidase 1 [OS=Homo sapiens]	0	41.378	20	6	14	6	463	51.8	6.99	23.05	6	0	0	0.55	0.564	0.812982	0.783158	0	66.02	65.7	68.5	165.9	8.19358e+06	8.53873e+06	2.06883e+07	High	High	High	1
FALSE	High	Master Protein	Q92804-1	TATA-binding protein-associated factor 2N [OS=Homo sapiens]	0	41.369	28	9	32	7	592	61.8	8.02	54	9	0	2	2.153	1.355	0.322267	0.141017	77.62	29.53	146.6	96.1	57.3	4.32777e+08	283535862	1.69084e+08	High	High	High	1
FALSE	High	Master Protein	P17936	Insulin-like growth factor-binding protein 3 [OS=Homo sapiens]	0	41.333	33	9	23	9	291	31.7	8.69	32.67	9	0	0	2.426	0.778	0.269636	0.996242	86.79	36.12	99	101.6	99.3	6.15079e+07	6.3119e+07	6.16863e+07	High	High	High	1
FALSE	High	Master Protein	Q9H0W8	protein SMG9 [OS=Homo sapiens]	0	41.328	29	9	12	9	520	57.6	7.01	24.79	9	0	0	0.867	0.459	0.992119	0.688942	53.08	39.66	191.2	19.9	88.8	2.66545e+07	2.77965e+06	1.23814e+07	High	High	High	1	Met-loss+Acetyl [N-Term]
FALSE	High	Master Protein	P30622-2	Isoform 3 of CAP-Gly domain-containing linker protein 1 [OS=Homo sapiens]	0	41.225	9	9	13	6	1392	156.7	5.36	21.47	9	0	1	1.186	0.589	0.849218	0.760106	0	10.03	90.1	87.8	122.1	3.19643e+07	3.11765e+07	4.33314e+07	High	High	High	1
FALSE	High	Master Protein	Q9H269	Vacuolar protein sorting-associated protein 16 homolog [OS=Homo sapiens]	0	41.224	16	9	15	9	839	94.6	6.77	33.25	9	0	0	1.986	0.753	0.551349	0.997067	75.12	20.49	178.7	54.3	67	5.19992e+07	1.58085e+07	1.94918e+07	Peak Found	High	High	1
FALSE	High	Master Protein	Q9NQW6	Anillin [OS=Homo sapiens]	0	41.116	13	10	15	10	1124	124.1	8.07	21.68	10	0	0	1.656	0.948	0.719519	0.85005	57.37	15.02	128.2	66.9	105	1.69689e+07	8.85373e+06	1.38957e+07	High	High	High	1
FALSE	High	Master Protein	O60934	Nibrin [OS=Homo sapiens]	0	41.106	16	9	17	9	754	84.9	6.9	25.43	9	0	0	0.802	0.555	0.980601	0.481799	101.66	96.19	207.9	83	9.1	4.01228e+08	1.60172e+08	1.75341e+07	High	High	High	1
FALSE	High	Master Protein	Q9UHD2	Serine/threonine-protein kinase TBK1 [OS=Homo sapiens]	0	41.026	18	10	15	10	729	83.6	6.79	19.88	10	0	0	2.675	0.601	0.320012	0.858999	0	37.18	75.2	111.2	113.6	9.67614e+06	1.43221e+07	1.46289e+07	High	High	High	1
FALSE	High	Master Protein	O43237	Cytoplasmic dynein 1 light intermediate chain 2 [OS=Homo sapiens]	0	41.012	34	10	20	10	492	54.1	6.38	26.31	10	0	0	0.271	0.867	0.402494	0.896639	93.39	64.02	61.3	111	127.6	2.77196e+07	5.01837e+07	5.76679e+07	High	High	High	1
FALSE	High	Master Protein	Q96KA5-1	cleft lip and palate transmembrane protein 1-like protein [OS=Homo sapiens]	0	40.993	19	7	14	7	538	62.2	8.56	28.72	7	0	0	1.067	0.642	0.9399	0.927985	58.25	35.34	82.3	91.3	126.4	9.77253e+06	1.08455e+07	1.50039e+07	Peak Found	High	High	1
FALSE	High	Master Protein	P23921	Ribonucleoside-diphosphate reductase large subunit [OS=Homo sapiens]	0	40.992	13	7	15	7	792	90	7.15	44.42	7	0	0	0.584	0.606	0.855594	0.858274	103.81	20.52	48.1	112	139.8	5.88875e+06	1.3702e+07	1.71025e+07	High	High	High	1
FALSE	High	Master Protein	Q05193-1	Dynamin-1 [OS=Homo sapiens]	0	40.968	16	11	17	8	864	97.3	7.17	24.5	11	0	0	0.22	0.573	0.265907	0.758193	128.18	9.45	21.7	81.6	196.7	3.80221e+06	1.42822e+07	3.44111e+07	High	High	High	1
FALSE	High	Master Protein	P17612	cAMP-dependent protein kinase catalytic subunit alpha [OS=Homo sapiens]	0	40.88	32	8	16	5	351	40.6	8.79	22.43	8	0	2	0.513	0.751	0.80636	0.997878	0	16.31	9.2	121	169.8	2.33841e+06	3.06138e+07	4.29465e+07	High	High	High	1
FALSE	High	Master Protein	Q16401	26S proteasome non-ATPase regulatory subunit 5 [OS=Homo sapiens]	0	40.872	27	10	14	10	504	56.2	5.48	22.59	10	0	0	1.264	0.874	0.841899	0.92336	113.82	24.51	56.8	64.6	178.6	5.21464e+06	5932201	1.64025e+07	High	High	High	1	Met-loss+Acetyl [N-Term]
FALSE	High	Master Protein	O95155	Ubiquitin conjugation factor E4 B [OS=Homo sapiens]	0	40.853	10	8	11	8	1302	146.1	6.55	17.37	8	0	0	0.661	0.945	0.967861	0.85005	18.57	36.23	3.8	141.6	154.5	3.84849e+06	1.42698e+08	1.55677e+08	High	High	High	1
FALSE	High	Master Protein	O94832	Unconventional myosin-Id [OS=Homo sapiens]	0	40.851	15	14	21	14	1006	116.1	9.39	15.23	14	0	0	0.626	1.007	0.886105	0.763505	125.57	7.88	200.8	61	38.1	5.13838e+07	1.56111e+07	9.75475e+06	High	High	High	1	Met-loss+Acetyl [N-Term]
FALSE	High	Master Protein	Q2M2I8-1	AP2-associated protein kinase 1 [OS=Homo sapiens]	0	40.747	13	8	16	8	961	103.8	6.6	27.71	8	0	0	1.065	0.69	0.937265	0.96434	0	17.27	69.8	115	115.2	9.16404e+06	1.5112e+07	1.51351e+07	High	High	High	1
FALSE	High	Master Protein	Q9ULA0	Aspartyl aminopeptidase [OS=Homo sapiens]	0	40.712	28	8	17	8	475	52.4	7.42	26.02	8	0	0	0.137	1.079	0.0908336	0.657797	0	54.36	55.6	147.1	97.2	7.0151e+06	1.85448e+07	1.22599e+07	High	High	High	1
FALSE	High	Master Protein	Q9H223	EH domain-containing protein 4 [OS=Homo sapiens]	0	40.702	22	11	17	9	541	61.1	6.76	15.57	11	0	0	0.349	0.666	0.500025	0.94244	16.03	30.73	83.9	92.6	123.5	1.58857e+07	1.75405e+07	2.33772e+07	High	High	High	1
FALSE	High	Master Protein	P61011-1	signal recognition particle 54 kDa protein [OS=Homo sapiens]	0	40.635	23	8	14	8	504	55.7	8.75	28.17	8	0	0	0.912	0.472	0.975876	0.347492	31.12	53.38	89.7	76.4	133.9	2.67112e+07	2.27598e+07	3.98931e+07	High	High	High	1
FALSE	High	Master Protein	Q13287	N-myc-interactor [OS=Homo sapiens]	0	40.605	40	10	17	10	307	35	5.34	30.66	10	0	0	3.229	0.852	0.199049	0.941748	370.66	9.45	162.2	70.8	67	6.73373e+07	2.94154e+07	2.78204e+07	High	High	High	1	Acetyl [N-Term]
FALSE	High	Master Protein	A0AV96	RNA-binding protein 47 [OS=Homo sapiens]	0	40.598	16	6	7	6	593	64.1	7.68	16.99	6	0	0	0.01		3.5959e-17					142.6	157.4		2.88111e+06	3.18022e+06	High	High	High	1	Met-loss [N-Term]
FALSE	High	Master Protein	P11234	Ras-related protein Ral-B [OS=Homo sapiens]	0	40.564	38	7	26	4	206	23.4	6.62	48.99	7	0	4	0.732	0.757	0.999401	0.99686	132.08	30.71	88.6	71.7	139.7	5.86045e+07	4.7387e+07	9.24162e+07	High	High	High	1
FALSE	High	Master Protein	P98196	Probable phospholipid-transporting ATPase IH [OS=Homo sapiens]	0	40.508	11	10	17	8	1134	129.7	6.6	18.24	10	0	2	0.904	0.99	0.999401	0.837676	34.56	68.46	116.9	86.3	96.8	2.34353e+07	17306906	1.93985e+07	High	High	High	1
FALSE	High	Master Protein	Q53T59	HCLS1-binding protein 3 [OS=Homo sapiens]	0	40.503	41	8	15	8	392	42.8	5.01	19.49	8	0	0	0.066	0.737	0.0152835	0.99851	0	45.31	7.5	119.2	173.4	420621	6.69207e+06	9.73558e+06	High	High	High	1	Acetyl [N-Term]
FALSE	High	Master Protein	Q13443	disintegrin and metalloproteinase domain-containing protein 9 [OS=Homo sapiens]	0	40.466	16	9	16	9	819	90.5	7.52	25.74	9	0	0	1.084	0.281	0.859705	0.00245354	44.55	0	156.4	64.5	79	7.45439e+07	3.07568e+07	3.76499e+07	High	High	High	1
FALSE	High	Master Protein	Q9BXF6	Rab11 family-interacting protein 5 [OS=Homo sapiens]	0	40.449	20	8	10	8	653	70.4	9.23	21.36	8	0	0	2.594	2.511	0.614968	0.00278824	0	143.61	27.3	154.1	118.6	1.89677e+06	1.06866e+07	8.22427e+06	Peak Found	High	High	1
FALSE	High	Master Protein	Q8IXT5	RNA-binding protein 12B [OS=Homo sapiens]	0	40.444	13	11	15	11	1001	118	6.81	16.61	11	0	0	0.522	1.257	0.787392	0.47227	28.73	62.01	68.7	117.3	114.1	1.31979e+07	2.25312e+07	2.19174e+07	High	High	High	1
FALSE	High	Master Protein	P31751	RAC-beta serine/threonine-protein kinase [OS=Homo sapiens]	0	40.441	25	10	22	6	481	55.7	6.37	23.34	10	0	4	0.357	0.525	0.538166	0.411582	40.27	64.33	29.5	82.9	187.6	1.86652e+07	5.24856e+07	1.18693e+08	High	High	High	1
FALSE	High	Master Protein	P25786-1	Proteasome subunit alpha type-1 [OS=Homo sapiens]	0	40.414	44	9	25	9	263	29.5	6.61	27.35	9	0	0	2.716	0.976	0.131149	0.750236	74.75	49.33	128.6	92.4	79	9.6825e+07	6.95411e+07	5.9437e+07	High	High	High	1
FALSE	High	Master Protein	P20042	Eukaryotic translation initiation factor 2 subunit 2 [OS=Homo sapiens]	0	40.409	54	13	23	13	333	38.4	5.8	24.88	13	0	0	0.455	0.647	0.757095	0.869672	91.32	52.12	69.9	115.3	114.8	4.05576e+07	6.69317e+07	6.66229e+07	High	High	High	1
FALSE	High	Master Protein	P36507	Dual specificity mitogen-activated protein kinase kinase 2 [OS=Homo sapiens]	0	40.398	26	8	17	6	400	44.4	6.55	25.12	8	0	0	0.675	0.82	0.871053	0.973329	0	24.36	19.4	125.5	155	954769	6.17713e+06	7.62855e+06	Peak Found	High	High	1
FALSE	High	Master Protein	Q9Y618-1	Nuclear receptor corepressor 2 [OS=Homo sapiens]	0	40.394	8	11	16	11	2525	274.6	7.59	21.18	11	0	0	0.628	0.826	0.871459	0.962337	30.73	0	76.4	96.9	126.7	9.62627e+06	12208212	1.59672e+07	High	High	High	1
FALSE	High	Master Protein	P40818	ubiquitin carboxyl-terminal hydrolase 8 [OS=Homo sapiens]	0	40.344	14	11	16	1	1118	127.4	8.51	18.69	11	0	9	0.255	0.857	0.3771	0.939118	17.01	11.92	20.7	143	136.3	2.10789e+06	1.45494e+07	1.38716e+07	Not Found	Not Found	High	1
FALSE	High	Master Protein	O75923-1	dysferlin [OS=Homo sapiens]	0	40.335	8	12	17	10	2080	237.1	5.64	20.8	12	0	0	0.401	0.526	0.633151	0.85005	0	41.19	89.1	122.2	88.8	5.85675e+06	8.03593e+06	5.83778e+06	High	High	High	1
FALSE	High	Master Protein	Q15642	Cdc42-interacting protein 4 [OS=Homo sapiens]	0	40.322	14	4	7	4	601	68.3	5.73	20.42	4	0	0	0.01	0.35	3.5959e-17	0.302065		0		60.2	239.8		3391578	1.35109e+07	Not Found	High	High	1
FALSE	High	Master Protein	Q9ULC4-1	Malignant T-cell-amplified sequence 1 [OS=Homo sapiens]	0	40.265	48	6	23	6	181	20.5	8.82	31.81	6	0	0	1.182	0.754	0.912764	0.99851	1073.8	48.64	107.9	85.1	106.9	1.39052e+07	1.0966e+07	1.37781e+07	High	High	High	1
FALSE	High	Master Protein	P49903-1	Selenide, water dikinase 1 [OS=Homo sapiens]	0	40.264	38	9	18	9	392	42.9	5.97	12.74	9	0	0	1.064	0.745	0.954359	0.993278	23.75	14.05	135.4	108	56.6	2.70301e+07	21545089	1.1294e+07	High	High	High	1
FALSE	High	Master Protein	Q99700-1	Ataxin-2 [OS=Homo sapiens]	0	40.252	7	7	13	7	1313	140.2	9.57	28.03	7	0	0	1.175	1.203	0.933282	0.465456	39.98	0	179.2	32.4	88.4	3.1726e+07	5.73446e+06	1.56428e+07	High	High	High	1
FALSE	High	Master Protein	Q9NWT1	p21-activated protein kinase-interacting protein 1 [OS=Homo sapiens]	0	40.233	29	8	24	8	392	43.9	8.91	28.85	8	0	0	3.92	1.271	0.0993664	0.326068	106.42	14.92	171.1	56.8	72.1	7.04115e+07	2.33608e+07	2.96576e+07	High	High	High	1
FALSE	High	Master Protein	P83111-1	Serine beta-lactamase-like protein LACTB, mitochondrial [OS=Homo sapiens]	0	40.224	26	10	13	10	547	60.7	8.53	18.06	10	0	0	0.688	0.709	0.918451	0.976349	31.02	56.22	121.4	93.5	85.1	2.41772e+07	1.86148e+07	1.69408e+07	Peak Found	High	High	1
FALSE	High	Master Protein	Q08170	Serine/arginine-rich splicing factor 4 [OS=Homo sapiens]	0	40.219	19	10	39	5	494	56.6	11.52	51.19	10	0	5	2.148	1.076	0.324035	0.57505	143.77	43.66	96.9	117.6	85.5	1.69477e+08	2.05756e+08	1.49673e+08	High	High	High	1
FALSE	High	Master Protein	P10412	Histone H1.4 [OS=Homo sapiens]	0	40.146	27	7	54	1	219	21.9	11.03	96.06	7	0	0	1.665	0.283	0.518493	0.0012864	77.17	0	196.5	18	85.5	2.4151e+08	22071492	1.05137e+08	High	High	High	1	Met-loss [N-Term]; Met-loss+Acetyl [N-Term]
FALSE	High	Master Protein	P32455	Guanylate-binding protein 1 [OS=Homo sapiens]	0	40.13	20	10	18	10	592	67.9	6.32	31.17	10	0	0	6.883	1.207	0.0138657	0.3318	139.47	61.18	169.9	90.7	39.3	8.67471e+07	4.63184e+07	2.00668e+07	High	High	High	1
FALSE	High	Master Protein	Q9UNM6	26S proteasome non-ATPase regulatory subunit 13 [OS=Homo sapiens]	0	40.034	29	8	17	8	376	42.9	5.81	37.02	8	0	0	0.332	0.561	0.556051	0.616696	102.61	13.14	26.3	137.5	136.2	9.11184e+06	4.76868e+07	4.72561e+07	High	High	High	1
FALSE	High	Master Protein	O75396	Vesicle-trafficking protein SEC22b [OS=Homo sapiens]	0	39.987	30	5	20	5	215	24.6	6.92	49.95	5	0	0	0.701	0.431	0.980623	0.263186	91.18	79.76	180.1	51.8	68.1	7.35645e+07	2.11587e+07	2.78344e+07	High	High	High	1
FALSE	High	Master Protein	P42356	phosphatidylinositol 4-kinase alpha [OS=Homo sapiens]	0	39.98	8	12	17	12	2102	236.7	7.06	20.37	12	0	0	0.441	0.911	0.671478	0.915931	0	17.49	32.6	133.1	134.3	4.42494e+06	1.80665e+07	1.82345e+07	High	High	High	1
FALSE	High	Master Protein	Q13724-1	Mannosyl-oligosaccharide glucosidase [OS=Homo sapiens]	0	39.942	12	7	15	7	837	91.9	8.9	31.07	7	0	0	0.987	0.662	0.954359	0.926564	185.44	44.84	30.3	82.2	187.5	6.88636e+06	1.86844e+07	4.26195e+07	High	High	High	1
FALSE	High	Master Protein	Q14344	Guanine nucleotide-binding protein subunit alpha-13 [OS=Homo sapiens]	0	39.927	23	7	14	6	377	44	8	30.15	7	0	1	0.475	0.602	0.78443	0.708236	74.89	20.03	38.8	99	162.2	2.5595e+07	6.52425e+07	1.06896e+08	Peak Found	High	High	1
FALSE	High	Master Protein	Q9NV06	DDB1- and CUL4-associated factor 13 [OS=Homo sapiens]	0	39.87	29	10	18	10	445	51.4	9.19	28.17	10	0	0		1.149		0.539816		15.42	127.4	133.5	39.2	1.81623e+07	1.90361e+07	5.58381e+06	High	High	High	1
FALSE	High	Master Protein	Q6ZT12	E3 ubiquitin-protein ligase UBR3 [OS=Homo sapiens]	0	39.861	6	8	8	8	1888	212.3	6.1	13.52	8	0	0	3.62	0.901	0.160318	0.930192	268.5	0	155.5	32.2	112.3	1.60915e+07	3.32989e+06	1.16165e+07	High	High	High	1
FALSE	High	Master Protein	Q13404	Ubiquitin-conjugating enzyme E2 variant 1 [OS=Homo sapiens]	0	39.749	63	8	32	4	147	16.5	7.93	45.69	8	0	5	0.763	0.864	0.990108	0.952246	74.68	52.49	127.6	87.2	85.2	1.99494e+08	1.36257e+08	1.33145e+08	High	High	High	1
FALSE	High	Master Protein	Q96J02	E3 ubiquitin-protein ligase Itchy homolog [OS=Homo sapiens]	0	39.716	16	10	14	10	903	102.7	6.3	9.73	10	0	0	0.898	0.936	0.997894	0.896189	114.22	43.85	19.1	209.9	71	2.87226e+06	3.15986e+07	1.0686e+07	Peak Found	High	High	1
FALSE	High	Master Protein	Q9NU22	Midasin [OS=Homo sapiens]	0	39.693	3	10	13	10	5596	632.4	5.68	22.92	10	0	0		1.307		0.625506		61.43	93.3	116.8	89.9	3.44079e+06	4.30823e+06	3.31489e+06	High	High	High	1	Acetyl [N-Term]
FALSE	High	Master Protein	O94929-1	Actin-binding LIM protein 3 [OS=Homo sapiens]	0	39.674	19	9	12	9	683	77.8	8.54	20.47	9	0	0		1.316		0.360969		19.73	22.3	244.1	33.6	2.54467e+06	2.79017e+07	3.84561e+06	High	High	High	1	Acetyl [N-Term]
FALSE	High	Master Protein	O95470	sphingosine-1-phosphate lyase 1 [OS=Homo sapiens]	0	39.664	25	11	15	11	568	63.5	9.16	19.96	11	0	0	2.521	1.024	0.396386	0.660646	137.4	65.1	98.5	120.8	80.6	3.19035e+07	3.91202e+07	2.61064e+07	Peak Found	High	High	1	Met-loss [N-Term]
FALSE	High	Master Protein	Q13283	Ras GTPase-activating protein-binding protein 1 [OS=Homo sapiens]	0	39.598	27	8	20	7	466	52.1	5.52	18.86	8	0	1	0.286	0.413	0.451795	0.174772	56.49	38.16	32.2	56.8	211	7.47894e+06	1.31826e+07	4.90116e+07	High	High	High	1	Met-loss [N-Term]
FALSE	High	Master Protein	P51153	Ras-related protein Rab-13 [OS=Homo sapiens]	0	39.597	43	7	29	5	203	22.8	9.19	40.9	7	0	0	0.266	0.567	0.388355	0.679929	37.91	38.1	33.4	94	172.5	8.41359e+06	2.36537e+07	4.34109e+07	High	High	High	1
FALSE	High	Master Protein	P53990-1	IST1 homolog [OS=Homo sapiens]	0	39.554	17	5	10	5	364	39.7	5.35	18.84	5	0	0	0.464	1.206	0.708533	0.459735	232.78	1.11	78.2	71.6	150.2	8.89749e+06	8.14576e+06	1.70988e+07	High	High	High	1
FALSE	High	Master Protein	P62491-1	Ras-related protein Rab-11A [OS=Homo sapiens]	0	39.547	56	11	30	1	216	24.4	6.57	51.88	11	0	0													High	Not Found	Not Found	1	Met-loss+Acetyl [N-Term]
FALSE	High	Master Protein	O00764-1	Pyridoxal kinase [OS=Homo sapiens]	0	39.544	29	6	19	6	312	35.1	6.13	29.93	6	0	0	3.169	0.45	0.121844	0.109539	0	32.31	203.8	83.9	12.3	5.17769e+08	2.1315e+08	3.13339e+07	High	High	High	1
FALSE	High	Master Protein	Q9UK76	Jupiter microtubule associated homolog 1 [OS=Homo sapiens]	0	39.543	61	4	11	4	154	16	5.6	39.5	4	0	0	0.803	0.371	0.972658	0.132475	0	19.42	59.3	42.7	198.1	9.07266e+06	6.53061e+06	3.03137e+07	High	High	High	1
FALSE	High	Master Protein	Q14789	Golgin subfamily B member 1 [OS=Homo sapiens]	0	39.527	4	11	14	11	3259	375.8	5	14.18	11	0	0	0.704	0.563	0.867346	0.876261	50.31	0	81.1	21.3	197.7	2.22649e+06	583867	5.42727e+06	High	High	High	1
FALSE	High	Master Protein	Q14166	Tubulin--tyrosine ligase-like protein 12 [OS=Homo sapiens]	0	39.526	19	8	14	8	644	74.4	5.53	31.37	8	0	0	0.268	0.797	0.324898	0.992353	0	3.46	5.2	125.1	169.7	783959	1.87731e+07	2.547e+07	Peak Found	High	High	1
FALSE	High	Master Protein	Q14257	Reticulocalbin-2 [OS=Homo sapiens]	0	39.481	32	6	12	6	317	36.9	4.4	21.1	6	0	0	0.01	0.422	3.5959e-17	0.285666		21.52		71.3	228.7		7.06299e+06	2.26455e+07	High	High	High	1
FALSE	High	Master Protein	O14964	Hepatocyte growth factor-regulated tyrosine kinase substrate [OS=Homo sapiens]	0	39.47	15	12	23	12	777	86.1	6.16	27.75	12	0	0	0.68	0.676	0.972936	0.939118	27.15	27.39	60	91.2	148.8	2.56141e+07	3.8909e+07	6.34705e+07	High	High	High	1
FALSE	High	Master Protein	P00492	Hypoxanthine-guanine phosphoribosyltransferase [OS=Homo sapiens]	0	39.465	45	9	17	9	218	24.6	6.68	23.19	9	0	0	0.873	0.714	0.964785	0.981634	135.61	8.7	148.2	71.2	80.6	8.73377e+07	4.19886e+07	4.75118e+07	High	High	High	1
FALSE	High	Master Protein	P30043	flavin reductase (NADPH) [OS=Homo sapiens]	0	39.441	48	7	29	7	206	22.1	7.65	64.07	7	0	0	0.864	0.586	0.965041	0.657797	127.04	44.42	78.6	136	85.4	5.02357e+07	8.69828e+07	5.46036e+07	High	High	High	1
FALSE	High	Master Protein	Q8TEX9-1	Importin-4 [OS=Homo sapiens]	0	39.386	10	7	16	7	1081	118.6	4.96	27.5	7	0	0	1.687	0.608	0.854078	0.92336	3.9	10.93	77.5	123	99.5	3.84269e+06	6.09549e+06	4.93021e+06	Peak Found	High	High	1	Acetyl [N-Term]
FALSE	High	Master Protein	Q14677-1	Clathrin interactor 1 [OS=Homo sapiens]	0	39.328	13	7	11	7	625	68.2	6.42	20.61	7	0	0	0.449	0.639	0.728726	0.882746	40.7	13.84	148.2	75.4	76.4	8.92592e+07	4.54334e+07	4.59905e+07	High	High	High	1
FALSE	High	Master Protein	P40222	alpha-taxilin [OS=Homo sapiens]	0	39.291	18	9	15	9	546	61.9	6.52	34.72	9	0	0	0.959	1.412	0.96652	0.0788488	74.34	88.55	88.9	151.3	59.8	3.6818e+07	6.2616e+07	2.47549e+07	High	High	High	1
FALSE	High	Master Protein	Q9HD26-1	Golgi-associated PDZ and coiled-coil motif-containing protein [OS=Homo sapiens]	0	39.28	24	7	17	7	462	50.5	5.92	33.25	7	0	0	0.97	0.924	0.980623	0.905465	0.25	47.15	67.1	110.1	122.7	1.14411e+07	1.877e+07	2.09135e+07	High	High	High	1
FALSE	High	Master Protein	Q13185	chromobox protein homolog 3 [OS=Homo sapiens]	0	39.227	38	5	16	4	183	20.8	5.33	38.64	5	0	2	0.784	0.772	0.993361	0.992898	111.27	31.32	116	91	93	7.02319e+07	5.51011e+07	5.62888e+07	High	High	High	1
FALSE	High	Master Protein	O43719	HIV Tat-specific factor 1 [OS=Homo sapiens]	0	39.206	14	8	13	8	755	85.8	4.4	26.15	8	0	0	0.313	0.782	0.518493	0.98063	183.05	71.36	73.3	99.4	127.3	5.88351e+06	7.97941e+06	1.0214e+07	High	High	High	1	Met-loss+Acetyl [N-Term]
FALSE	High	Master Protein	P52948-1	nuclear pore complex protein Nup98-Nup96 [OS=Homo sapiens]	0	39.175	7	10	15	10	1817	197.5	6.4	14.43	10	0	0	7.444	0.814	0.0190297	0.96905	149.43	33.64	99.7	83.8	116.4	3.59567e+07	3.02217e+07	4.1985e+07	High	High	High	1
FALSE	High	Master Protein	Q8IX01-1	SURP and G-patch domain-containing protein 2 [OS=Homo sapiens]	0	39.088	11	8	8	8	1082	120.1	7.28	16.77	8	0	0	0.875	0.213	0.990108	0.00248613	0	171.02	37.2	45.7	217.1	2.9405e+06	3.61566e+06	1.71701e+07	Peak Found	High	High	1
FALSE	High	Master Protein	P21359-1	Neurofibromin [OS=Homo sapiens]	0	39.069	5	8	9	8	2839	319.2	7.39	16.27	8	0	0	2.313	1.098	0.63575	0.822523	71.79	94.62	115.1	92.7	92.1	7.52431e+06	6.06058e+06	6.01947e+06	High	High	High	1
FALSE	High	Master Protein	Q9Y6C9	Mitochondrial carrier homolog 2 [OS=Homo sapiens]	0	39.043	41	9	15	9	303	33.3	7.97	19.95	9	0	0	0.139	0.828	0.0768475	0.940713	8.9	15.87	24.6	183.8	91.6	8.35658e+06	6.24719e+07	3.11172e+07	High	High	High	1	Met-loss+Acetyl [N-Term]
FALSE	High	Master Protein	Q9P2Q2	FERM domain-containing protein 4A [OS=Homo sapiens]	0	38.969	12	9	13	9	1039	115.4	8.87	19.44	9	0	0	4.934	0.917	0.0750269	0.858698	215.46	9.63	87.9	102.4	109.6	3.21693e+07	3.74837e+07	4.01194e+07	High	High	High	1
FALSE	High	Master Protein	O75663	TIP41-like protein [OS=Homo sapiens]	0	38.967	38	7	21	7	272	31.4	5.91	45.19	7	0	0	0.508	0.778	0.837115	0.985743	84.63	49.63	133.8	88.4	77.8	7.4231e+07	4.90096e+07	4.31649e+07	High	High	High	1
FALSE	High	Master Protein	Q7KZI7-1	Serine/threonine-protein kinase MARK2 [OS=Homo sapiens]	0	38.831	15	8	10	7	788	87.9	9.72	13.98	8	0	1		0.218		5.2072e-05		0	47	16.1	236.9	1.5825e+07	5.43237e+06	7.97466e+07	High	High	High	1
FALSE	High	Master Protein	Q13501-1	sequestosome-1 [OS=Homo sapiens]	0	38.763	35	7	10	7	440	47.7	5.22	15.94	7	0	0	0.365	0.424	0.547803	0.48032	0	0	53.1	18.5	228.4	3.95378e+06	1.37436e+06	1.70097e+07	High	High	High	1
FALSE	High	Master Protein	P62158	Calmodulin [OS=Homo sapiens]	0	38.721	48	7	23	7	149	16.8	4.22	50.14	7	0	0	1.475	0.417	0.625381	0.0782508	107.17	71.03	154.3	62.9	82.8	1.87451e+08	7.64465e+07	1.00657e+08	High	High	High	1	Met-loss+Acetyl [N-Term]
FALSE	High	Master Protein	Q96N66-1	Lysophospholipid acyltransferase 7 [OS=Homo sapiens]	0	38.666	12	4	17	4	472	52.7	8.97	46.45	4	0	0	0.668	0.664	0.974224	0.893559	102.55	19.09	73.7	85.8	140.5	5.00842e+07	58276717	9.54392e+07	High	High	High	1
FALSE	High	Master Protein	Q92888-1	Rho guanine nucleotide exchange factor 1 [OS=Homo sapiens]	0	38.616	13	9	11	9	912	102.4	5.66	15.73	9	0	0	0.01	0.502	3.5959e-17	0.797025		66.38		66.8	233.2		3.34358e+06	1.16663e+07	High	High	High	1
FALSE	High	Master Protein	P60510	Serine/threonine-protein phosphatase 4 catalytic subunit [OS=Homo sapiens]	0	38.584	37	7	12	6	307	35.1	5.06	24.11	7	0	1	1.129	0.896	0.936982	0.92336	0	74.29	57.9	96.4	145.7	8.15743e+06	1.35659e+07	2.05085e+07	High	High	High	1	Met-loss+Acetyl [N-Term]
FALSE	High	Master Protein	P52735	Guanine nucleotide exchange factor VAV2 [OS=Homo sapiens]	0	38.487	15	9	20	9	878	101.2	7.08	26.86	9	0	0	0.828	0.878	0.954031	0.944765	0	10.17	34.5	138.8	126.7	1.80937e+06	7.27241e+06	6.63757e+06	High	High	High	1
FALSE	High	Master Protein	Q8NB49-1	Phospholipid-transporting ATPase IG [OS=Homo sapiens]	0	38.412	10	9	14	8	1132	129.4	6.67	24.72	9	0	0	0.606	0.831	0.858575	0.969963	0	66.67	92.2	77.7	130.1	1.6814e+07	1.41619e+07	2.37289e+07	High	High	High	1
FALSE	High	Master Protein	O00442	RNA 3'-terminal phosphate cyclase [OS=Homo sapiens]	0	38.384	32	8	16	8	366	39.3	7.85	20.48	8	0	0	0.557	0.678	0.821874	0.952064	8.08	41.81	16	84.1	199.8	2.64581e+06	1.38712e+07	3.29554e+07	Peak Found	High	High	1
FALSE	High	Master Protein	O95674-1	phosphatidate cytidylyltransferase 2 [OS=Homo sapiens]	0	38.338	16	5	21	5	445	51.4	7.09	39.19	5	0	0	0.85	1.231	0.983702	0.343451	16.84	73.07	124	140.2	35.8	3.87018e+07	4.37398e+07	1.1182e+07	High	High	High	1
FALSE	High	Master Protein	Q6L8Q7-1	2',5'-phosphodiesterase 12 [OS=Homo sapiens]	0	38.32	16	7	13	7	609	67.3	6.57	20.73	7	0	0		0.991		0.781416		10.71	24.1	150.3	125.6	2.46657e+06	1.53918e+07	1.2863e+07	High	High	High	1
FALSE	High	Master Protein	Q96A49	Synapse-associated protein 1 [OS=Homo sapiens]	0	38.226	25	6	15	6	352	39.9	4.53	32.73	6	0	0	1.138	0.534	0.935342	0.709141	17.23	36.24	114	64.6	121.3	1.52501e+07	8.64128e+06	1.62259e+07	High	High	High	1
FALSE	High	Master Protein	Q9BZE1	39S ribosomal protein L37, mitochondrial [OS=Homo sapiens]	0	38.207	22	6	13	6	423	48.1	8.59	30.58	6	0	0	0.598	0.495	0.87546	0.594471	0	9.6	22.6	84.6	192.7	2.04023e+06	7634670	1.73867e+07	High	High	High	1
FALSE	High	Master Protein	P62906	60S ribosomal protein L10A [OS=Homo sapiens]	0	38.176	38	7	19	7	217	24.8	9.94	22.45	7	0	0	0.76	0.546	0.993235	0.473595	171.69	102.99	144	62.9	93.1	1.72482e+08	7.53692e+07	1.11471e+08	High	High	High	1
FALSE	High	Master Protein	Q05209-1	Tyrosine-protein phosphatase non-receptor type 12 [OS=Homo sapiens]	0	38.175	15	8	15	8	780	88.1	5.62	30.86	8	0	0	0.655	0.46	0.941441	0.578593	90.11	38.08	132.1	86	81.8	1.39008e+07	9.05101e+06	8.60614e+06	High	High	High	1
FALSE	High	Master Protein	Q9NP72	Ras-related protein Rab-18 [OS=Homo sapiens]	0	38.172	46	7	14	7	206	23	5.24	27.45	7	0	0	0.434	0.594	0.739727	0.616142	273.1	37.78	17.5	122.9	159.6	6.26492e+07	4.39517e+08	5.70584e+08	High	High	High	1	Acetyl [N-Term]
FALSE	High	Master Protein	Q8IXB1-1	DnaJ homolog subfamily C member 10 [OS=Homo sapiens]	0	38.171	14	9	22	9	793	91	7.18	26.93	9	0	0	0.614	0.782	0.877673	0.996486	69	71.44	123.9	69.3	106.7	2.77695e+07	1.55409e+07	2.39224e+07	High	High	High	1
FALSE	High	Master Protein	Q9HD67	Unconventional myosin-X [OS=Homo sapiens]	0	38.145	5	8	13	8	2058	237.2	6.21	26	8	0	0		0.505		0.871552		0	261.2	13	25.8	9.12455e+06	455446	901714	High	High	High	1
FALSE	High	Master Protein	Q96J01	THO complex subunit 3 [OS=Homo sapiens]	0	38.125	32	6	12	6	351	38.7	6.09	26.06	6	0	0		1.803		0.0503435		74.58	98.2	129.2	72.7	9.56122e+06	1.25786e+07	7.07539e+06	Peak Found	High	High	1	Met-loss+Acetyl [N-Term]
FALSE	High	Master Protein	P05121-1	Plasminogen activator inhibitor 1 [OS=Homo sapiens]	0	37.894	24	7	12	7	402	45	7.2	25.46	7	0	0	1.59	0.963	0.704894	0.858698	0	42.69	192.9	63.5	43.6	6.32107e+07	2.08139e+07	1.42759e+07	High	High	High	1
FALSE	High	Master Protein	O95336	6-phosphogluconolactonase [OS=Homo sapiens]	0	37.891	42	7	21	7	258	27.5	6.05	32.69	7	0	0	0.644	0.585	0.888029	0.812022	12.21	36	54	92.7	153.2	7.77242e+06	1.3342e+07	2.20415e+07	High	High	High	1
FALSE	High	Master Protein	Q9BQ67	Glutamate-rich WD repeat-containing protein 1 [OS=Homo sapiens]	0	37.878	27	6	12	6	446	49.4	4.92	26.24	6	0	0		0.714		0.975991		29.36	61.2	82.4	156.4	1.34821e+07	1.81381e+07	3.44254e+07	High	High	High	1
FALSE	High	Master Protein	P00918	Carbonic anhydrase 2 [OS=Homo sapiens]	0	37.858	37	7	18	7	260	29.2	7.4	35.14	7	0	0	0.36	0.53	0.550424	0.500321	88.33	42.96	92.2	93.5	114.3	5.54837e+07	5.62409e+07	6.87936e+07	High	High	High	1
FALSE	High	Master Protein	Q96T17-1	MAP7 domain-containing protein 2 [OS=Homo sapiens]	0	37.837	15	7	16	7	732	81.9	8.84	35.22	7	0	0	1.042	0.706	0.940351	0.995131	52.23	29.86	142.1	54.2	103.7	1.46499e+07	5.58974e+06	1.06967e+07	High	High	High	1
FALSE	High	Master Protein	P39060-1	Isoform 2 of Collagen alpha-1(XVIII) chain [OS=Homo sapiens]	0	37.706	7	8	15	8	1519	153.9	5.68	29.1	8	0	0	0.756	0.442	0.954031	0.379156	131.01	23.33	117.2	32.3	150.5	1.77764e+07	4.89891e+06	2.28421e+07	High	High	High	1
FALSE	High	Master Protein	P62070	Ras-related protein R-Ras2 [OS=Homo sapiens]	0	37.699	37	7	16	5	204	23.4	6.01	31.11	7	0	2	0.639	0.633	0.954031	0.762823	51.55	28.34	52.6	98.3	149.1	5.21221e+07	9.74706e+07	1.47743e+08	High	High	High	1
FALSE	High	Master Protein	Q9NQR4	Omega-amidase NIT2 [OS=Homo sapiens]	0	37.676	33	7	14	7	276	30.6	7.21	24.42	7	0	0	0.546	1.306	0.812707	0.369088	86.15	47.83	49.7	146.1	104.2	8.9306e+06	2.62491e+07	1.87158e+07	High	High	High	1
FALSE	High	Master Protein	Q15036-1	Sorting nexin-17 [OS=Homo sapiens]	0	37.6	23	7	18	7	470	52.9	7.46	28.13	7	0	0	1.427	0.926	0.808993	0.868124	36.78	15	75.2	109.3	115.5	6.75939e+06	9.81787e+06	1.03757e+07	High	High	High	1
FALSE	High	Master Protein	O00629	Importin subunit alpha-3 [OS=Homo sapiens]	0	37.539	31	9	18	7	521	57.9	4.96	28.42	9	0	2	1.592	0.916	0.757095	0.876261	0	51.72	38.1	153	108.9	7.82925e+06	3.14133e+07	2.23525e+07	Peak Found	High	High	1
FALSE	High	Master Protein	Q9NQX3	Gephyrin [OS=Homo sapiens]	0	37.538	14	8	13	8	736	79.7	5.43	28.97	8	0	0	0.877	0.694	0.99252	0.974311	3.09	34.96	60.2	100.1	139.7	7.06136e+06	1.17316e+07	1.63732e+07	High	High	High	1	Met-loss+Acetyl [N-Term]
FALSE	High	Master Protein	Q9NYL9	tropomodulin-3 [OS=Homo sapiens]	0	37.53	27	6	9	6	352	39.6	5.19	16.42	6	0	0	0.791	0.746	0.932657	0.99789	0	68.7	50.6	130	119.3	2.83648e+06	7.2852e+06	6.68448e+06	Peak Found	High	High	1
FALSE	High	Master Protein	Q8IY21	Probable ATP-dependent RNA helicase DDX60 [OS=Homo sapiens]	0	37.495	8	10	15	9	1712	197.7	7.59	20.8	10	0	1	1.59	1.641	0.886105	0.338494	0	6.85	164	102.9	33	5.43265e+06	3.40815e+06	1.09398e+06	High	High	High	1
FALSE	High	Master Protein	P62424	60S ribosomal protein L7a [OS=Homo sapiens]	0	37.494	33	9	43	9	266	30	10.61	77.84	9	0	0	0.504	0.606	0.839274	0.657797	102.88	26.35	126.9	98.7	74.4	4.18995e+08	3.25868e+08	2.45767e+08	High	High	High	1
FALSE	High	Master Protein	Q96FW1	Ubiquitin thioesterase otub1 [OS=Homo sapiens]	0	37.494	37	8	20	8	271	31.3	4.94	34.05	8	0	0	0.87	0.416	0.980623	0.152155	88.26	56.2	73	91.9	135.1	2.45416e+07	3.0909e+07	4.54059e+07	High	High	High	1
FALSE	High	Master Protein	Q71RC2	La-related protein 4 [OS=Homo sapiens]	0	37.462	19	9	19	9	724	80.5	6.61	33.09	9	0	0	1.029	0.796	0.967275	0.985743	322.12	78.55	34.7	153.8	111.5	7.99852e+06	3.54944e+07	2.57427e+07	High	High	High	1
FALSE	High	Master Protein	O75592-1	E3 ubiquitin-protein ligase MYCBP2 [OS=Homo sapiens]	0	37.376	3	11	11	11	4640	509.8	7.03	10.2	11	0	0	0.662	0.635	0.902296	0.958587	0	0	208.4	60.4	31.2	3.18722e+07	9.24182e+06	4.77099e+06	High	High	High	1
FALSE	High	Master Protein	Q9BS26	Endoplasmic reticulum resident protein 44 [OS=Homo sapiens]	0	37.371	27	8	12	8	406	46.9	5.26	17.71	8	0	0	5.742	0.597	0.0142208	0.63445	192.08	70.38	141.7	80.1	78.2	2.02486e+08	1.14402e+08	1.11811e+08	High	High	High	1
FALSE	High	Master Protein	P37198	nuclear pore glycoprotein p62 [OS=Homo sapiens]	0	37.354	19	7	11	7	522	53.2	5.31	15.96	7	0	0	0.519	0.871	0.811289	0.94192	40.41	68.84	42.7	152.1	105.2	5.83753e+06	2.07852e+07	1.43779e+07	High	High	High	1	Met-loss+Acetyl [N-Term]
FALSE	High	Master Protein	P07602-1	Prosaposin [OS=Homo sapiens]	0	37.349	17	9	18	9	524	58.1	5.17	22.73	9	0	0	0.496	0.482	0.832104	0.190726	73.39	78.42	33.1	71	195.9	4.12726e+07	8.84044e+07	2.44122e+08	High	High	High	1
FALSE	High	Master Protein	O60313	Dynamin-like 120 kDa protein, mitochondrial [OS=Homo sapiens]	0	37.278	13	9	14	9	960	111.6	7.87	23.07	9	0	0	1.116	0.509	0.839274	0.50752	78.77	89.01	145.4	33.3	121.2	5.90875e+07	1.35483e+07	4.92462e+07	High	High	High	1
FALSE	High	Master Protein	O00139-2	Isoform 2 of Kinesin-like protein KIF2A [OS=Homo sapiens]	0	37.267	12	7	11	7	660	75	6.4	22.58	7	0	0	1.31	1.158	0.843525	0.479888	16.17	2.47	110.8	99.4	89.9	3.11449e+07	2.79457e+07	2.52741e+07	High	High	High	1
FALSE	High	Master Protein	Q9Y547	Intraflagellar transport protein 25 homolog [OS=Homo sapiens]	0	37.254	33	3	5	3	144	16.3	5.03	12.45	3	0	0	0.01	0.793	3.5959e-17	0.983411		15.34		138.8	161.2		1.39126e+07	1.61558e+07	Not Found	High	High	1
FALSE	High	Master Protein	O15382	Branched-chain-amino-acid aminotransferase, mitochondrial [OS=Homo sapiens]	0	37.25	26	8	17	8	392	44.3	8.65	24.19	8	0	0	0.535	0.786	0.865626	0.98063	68.39	72.54	70.5	97.1	132.4	2.93767e+07	4.04432e+07	5.51732e+07	High	High	High	1
FALSE	High	Master Protein	Q9H7F0-1	probable cation-transporting ATPase 13A3 [OS=Homo sapiens]	0	37.248	14	9	11	9	1226	138	6.64	17.19	9	0	0	0.287	0.695	0.379359	0.966829	362.71	58.94	45.9	85.7	168.5	7.59456e+06	1.41839e+07	2.78912e+07	Peak Found	High	High	1
FALSE	High	Master Protein	O43399	Tumor protein D54 [OS=Homo sapiens]	0	37.224	40	6	15	6	206	22.2	5.36	36.03	6	0	0	1.153	0.415	0.92457	0.328309	141.01	30.21	66.5	51	182.5	1.23757e+07	9.48469e+06	3.3936e+07	High	High	High	1	Acetyl [N-Term]
FALSE	High	Master Protein	O95747	Serine/threonine-protein kinase OSR1 [OS=Homo sapiens]	0	37.21	17	7	14	6	527	58	6.43	21.83	7	0	1	1.529	0.868	0.791323	0.927985	10.96	22.93	146.1	79.9	74.1	2.83271e+07	1.54867e+07	1.43679e+07	High	High	High	1
FALSE	High	Master Protein	Q13547	histone deacetylase 1 [OS=Homo sapiens]	0	37.171	24	7	17	6	482	55.1	5.48	25.06	7	0	1	0.173	0.835	0.170653	0.939118	0	53.92	10.2	126.1	163.8	3.2995e+06	4.0926e+07	5.31639e+07	Not Found	High	High	1
FALSE	High	Master Protein	O75746	Calcium-binding mitochondrial carrier protein Aralar1 [OS=Homo sapiens]	0	37.163	20	9	16	4	678	74.7	8.38	23.75	9	0	0	0.614	0.803	0.840131	0.986217	0	58.36	80.2	81.1	138.7	3.0243e+06	3.05612e+06	5.23144e+06	High	High	High	1
FALSE	High	Master Protein	Q0ZGT2	Nexilin [OS=Homo sapiens]	0	37.155	17	10	13	10	675	80.6	5.33	14.73	10	0	0	0.5	1.467	0.750364	0.250402	0	0.56	128.6	133.4	38	2.86292e+07	2.97163e+07	8.46367e+06	High	High	High	1
FALSE	High	Master Protein	Q58FF6	Putative heat shock protein HSP 90-beta 4 [OS=Homo sapiens]	0	37.125	10	7	57	1	505	58.2	4.73	83.24	7	0	0	0.699	0.779	0.980623	0.985743	462.64	29.77	80.4	88.5	131.1	3.22099e+07	35441112	5.25411e+07	High	High	High	1	Met-loss [N-Term]
FALSE	High	Master Protein	P48507	Glutamate--cysteine ligase regulatory subunit [OS=Homo sapiens]	0	36.984	32	7	15	7	274	30.7	6.02	27.05	7	0	0	0.324	0.499	0.458393	0.531349	145.66	30.78	101	103.5	95.5	2.3152e+07	2.37307e+07	2.18998e+07	High	High	High	1
FALSE	High	Master Protein	Q9BZZ5-4	Apoptosis inhibitor 5 [OS=Homo sapiens]	0	36.971	22	8	18	8	524	59	7.34	25.74	8	0	0	0.908	0.775	0.976374	0.994673	38.53	27.62	80.6	99	120.4	2.63876e+07	3.23944e+07	3.94143e+07	High	High	High	1	Met-loss [N-Term]
FALSE	High	Master Protein	O15270	Serine palmitoyltransferase 2 [OS=Homo sapiens]	0	36.967	20	8	12	8	562	62.9	7.78	14.02	8	0	0	0.756	0.861	0.913698	0.927985	0	11.66	31.2	160.2	108.6	2.05799e+06	1.05637e+07	7.15686e+06	High	High	High	1
FALSE	High	Master Protein	Q9P0L0	vesicle-associated membrane protein-associated protein A [OS=Homo sapiens]	0	36.961	29	5	13	4	249	27.9	8.62	20.42	5	0	1	1.167	0.406	0.869296	0.119661	64.36	47.22	76.4	117.7	105.9	2.63248e+07	4.053e+07	3.64817e+07	High	High	High	1
FALSE	High	Master Protein	Q9Y6E0-2	Isoform A of Serine/threonine-protein kinase 24 [OS=Homo sapiens]	0	36.932	29	9	14	9	431	47.9	5.43	22.22	9	0	0		0.715		0.979654		90.12	11.2	99.6	189.2	2.30172e+06	2.05285e+07	3.89998e+07	High	High	High	1	Met-loss+Acetyl [N-Term]
FALSE	High	Master Protein	Q9Y5M8	signal recognition particle receptor subunit beta [OS=Homo sapiens]	0	36.903	37	7	16	7	271	29.7	9.04	32.04	7	0	0	2.625	0.782	0.377346	0.986217	2.57	58.01	189.8	49	61.2	5.09844e+07	1.31657e+07	1.64551e+07	High	High	High	1
FALSE	High	Master Protein	P48059	LIM and senescent cell antigen-like-containing domain protein 1 [OS=Homo sapiens]	0	36.898	27	8	22	1	325	37.2	8.05	17.07	8	0	7	0.22	0.671	0.265907	0.92336	32.81	23.82	37.4	115.4	147.2	1.68716e+07	5.20663e+07	6.6391e+07	High	Not Found	Not Found	1	Met-loss+Acetyl [N-Term]
FALSE	High	Master Protein	P02794	Ferritin heavy chain [OS=Homo sapiens]	0	36.881	58	8	16	8	183	21.2	5.55	23.69	8	0	0	0.222	2.765	0.252891	4.85814e-06	117.41	76.54	28.9	219.7	51.4	1.69637e+07	1.28856e+08	3.01567e+07	High	High	High	1
FALSE	High	Master Protein	Q9NR50-1	Translation initiation factor eIF-2B subunit gamma [OS=Homo sapiens]	0	36.821	30	9	13	9	452	50.2	6.47	11.77	9	0	0	1.229	0.491	0.858575	0.596834	22.83	20.61	96.3	74.8	129	1.02673e+07	7.97407e+06	1.37518e+07	High	High	High	1	Acetyl [N-Term]
FALSE	High	Master Protein	P04179	Superoxide dismutase [Mn], mitochondrial [OS=Homo sapiens]	0	36.81	23	4	10	4	222	24.7	8.25	27.21	4	0	0	0.5	0.644	0.756935	0.930192	0	3.42	78	45.2	176.7	9.96962e+06	5.78048e+06	2.25854e+07	High	High	High	1
FALSE	High	Master Protein	Q9UL46	proteasome activator complex subunit 2 [OS=Homo sapiens]	0	36.772	37	7	19	7	239	27.4	5.73	39.44	7	0	0	0.231	0.512	0.305426	0.481716	108.67	89.76	73.6	109.1	117.3	2.68269e+07	39768228	4.27789e+07	High	High	High	1
FALSE	High	Master Protein	Q96EK5	KIF1-binding protein [OS=Homo sapiens]	0	36.763	16	8	14	8	621	71.8	5.49	18.87	8	0	0	0.264	0.631	0.311465	0.898165	12.63	24.31	21	134.5	144.5	2.82828e+06	1.8097e+07	1.94506e+07	High	High	High	1
FALSE	High	Master Protein	Q13137-1	Calcium-binding and coiled-coil domain-containing protein 2 [OS=Homo sapiens]	0	36.753	22	8	10	8	446	52.2	5.02	16.91	8	0	0	17.619	1.207	0.000627026	0.46679	0	44.45	147.1	110.4	42.5	2.0737e+07	1.55704e+07	5.99251e+06	High	High	High	1
FALSE	High	Master Protein	O75821	Eukaryotic translation initiation factor 3 subunit G [OS=Homo sapiens]	0	36.735	36	8	26	8	320	35.6	6.13	35.21	8	0	0	1.258	0.379	0.832823	0.102642	101.62	83.65	120.3	59.9	119.8	3.65402e+07	1.81881e+07	3.6361e+07	High	High	High	1
FALSE	High	Master Protein	O95487-1	Protein transport protein Sec24B [OS=Homo sapiens]	0	36.648	8	7	11	6	1268	137.3	6.67	18.33	7	0	0		0.65		0.927985		0	18.9	258.6	22.5	2.34776e+06	3.20807e+07	2.79104e+06	High	High	High	1
FALSE	High	Master Protein	Q8IZ07	ankyrin repeat domain-containing protein 13A [OS=Homo sapiens]	0	36.646	25	9	14	9	590	67.6	5.02	16.39	9	0	0	0.178	0.665	0.193066	0.961533	0	25.58	8.3	110.1	181.7	620813	8.23538e+06	1.35937e+07	High	High	High	1
FALSE	High	Master Protein	Q96C19	EF-hand domain-containing protein D2 [OS=Homo sapiens]	0	36.639	38	8	22	8	240	26.7	5.2	52.54	8	0	0	1.341	0.483	0.67512	0.246331	69.41	33.89	135.2	65.8	99	1.39376e+08	6.78355e+07	1.0207e+08	High	High	High	1	Met-loss+Acetyl [N-Term]
FALSE	High	Master Protein	O95210	Starch-binding domain-containing protein 1 [OS=Homo sapiens]	0	36.638	25	6	17	6	358	39	5.73	35.14	6	0	0	0.81	0.835	0.998516	0.950168	23.32	14.23	88.5	93	118.5	8.78057e+06	9.23036e+06	1.17655e+07	High	High	High	1
FALSE	High	Master Protein	Q5SSJ5-1	Heterochromatin protein 1-binding protein 3 [OS=Homo sapiens]	0	36.595	23	10	17	10	553	61.2	9.67	26.96	10	0	0	0.813	0.799	0.994044	0.985743	126.97	15.23	155.7	91.5	52.8	6.46859e+07	3.7996e+07	2.19407e+07	High	High	High	1	Met-loss+Acetyl [N-Term]
FALSE	High	Master Protein	Q8IWV7-1	E3 ubiquitin-protein ligase UBR1 [OS=Homo sapiens]	0	36.572	6	7	13	7	1749	200.1	6.01	29.98	7	0	0	2.077	0.92	0.589123	0.871851	120.75	10.43	52.1	114.2	133.6	1.26721e+07	2.77633e+07	3.24868e+07	High	High	High	1
FALSE	High	Master Protein	P84022	Mothers against decapentaplegic homolog 3 [OS=Homo sapiens]	0	36.484	21	8	20	7	425	48.1	7.15	34.28	8	0	1	7.801	0.507	0.00127914	0.399739	175.2	70.51	167.1	55.1	77.8	1.4436e+08	4.76277e+07	6.71847e+07	High	High	High	1	Met-loss+Acetyl [N-Term]
FALSE	High	Master Protein	Q6IA86-1	elongator complex protein 2 [OS=Homo sapiens]	0	36.479	16	11	16	11	826	92.4	5.96	23.08	11	0	0	0.416	0.428	0.629089	0.334594	115.61	55.76	77.6	67.2	155.2	1.37838e+07	1.19382e+07	2.7552e+07	High	High	High	1
FALSE	High	Master Protein	O95630	STAM-binding protein [OS=Homo sapiens]	0	36.437	28	10	18	10	424	48	6.29	25.49	10	0	0	0.452	0.782	0.741819	0.994673	46.24	30.99	58.9	96.9	144.2	3.83228e+07	6.30555e+07	9.38823e+07	High	High	High	1	Met-loss+Acetyl [N-Term]
FALSE	High	Master Protein	Q16543	Hsp90 co-chaperone Cdc37 [OS=Homo sapiens]	0	36.333	25	7	20	7	378	44.4	5.25	37.41	7	0	0	4.285	0.719	0.0573624	0.976349	146.83	55.72	138.9	110.6	50.5	9.88144e+07	7.86831e+07	3.58848e+07	High	High	High	1
FALSE	High	Master Protein	Q92615	la-related protein 4B [OS=Homo sapiens]	0	36.331	16	7	10	7	738	80.5	6.92	15.05	7	0	0	0.127	0.548	0.0459025	0.733633	0	6.49	15.1	102.2	182.7	1.51854e+06	1.02937e+07	1.84096e+07	Peak Found	High	High	1
[truncated: 3,387 more rows]

## Sheet: found in NC sample+peak
Accession	Description	Gene name	Abundance Ratio: (F1) / (F3)	Abundance Ratio: (F2) / (F3)	Abundance Ratio Adj. P-Value: (F1) / (F3)	Abundance Ratio Adj. P-Value: (F2) / (F3)	Abundances (Normalized): F1: Sample; F1=siCDC6-1	Abundances (Normalized): F2: Sample; F2=siCDC6-2	Abundances (Normalized): F3: Sample；F3=siNC	Found in Sample: [S1] F1: Sample	Found in Sample: [S2] F2: Sample	Found in Sample: [S3] F3: Sample
[truncated: 4,043 more rows]

[truncated: 2 more sheets: upFC2, downFC2]
