# Supplementary material for: H3K4me3 and H3K27ac Promote ccRCC Proliferation Through the CDC6-EXOSC5 Axis
Source: Int J Mol Sci. 2026 Jun 23;27(13):5657. doi: 10.3390/ijms27135657 (PMC13362089; doi:10.3390/ijms27135657)
Supplement: Supplementary file 1 [file ijms-27-05657-s001.zip › Supplementary table S2.xlsx]

## Sheet: Sheet1
PG.ProteinGroups	PG.ProteinAccessions	PG.Genes	PG.ProteinNames	IP-oe-NC	IP-CDC6-Flag
A0A075B6H7;A0A0C4DH55;P01624	A0A075B6H7;A0A0C4DH55;P01624	IGKV3-7;IGKV3D-7;IGKV3-15	KV37_HUMAN;KVD07_HUMAN;KV315_HUMAN	807248	420735
A0A075B6S2;A0A0A0MRZ7;A2NJV5	A0A075B6S2;A0A0A0MRZ7;A2NJV5	IGKV2D-29;IGKV2D-26;IGKV2-29	KVD29_HUMAN;KVD26_HUMAN;KV229_HUMAN	889980	2.6259e+06
A0A0A0MRZ8;P04433	A0A0A0MRZ8;P04433	IGKV3D-11;IGKV3-11	KVD11_HUMAN;KV311_HUMAN	320429	Filtered
A0A0B4J1V1;A0A0J9YVY3;P01762;P01763;P01780	A0A0B4J1V1;A0A0J9YVY3;P01762;P01763;P01780	IGHV3-21;IGHV7-4-1;IGHV3-11;IGHV3-48;IGHV3-7	HV321_HUMAN;HV741_HUMAN;HV311_HUMAN;HV348_HUMAN;HV307_HUMAN	411350	Filtered
A0A0B4J2H0;A0A0C4DH29;P01742;P01743;P0DP01	A0A0B4J2H0;A0A0C4DH29;P01742;P01743;P0DP01	IGHV1-69D;IGHV1-3;IGHV1-69;IGHV1-46;IGHV1-8	HV69D_HUMAN;HV103_HUMAN;HV169_HUMAN;HV146_HUMAN;HV108_HUMAN	246318	Filtered
A0A0C4DH31;P23083	A0A0C4DH31;P23083	IGHV1-18;IGHV1-2	HV118_HUMAN;HV102_HUMAN	110115	Filtered
A0A0C4DH41;P01824;P01825;P06331;P0DP06;P0DP08	A0A0C4DH41;P01824;P01825;P06331;P0DP06;P0DP08	IGHV4-61;IGHV4-39;IGHV4-59;IGHV4-34;IGHV4-30-4;IGHV4-38-2	HV461_HUMAN;HV439_HUMAN;HV459_HUMAN;HV434_HUMAN;HVD34_HUMAN;HVD82_HUMAN	338233	Filtered
A0A0J9YX35	A0A0J9YX35	IGHV3-64D	HV64D_HUMAN	1046.76	Filtered
A6NHQ2;P22087	A6NHQ2;P22087	FBLL1;FBL	FBLL1_HUMAN;FBRL_HUMAN	11073.5	126502
B9A064;P0DOX8	B9A064;P0DOX8	IGLL5;	IGLL5_HUMAN;IGL1_HUMAN	1.07546e+06	830248832
O00139	O00139	KIF2A	KIF2A_HUMAN	14936.7	241579
O00148;Q13838	O00148;Q13838	DDX39A;DDX39B	DX39A_HUMAN;DX39B_HUMAN	80425.7	171260
O00178	O00178	GTPBP1	GTPB1_HUMAN	Filtered	59452.6
O00299	O00299	CLIC1	CLIC1_HUMAN	33427.4	1553.99
O00445;P21579	O00445;P21579	SYT5;SYT1	SYT5_HUMAN;SYT1_HUMAN	13186	Filtered
O00571	O00571	DDX3X	DDX3X_HUMAN	246128	3100035
O14579	O14579	COPE	COPE_HUMAN	53070.3	128838
O14602;P47813	O14602;P47813	EIF1AY;EIF1AX	IF1AY_HUMAN;IF1AX_HUMAN	Filtered	37930.6
O15226	O15226	NKRF	NKRF_HUMAN	Filtered	29703.7
O15355	O15355	PPM1G	PPM1G_HUMAN	Filtered	66166.7
O43143	O43143	DHX15	DHX15_HUMAN	41387.8	197198
O43175	O43175	PHGDH	SERA_HUMAN	42442.7	55464.4
O43390	O43390	HNRNPR	HNRPR_HUMAN	30736.9	46197.9
O43684	O43684	BUB3	BUB3_HUMAN	18533.1	405457
O43707;P12814	O43707;P12814	ACTN4;ACTN1	ACTN4_HUMAN;ACTN1_HUMAN	63793.1	9058.52
O43790;P78385	O43790;P78385	KRT86;KRT83	KRT86_HUMAN;KRT83_HUMAN	318619	49206.2
O43809	O43809	NUDT21	CPSF5_HUMAN	46708.1	176439
O43866	O43866	CD5L	CD5L_HUMAN	191886	Filtered
O60506	O60506	SYNCRIP	HNRPQ_HUMAN	127373	598965
O60568	O60568	PLOD3	PLOD3_HUMAN	202880	388432
O60814;P57053;P58876;P62807;Q5QNW6;Q93079;Q99877;Q99879;Q99880	O60814;P57053;P58876;P62807;Q5QNW6;Q93079;Q99877;Q99879;Q99880	H2BC12;H2BC12L;H2BC5;H2BC4;H2BC18;H2BC9;H2BC15;H2BC14;H2BC13	H2B1K_HUMAN;H2BFS_HUMAN;H2B1D_HUMAN;H2B1C_HUMAN;H2B2F_HUMAN;H2B1H_HUMAN;H2B1N_HUMAN;H2B1M_HUMAN;H2B1L_HUMAN	332537	181591
O75165	O75165	DNAJC13	DJC13_HUMAN	97359.4	25205.3
O75534	O75534	CSDE1	CSDE1_HUMAN	4812.5	41357.9
O75643	O75643	SNRNP200	U520_HUMAN	23613.7	35689.8
O75934	O75934	BCAS2	SPF27_HUMAN	238.875	320.765
O76009	O76009	KRT33A	KT33A_HUMAN	1	NaN
O76013	O76013	KRT36	KRT36_HUMAN	93442.7	19847.8
O94906	O94906	PRPF6	PRP6_HUMAN	23250.1	74660.5
O94925	O94925	GLS	GLSK_HUMAN	196803	10467.4
O94973;O95782	O94973;O95782	AP2A2;AP2A1	AP2A2_HUMAN;AP2A1_HUMAN	4003.85	Filtered
O95104;Q9UPN6	O95104;Q9UPN6	SCAF4;SCAF8	SCAF4_HUMAN;SCAF8_HUMAN	3.45161	8876.22
O95232	O95232	LUC7L3	LC7L3_HUMAN	19503.8	57796.1
O95433	O95433	AHSA1	AHSA1_HUMAN	Filtered	24390.6
O95445	O95445	APOM	APOM_HUMAN	63703.5	Filtered
O95793	O95793	STAU1	STAU1_HUMAN	Filtered	47429.2
O95816	O95816	BAG2	BAG2_HUMAN	Filtered	16951.6
O95831	O95831	AIFM1	AIFM1_HUMAN	26892.9	5791.25
P00338	P00338	LDHA	LDHA_HUMAN	162699	68400.5
P00450	P00450	CP	CERU_HUMAN	279233	1.43046
P00558	P00558	PGK1	PGK1_HUMAN	96257.1	69256
P00734	P00734	F2	THRB_HUMAN	2.71246e+06	240875
P00738	P00738	HP	HPT_HUMAN	3.52408e+06	7472.2
P00747	P00747	PLG	PLMN_HUMAN	178807	91583.6
P00751	P00751	CFB	CFAB_HUMAN	294879	1.28531
P01008	P01008	SERPINC1	ANT3_HUMAN	1989275392	16868.9
P01009	P01009	SERPINA1	A1AT_HUMAN	75607.5	10851.6
P01011	P01011	SERPINA3	AACT_HUMAN	872626	Filtered
P01019	P01019	AGT	ANGT_HUMAN	234624	14196.6
P01023	P01023	A2M	A2MG_HUMAN	7.26243e+06	171463
P01024	P01024	C3	CO3_HUMAN	3.44795e+06	236987
P01040	P01040	CSTA	CYTA_HUMAN	142258	1.94454
P01042	P01042	KNG1	KNG1_HUMAN	52742076	8821.74
P01591	P01591	JCHAIN	IGJ_HUMAN	107396	Filtered
P01619	P01619	IGKV3-20	KV320_HUMAN	725329	Filtered
P01700	P01700	IGLV1-47	LV147_HUMAN	133418	Filtered
P01764;P01768;P0DP03	P01764;P01768;P0DP03	IGHV3-23;IGHV3-30;IGHV3-30-5	HV323_HUMAN;HV330_HUMAN;HVC05_HUMAN	282229	Filtered
P01782;P0DP04	P01782;P0DP04	IGHV3-9;IGHV3-43D	HV309_HUMAN;HV43D_HUMAN	13926.3	Filtered
P01834	P01834	IGKC	IGKC_HUMAN	1	NaN
P01857;P0DOX5	P01857;P0DOX5	IGHG1;	IGHG1_HUMAN;IGG1_HUMAN	7.77085e+06	16910.2
P01859	P01859	IGHG2	IGHG2_HUMAN	2.11021e+06	3470.68
P01860	P01860	IGHG3	IGHG3_HUMAN	4211704576	83182.1
P01861	P01861	IGHG4	IGHG4_HUMAN	2.2685e+06	Filtered
P01871	P01871	IGHM	IGHM_HUMAN	381208	3.64515
P01876	P01876	IGHA1	IGHA1_HUMAN	98101104	925803
P02452	P02452	COL1A1	CO1A1_HUMAN	91725.8	7431.28
P02461	P02461	COL3A1	CO3A1_HUMAN	29023.8	Filtered
P02533	P02533	KRT14	K1C14_HUMAN	13598682	9977066
P02538	P02538	KRT6A	K2C6A_HUMAN	1.03008e+06	416517
P02647	P02647	APOA1	APOA1_HUMAN	3.31822e+06	8623.47
P02649	P02649	APOE	APOE_HUMAN	42765.2	1.83602
P02652	P02652	APOA2	APOA2_HUMAN	968873	Filtered
P02655	P02655	APOC2	APOC2_HUMAN	104461	Filtered
P02656	P02656	APOC3	APOC3_HUMAN	357826	Filtered
P02671	P02671	FGA	FIBA_HUMAN	13355640	889398
P02675	P02675	FGB	FIBB_HUMAN	595346752	10882.3
P02679	P02679	FGG	FIBG_HUMAN	380630	2.25714
P02686	P02686	MBP	MBP_HUMAN	389072	374456
P02746	P02746	C1QB	C1QB_HUMAN	128324	Filtered
P02747	P02747	C1QC	C1QC_HUMAN	157431	Filtered
P02748	P02748	C9	CO9_HUMAN	135930	Filtered
P02749	P02749	APOH	APOH_HUMAN	1	NaN
P02750	P02750	LRG1	A2GL_HUMAN	120712	Filtered
P02751	P02751	FN1	FINC_HUMAN	42543.8	5.79333
P02760	P02760	AMBP	AMBP_HUMAN	68633.3	1.00694
P02763	P02763	ORM1	A1AG1_HUMAN	6.62876e+06	13640.6
P02765	P02765	AHSG	FETUA_HUMAN	102721	288428
P02768	P02768	ALB	ALBU_HUMAN	390319776	1.7962e+06
P02774	P02774	GC	VTDB_HUMAN	233962	33078.3
P02787	P02787	TF	TRFE_HUMAN	273612512	32429.5
P02788	P02788	LTF	TRFL_HUMAN	662852800	10953.7
P02790	P02790	HPX	HEMO_HUMAN	2.33441e+06	Filtered
P04003	P04003	C4BPA	C4BPA_HUMAN	51181	1.39114
P04004	P04004	VTN	VTNC_HUMAN	556100	8173.48
P04040	P04040	CAT	CATA_HUMAN	3625.53	26562.2
P04075	P04075	ALDOA	ALDOA_HUMAN	183014480	5257.67
P04083	P04083	ANXA1	ANXA1_HUMAN	630953	13476.3
P04114	P04114	APOB	APOB_HUMAN	1161828096	48238.6
P04196	P04196	HRG	HRG_HUMAN	1.41648e+06	Filtered
P04217	P04217	A1BG	A1BG_HUMAN	89211.5	Filtered
P04259	P04259	KRT6B	K2C6B_HUMAN	86341512	8531103
P04264	P04264	KRT1	K2C1_HUMAN	23354958	20987380
P04350	P04350	TUBB4A	TBB4A_HUMAN	620894	34056.1
P04406	P04406	GAPDH	G3P_HUMAN	855077	290274
P04637	P04637	TP53	P53_HUMAN	Filtered	30955.9
P04792	P04792	HSPB1	HSPB1_HUMAN	280296	57726.5
P04844	P04844	RPN2	RPN2_HUMAN	8823.68	136.911
P04908;P0C0S8;P20671;Q16777;Q6FI13;Q7L7L0;Q93077;Q96KK5;Q99878;Q9BTM1	P04908;P0C0S8;P20671;Q16777;Q6FI13;Q7L7L0;Q93077;Q96KK5;Q99878;Q9BTM1	H2AC4;H2AC11;H2AC7;H2AC20;H2AC18;H2AW;H2AC6;H2AC12;H2AC14;H2AJ	H2A1B_HUMAN;H2A1_HUMAN;H2A1D_HUMAN;H2A2C_HUMAN;H2A2A_HUMAN;H2A3_HUMAN;H2A1C_HUMAN;H2A1H_HUMAN;H2A1J_HUMAN;H2AJ_HUMAN	13168044	121563
P05023	P05023	ATP1A1	AT1A1_HUMAN	38362.6	46873.2
P05026	P05026	ATP1B1	AT1B1_HUMAN	155011	57677.4
P05089	P05089	ARG1	ARGI1_HUMAN	87958.8	90733.1
P05090	P05090	APOD	APOD_HUMAN	62172.4	2.8607
P05109	P05109	S100A8	S10A8_HUMAN	220647	210273
P05141	P05141	SLC25A5	ADT2_HUMAN	682235	2.75654e+06
P05155	P05155	SERPING1	IC1_HUMAN	203191	Filtered
P05198	P05198	EIF2S1	IF2A_HUMAN	10883.2	195914
P05386	P05386	RPLP1	RLA1_HUMAN	Filtered	33034.8
P05388	P05388	RPLP0	RLA0_HUMAN	25625.2	1.2798e+06
P05546	P05546	SERPIND1	HEP2_HUMAN	125549	Filtered
P06310	P06310	IGKV2-30	KV230_HUMAN	979616	4.41082e+06
P06312	P06312	IGKV4-1	KV401_HUMAN	206424	1.69408e+06
P06396	P06396	GSN	GELS_HUMAN	100763	Filtered
P06576	P06576	ATP5F1B	ATPB_HUMAN	175849	89854.8
P06702	P06702	S100A9	S10A9_HUMAN	70926.8	35142.8
P06727	P06727	APOA4	APOA4_HUMAN	85525.9	15213.9
P06733	P06733	ENO1	ENOA_HUMAN	178233	28323.3
P06748	P06748	NPM1	NPM_HUMAN	51572.1	1.43424e+06
P06753;P07951;P09493;P67936	P06753;P07951;P09493;P67936	TPM3;TPM2;TPM1;TPM4	TPM3_HUMAN;TPM2_HUMAN;TPM1_HUMAN;TPM4_HUMAN	29272.7	17930
P07195	P07195	LDHB	LDHB_HUMAN	154344	44365.5
P07237	P07237	P4HB	PDIA1_HUMAN	85212.9	8845.99
P07339	P07339	CTSD	CATD_HUMAN	181451	59926.9
P07355	P07355	ANXA2	ANXA2_HUMAN	340863	206194
P07437	P07437	TUBB	TBB5_HUMAN	342284	774448
P07477	P07477	PRSS1	TRY1_HUMAN	17233998	1.93848e+06
P07737	P07737	PFN1	PROF1_HUMAN	149038	23103.6
P07900	P07900	HSP90AA1	HS90A_HUMAN	157935	47915.8
P07910	P07910	HNRNPC	HNRPC_HUMAN	37415.5	129229
P07996	P07996	THBS1	TSP1_HUMAN	21100.4	Filtered
P08123	P08123	COL1A2	CO1A2_HUMAN	26805.8	1.1382
P08238	P08238	HSP90AB1	HS90B_HUMAN	405675	467243
P08559	P08559	PDHA1	ODPA_HUMAN	74148.6	49488.8
P08603	P08603	CFH	CFAH_HUMAN	23144.5	1.10262
P08670	P08670	VIM	VIME_HUMAN	238349	191740
P08758	P08758	ANXA5	ANXA5_HUMAN	270196224	12442.5
P08779	P08779	KRT16	K1C16_HUMAN	869774	447407
P08865	P08865	RPSA	RSSA_HUMAN	2282.78	52251.7
P09382	P09382	LGALS1	LEG1_HUMAN	133421	21130.9
P09651	P09651	HNRNPA1	ROA1_HUMAN	80875.4	261092
P09661	P09661	SNRPA1	RU2A_HUMAN	1.07879	56952
P09871	P09871	C1S	C1S_HUMAN	131220	Filtered
P0C0L4	P0C0L4	C4A	CO4A_HUMAN	165451	124393
P0CG47;P0CG48;P62979;P62987	P0CG47;P0CG48;P62979;P62987	UBB;UBC;RPS27A;UBA52	UBB_HUMAN;UBC_HUMAN;RS27A_HUMAN;RL40_HUMAN	564530	1.63344e+06
P0DMV8;P0DMV9	P0DMV8;P0DMV9	HSPA1A;HSPA1B	HS71A_HUMAN;HS71B_HUMAN	477561	1.68367e+06
P0DOX7	P0DOX7		IGK_HUMAN	14084077568	44492.6
P0DOY2;P0DOY3	P0DOY2;P0DOY3	IGLC2;IGLC3	IGLC2_HUMAN;IGLC3_HUMAN	1.18101e+06	11203.7
P10599	P10599	TXN	THIO_HUMAN	204472	97281
P10809	P10809	HSPD1	CH60_HUMAN	135424	258462
P10909	P10909	CLU	CLUS_HUMAN	45124.5	4.11986
P11021	P11021	HSPA5	BIP_HUMAN	471243	423573
P11142	P11142	HSPA8	HSP7C_HUMAN	659976	1528775
P11177	P11177	PDHB	ODPB_HUMAN	56113.1	18429.6
P11940	P11940	PABPC1	PABP1_HUMAN	17070.3	75557.7
P12004	P12004	PCNA	PCNA_HUMAN	169630	194595
P12036	P12036	NEFH	NFH_HUMAN	50269.9	7088.07
P12236	P12236	SLC25A6	ADT3_HUMAN	149091	544138
P12268	P12268	IMPDH2	IMDH2_HUMAN	32023.1	130933
P12273	P12273	PIP	PIP_HUMAN	123133	12067.4
P12277	P12277	CKB	KCRB_HUMAN	112576	187459
P12532	P12532	CKMT1A	KCRU_HUMAN	295681	174100
P12956	P12956	XRCC6	XRCC6_HUMAN	63369.4	48360.3
P13637	P13637	ATP1A3	AT1A3_HUMAN	50668.2	79232.2
P13639	P13639	EEF2	EF2_HUMAN	153250	339641
P13645	P13645	KRT10	K1C10_HUMAN	8765729	5.53251e+06
P13646	P13646	KRT13	K1C13_HUMAN	398058	113895
P13647	P13647	KRT5	K2C5_HUMAN	1.76714e+06	1.05811e+06
P13797	P13797	PLS3	PLST_HUMAN	57457.6	47895.4
P13804	P13804	ETFA	ETFA_HUMAN	837.844	1.51142
P13995	P13995	MTHFD2	MTDC_HUMAN	44821.3	101402
P14210	P14210	HGF	HGF_HUMAN	60369.3	171453
P14618	P14618	PKM	KPYM_HUMAN	961418	359304
P14625	P14625	HSP90B1	ENPL_HUMAN	289202	328879
P14678;P63162	P14678;P63162	SNRPB;SNRPN	RSMB_HUMAN;RSMN_HUMAN	179186	148979
P14866	P14866	HNRNPL	HNRPL_HUMAN	94877.1	100261
P14868	P14868	DARS1	SYDC_HUMAN	67923.7	263835
P14923	P14923	JUP	PLAK_HUMAN	445109	117846
P15104	P15104	GLUL	GLNA_HUMAN	35777.6	81393.5
P15121	P15121	AKR1B1	ALDR_HUMAN	112451	50405.6
P15880	P15880	RPS2	RS2_HUMAN	102379	1.43025e+06
P15924	P15924	DSP	DESP_HUMAN	490929	167418
P16403	P16403	H1-2	H12_HUMAN	56233.9	838022
P16989	P16989	YBX3	YBOX3_HUMAN	30189.1	171538
P17844	P17844	DDX5	DDX5_HUMAN	38673.1	132773
P17987	P17987	TCP1	TCPA_HUMAN	124511	90595.1
P18124	P18124	RPL7	RL7_HUMAN	48615.1	1.31205e+06
P18621	P18621	RPL17	RL17_HUMAN	15233.2	57932.9
P19338	P19338	NCL	NUCL_HUMAN	249488	3.62498e+06
P19474	P19474	TRIM21	RO52_HUMAN	866694	658216
P19652	P19652	ORM2	A1AG2_HUMAN	1	NaN
P19823	P19823	ITIH2	ITIH2_HUMAN	237123	1.1435
P19827	P19827	ITIH1	ITIH1_HUMAN	267492	Filtered
P20042	P20042	EIF2S2	IF2B_HUMAN	5056.85	31640.6
P20700	P20700	LMNB1	LMNB1_HUMAN	35964	30327.2
P21333	P21333	FLNA	FLNA_HUMAN	26019.6	6235.79
P21796	P21796	VDAC1	VDAC1_HUMAN	156385	61906.9
P21912	P21912	SDHB	SDHB_HUMAN	50937	158656
P21980	P21980	TGM2	TGM2_HUMAN	1	NaN
P22061	P22061	PCMT1	PIMT_HUMAN	598706	610832
P22234	P22234	PAICS	PUR6_HUMAN	2.15157	11190.9
P22626	P22626	HNRNPA2B1	ROA2_HUMAN	179754	354207
P23246	P23246	SFPQ	SFPQ_HUMAN	6874.36	84756.6
P23284	P23284	PPIB	PPIB_HUMAN	71873.9	1.74423e+06
P23396	P23396	RPS3	RS3_HUMAN	311786	1.26858e+06
P23528	P23528	CFL1	COF1_HUMAN	118716	50128.9
P25205	P25205	MCM3	MCM3_HUMAN	34484.7	17806.8
P25311	P25311	AZGP1	ZA2G_HUMAN	726464640	3180.98
P25705	P25705	ATP5F1A	ATPA_HUMAN	391889	421778
P25789	P25789	PSMA4	PSA4_HUMAN	54511	28054.5
P26038	P26038	MSN	MOES_HUMAN	202290	38735
P26196	P26196	DDX6	DDX6_HUMAN	15386.5	30062.7
P26358	P26358	DNMT1	DNMT1_HUMAN	Filtered	7438.98
P26368	P26368	U2AF2	U2AF2_HUMAN	44362.6	58283.5
P26373	P26373	RPL13	RL13_HUMAN	64570.7	576681
P26599	P26599	PTBP1	PTBP1_HUMAN	46311.1	112810
P26641	P26641	EEF1G	EF1G_HUMAN	46792.6	92593.9
P27169	P27169	PON1	PON1_HUMAN	190766	Filtered
P27348	P27348	YWHAQ	1433T_HUMAN	Filtered	190.091
P27635	P27635	RPL10	RL10_HUMAN	19789.8	687647
P27797	P27797	CALR	CALR_HUMAN	38777	31123.1
P28066	P28066	PSMA5	PSA5_HUMAN	4.50603	16308.7
P28070	P28070	PSMB4	PSB4_HUMAN	Filtered	41939.6
P28482	P28482	MAPK1	MK01_HUMAN	1	NaN
P29401	P29401	TKT	TKT_HUMAN	95973.3	6452.3
P29508;P48594	P29508;P48594	SERPINB3;SERPINB4	SPB3_HUMAN;SPB4_HUMAN	93027.2	25554.4
P29692	P29692	EEF1D	EF1D_HUMAN	10875.7	6.24998
P30041	P30041	PRDX6	PRDX6_HUMAN	52314.4	42350.2
P30048	P30048	PRDX3	PRDX3_HUMAN	35991.9	11461.8
P30153	P30153	PPP2R1A	2AAA_HUMAN	2.46656	31163.2
P31025;Q5VSP4	P31025;Q5VSP4	LCN1;LCN1P1	LCN1_HUMAN;LC1L1_HUMAN	240125	101376
P31040	P31040	SDHA	SDHA_HUMAN	Filtered	304.337
P31151	P31151	S100A7	S10A7_HUMAN	144285	633372
P31943	P31943	HNRNPH1	HNRH1_HUMAN	31995.3	265980
P31944	P31944	CASP14	CASPE_HUMAN	24133.4	24198.1
P32119	P32119	PRDX2	PRDX2_HUMAN	65187.2	35243.8
P32969	P32969	RPL9	RL9_HUMAN	514879	2.52659e+06
P33992	P33992	MCM5	MCM5_HUMAN	10689.1	30298.3
P33993	P33993	MCM7	MCM7_HUMAN	3.05526	18889
P35030	P35030	PRSS3	TRY3_HUMAN	158736	842468
P35232	P35232	PHB1	PHB1_HUMAN	47799.7	68182.7
P35268	P35268	RPL22	RL22_HUMAN	115303	1832188
P35527	P35527	KRT9	K1C9_HUMAN	24504378	14572874
P35579	P35579	MYH9	MYH9_HUMAN	130782	62481.5
P35606	P35606	COPB2	COPB2_HUMAN	39046.5	231624
P35637	P35637	FUS	FUS_HUMAN	2286.19	19768.8
P35908	P35908	KRT2	K22E_HUMAN	19931658	18222362
P36542	P36542	ATP5F1C	ATPG_HUMAN	15461.8	11226.7
P36578	P36578	RPL4	RL4_HUMAN	109681	4.96366e+06
P36873;P62136;P62140	P36873;P62136;P62140	PPP1CC;PPP1CA;PPP1CB	PP1G_HUMAN;PP1A_HUMAN;PP1B_HUMAN	14750.4	87059.9
P36957	P36957	DLST	ODO2_HUMAN	586220	256415
P38159;Q96E39	P38159;Q96E39	RBMX;RBMXL1	RBMX_HUMAN;RMXL1_HUMAN	75059.7	47604.4
P38646	P38646	HSPA9	GRP75_HUMAN	177109	180626
P38919	P38919	EIF4A3	IF4A3_HUMAN	65037.8	319971
P39023	P39023	RPL3	RL3_HUMAN	18677	1.936e+06
P39656	P39656	DDOST	OST48_HUMAN	46856.8	31511.8
P39748	P39748	FEN1	FEN1_HUMAN	28880.1	49876.5
P40227	P40227	CCT6A	TCPZ_HUMAN	23715.6	90898.6
P40429	P40429	RPL13A	RL13A_HUMAN	92344	1.19393e+06
P40925	P40925	MDH1	MDHC_HUMAN	20781	1.91415
P41091	P41091	EIF2S3	IF2G_HUMAN	22321.3	527727
P41222	P41222	PTGDS	PTGDS_HUMAN	17115.5	Filtered
P42677;Q71UM5	P42677;Q71UM5	RPS27;RPS27L	RS27_HUMAN;RS27L_HUMAN	Filtered	65887.8
P43004	P43004	SLC1A2	EAA2_HUMAN	Filtered	142.613
P43243	P43243	MATR3	MATR3_HUMAN	149.227	400.3
P43652	P43652	AFM	AFAM_HUMAN	144955	4120.66
P46087	P46087	NOP2	NOP2_HUMAN	NaN	1
P46776	P46776	RPL27A	RL27A_HUMAN	71173.6	477792
P46777	P46777	RPL5	RL5_HUMAN	6938.53	443419
P46778	P46778	RPL21	RL21_HUMAN	Filtered	970679
P46779	P46779	RPL28	RL28_HUMAN	Filtered	46819.5
P46781	P46781	RPS9	RS9_HUMAN	103436	1.60356e+06
P46782	P46782	RPS5	RS5_HUMAN	104511	111323
P47897	P47897	QARS1	SYQ_HUMAN	Filtered	9225.44
P47914	P47914	RPL29	RL29_HUMAN	3710.9	182948
P48047	P48047	ATP5PO	ATPO_HUMAN	30692	53453.1
P48444	P48444	ARCN1	COPD_HUMAN	41200.9	37652.2
P48668	P48668	KRT6C	K2C6C_HUMAN	3311223	2.5051e+06
P49207	P49207	RPL34	RL34_HUMAN	Filtered	26553.7
P49368	P49368	CCT3	TCPG_HUMAN	13785.4	69796.8
P49411	P49411	TUFM	EFTU_HUMAN	89774.4	482637
P50570;Q05193;Q9UQ16	P50570;Q05193;Q9UQ16	DNM2;DNM1;DNM3	DYN2_HUMAN;DYN1_HUMAN;DYN3_HUMAN	59687.6	66132.8
P50914	P50914	RPL14	RL14_HUMAN	37358.2	1281827
P50990	P50990	CCT8	TCPQ_HUMAN	44384.1	244932
P50991	P50991	CCT4	TCPD_HUMAN	64892	153461
P51114	P51114	FXR1	FXR1_HUMAN	37294.9	200777
P51570	P51570	GALK1	GALK1_HUMAN	54735.8	143365
P52272	P52272	HNRNPM	HNRPM_HUMAN	67278.4	279590
P52292	P52292	KPNA2	IMA1_HUMAN	30279.4	63503.8
P52597	P52597	HNRNPF	HNRPF_HUMAN	2.11395	70075
P53007	P53007	SLC25A1	TXTP_HUMAN	13334.5	78548.5
P53618	P53618	COPB1	COPB_HUMAN	49796.9	130089
P53621	P53621	COPA	COPA_HUMAN	60288.2	99003.8
P53999	P53999	SUB1	TCP4_HUMAN	197.509	112752
P54136	P54136	RARS1	SYRC_HUMAN	3999.16	14173.1
P55072	P55072	VCP	TERA_HUMAN	507751	1.1412e+06
P55209	P55209	NAP1L1	NP1L1_HUMAN	Filtered	263.82
P55795	P55795	HNRNPH2	HNRH2_HUMAN	Filtered	100834
P56192	P56192	MARS1	SYMC_HUMAN	2839.17	16573.9
P56537	P56537	EIF6	IF6_HUMAN	Filtered	786.21
P59665;P59666	P59665;P59666	DEFA1;DEFA3	DEF1_HUMAN;DEF3_HUMAN	1	NaN
P60174	P60174	TPI1	TPIS_HUMAN	75640.4	6785.29
P60201	P60201	PLP1	MYPR_HUMAN	109436	223033
P60709	P60709	ACTB	ACTB_HUMAN	2.54726e+06	1.56049e+06
P60842	P60842	EIF4A1	IF4A1_HUMAN	214271	815957
P60891	P60891	PRPS1	PRPS1_HUMAN	Filtered	185506
P60900	P60900	PSMA6	PSA6_HUMAN	52946.9	44689
P61019	P61019	RAB2A	RAB2A_HUMAN	1	NaN
P61204;P84077;P84085	P61204;P84077;P84085	ARF3;ARF1;ARF5	ARF3_HUMAN;ARF1_HUMAN;ARF5_HUMAN	303635	25491.5
P61247	P61247	RPS3A	RS3A_HUMAN	344657	1.61138e+06
P61313	P61313	RPL15	RL15_HUMAN	17762.9	945229
P61626	P61626	LYZ	LYSC_HUMAN	480115	156733
P61764	P61764	STXBP1	STXB1_HUMAN	87976.2	16974.9
P61978	P61978	HNRNPK	HNRPK_HUMAN	14380.1	41995.6
P62081	P62081	RPS7	RS7_HUMAN	820232	1.1978e+06
P62241	P62241	RPS8	RS8_HUMAN	85088.7	1.31104e+06
P62249	P62249	RPS16	RS16_HUMAN	62483.7	61197.8
P62258	P62258	YWHAE	1433E_HUMAN	138932	247654
P62263	P62263	RPS14	RS14_HUMAN	66908	137012
P62280	P62280	RPS11	RS11_HUMAN	55983.6	53409.1
P62424	P62424	RPL7A	RL7A_HUMAN	10378.2	599037
P62491;Q15907	P62491;Q15907	RAB11A;RAB11B	RB11A_HUMAN;RB11B_HUMAN	6599.71	Filtered
P62701	P62701	RPS4X	RS4X_HUMAN	943790	6.78422e+06
P62714;P67775	P62714;P67775	PPP2CB;PPP2CA	PP2AB_HUMAN;PP2AA_HUMAN	10931.6	30882.6
P62750	P62750	RPL23A	RL23A_HUMAN	52243.5	53879
P62753	P62753	RPS6	RS6_HUMAN	83797.6	589533
P62805	P62805	H4C1	H4_HUMAN	221289	201726
P62826	P62826	RAN	RAN_HUMAN	12465.4	36841.9
P62829	P62829	RPL23	RL23_HUMAN	70988.2	270079
P62847	P62847	RPS24	RS24_HUMAN	Filtered	18137.6
P62851	P62851	RPS25	RS25_HUMAN	239466	352340
P62854;Q5JNZ5	P62854;Q5JNZ5	RPS26;RPS26P11	RS26_HUMAN;RS26L_HUMAN	10288.1	369330
P62861	P62861	FAU	RS30_HUMAN	531668	670704
P62888	P62888	RPL30	RL30_HUMAN	16659.8	50462.9
P62899	P62899	RPL31	RL31_HUMAN	1.42804	16519.3
P62906	P62906	RPL10A	RL10A_HUMAN	15541.3	377522
P62913	P62913	RPL11	RL11_HUMAN	134796	284351
P62917	P62917	RPL8	RL8_HUMAN	93322.3	2.87319e+06
P62937	P62937	PPIA	PPIA_HUMAN	340474	202011
P63010	P63010	AP2B1	AP2B1_HUMAN	161.882	936.033
P63104	P63104	YWHAZ	1433Z_HUMAN	43822.1	54676.1
P63151;Q00005;Q66LE6	P63151;Q00005;Q66LE6	PPP2R2A;PPP2R2B;PPP2R2D	2ABA_HUMAN;2ABB_HUMAN;2ABD_HUMAN	158.078	138.183
P63173	P63173	RPL38	RL38_HUMAN	12282.8	145943
P63244	P63244	RACK1	RACK1_HUMAN	157970	394055
P67870	P67870	CSNK2B	CSK2B_HUMAN	12032.8	4851.86
P68032;P68133	P68032;P68133	ACTC1;ACTA1	ACTC_HUMAN;ACTS_HUMAN	219638	151498
P68104;Q5VTE0	P68104;Q5VTE0	EEF1A1;EEF1A1P5	EF1A1_HUMAN;EF1A3_HUMAN	2165462	7831674
P68363	P68363	TUBA1B	TBA1B_HUMAN	690788	1.29857e+06
P68366	P68366	TUBA4A	TBA4A_HUMAN	136528	72231.1
P68371	P68371	TUBB4B	TBB4B_HUMAN	952450	1.94734e+06
P68400;Q8NEV1	P68400;Q8NEV1	CSNK2A1;CSNK2A3	CSK21_HUMAN;CSK23_HUMAN	106678	133087
P68431;P84243;Q16695;Q71DI3	P68431;P84243;Q16695;Q71DI3	H3C1;H3-3A;H3-4;H3C15	H31_HUMAN;H33_HUMAN;H31T_HUMAN;H32_HUMAN	308970	112930
P68871	P68871	HBB	HBB_HUMAN	97420816	9017.66
P69905	P69905	HBA1	HBA_HUMAN	432573	30331.7
P78346	P78346	RPP30	RPP30_HUMAN	3094.3	63536.5
P78371	P78371	CCT2	TCPB_HUMAN	82447.5	265382
P81605	P81605	DCD	DCD_HUMAN	334626	151714
P82930	P82930	MRPS34	RT34_HUMAN	3409.24	66712.2
P83731	P83731	RPL24	RL24_HUMAN	14021.3	63339.5
P84090	P84090	ERH	ERH_HUMAN	64721.6	193777
P84098	P84098	RPL19	RL19_HUMAN	55913.3	367102
P84103	P84103	SRSF3	SRSF3_HUMAN	27301.8	34641.4
Q00325	Q00325	SLC25A3	MPCP_HUMAN	60904.2	216802
Q00610	Q00610	CLTC	CLH1_HUMAN	85478.7	41677.9
Q00839	Q00839	HNRNPU	HNRPU_HUMAN	38172	189775
Q01081	Q01081	U2AF1	U2AF1_HUMAN	123456160	29815.1
Q01469	Q01469	FABP5	FABP5_HUMAN	130626	Filtered
Q01780	Q01780	EXOSC10	EXOSX_HUMAN	Filtered	14125.2
Q02413	Q02413	DSG1	DSG1_HUMAN	309364	172117
Q02543	Q02543	RPL18A	RL18A_HUMAN	13568.2	88182.6
Q02809	Q02809	PLOD1	PLOD1_HUMAN	7710.17	41903.2
Q02878	Q02878	RPL6	RL6_HUMAN	166974	3.21473e+06
Q02978	Q02978	SLC25A11	M2OM_HUMAN	30531.5	83746.9
Q04695	Q04695	KRT17	K1C17_HUMAN	87381.2	41442.9
Q05519	Q05519	SRSF11	SRS11_HUMAN	7115.47	6774.16
Q05639	Q05639	EEF1A2	EF1A2_HUMAN	64248	80794.9
Q06787	Q06787	FMR1	FMR1_HUMAN	7265.28	28142.4
Q06830	Q06830	PRDX1	PRDX1_HUMAN	365342	862903
Q07020	Q07020	RPL18	RL18_HUMAN	146690	3.74204e+06
Q07021	Q07021	C1QBP	C1QBP_HUMAN	13629.8	16178.6
Q07666	Q07666	KHDRBS1	KHDR1_HUMAN	5538.24	507696
Q08211	Q08211	DHX9	DHX9_HUMAN	156344	729873
Q08554	Q08554	DSC1	DSC1_HUMAN	104169	24581.1
Q08945	Q08945	SSRP1	SSRP1_HUMAN	1.45954	11190
Q08J23	Q08J23	NSUN2	NSUN2_HUMAN	1.46897	10078.6
Q09028	Q09028	RBBP4	RBBP4_HUMAN	9063.79	94358.8
Q09666	Q09666	AHNAK	AHNK_HUMAN	48693.3	Filtered
Q0VDF9	Q0VDF9	HSPA14	HSP7E_HUMAN	Filtered	7190.28
Q12905	Q12905	ILF2	ILF2_HUMAN	38605.7	500126
Q12906	Q12906	ILF3	ILF3_HUMAN	6858.13	52777.7
Q13148	Q13148	TARDBP	TADBP_HUMAN	Filtered	6465.33
Q13151	Q13151	HNRNPA0	ROA0_HUMAN	Filtered	73787.4
Q13155	Q13155	AIMP2	AIMP2_HUMAN	Filtered	14820.6
Q13263	Q13263	TRIM28	TIF1B_HUMAN	1.27037e+06	50392.6
Q13283	Q13283	G3BP1	G3BP1_HUMAN	4160.05	156602
Q13310	Q13310	PABPC4	PABP4_HUMAN	2252.36	51689.7
Q13347	Q13347	EIF3I	EIF3I_HUMAN	Filtered	3731.75
Q13547;Q92769	Q13547;Q92769	HDAC1;HDAC2	HDAC1_HUMAN;HDAC2_HUMAN	11884.7	87382.7
Q13595	Q13595	TRA2A	TRA2A_HUMAN	Filtered	4203.89
Q13642	Q13642	FHL1	FHL1_HUMAN	Filtered	114968
Q13724	Q13724	MOGS	MOGS_HUMAN	Filtered	25919.2
Q13835	Q13835	PKP1	PKP1_HUMAN	29699.4	13749.5
Q13867	Q13867	BLMH	BLMH_HUMAN	317595	14941.8
Q13885	Q13885	TUBB2A	TBB2A_HUMAN	292229	198290
Q14103	Q14103	HNRNPD	HNRPD_HUMAN	106027	334587
Q14152	Q14152	EIF3A	EIF3A_HUMAN	75.9734	364.197
Q14204	Q14204	DYNC1H1	DYHC1_HUMAN	83772.2	33423.2
Q14257	Q14257	RCN2	RCN2_HUMAN	Filtered	348.744
Q14331	Q14331	FRG1	FRG1_HUMAN	715351	544228
Q14498	Q14498	RBM39	RBM39_HUMAN	106175	307959
Q14554	Q14554	PDIA5	PDIA5_HUMAN	31641.4	48152.8
Q14624	Q14624	ITIH4	ITIH4_HUMAN	296725	3.92744e+06
Q15029	Q15029	EFTUD2	U5S1_HUMAN	17357.6	43000.1
Q15084	Q15084	PDIA6	PDIA6_HUMAN	58546.9	14716.2
Q15233	Q15233	NONO	NONO_HUMAN	39917.8	1.14717e+06
Q15365	Q15365	PCBP1	PCBP1_HUMAN	20849.8	44849.1
Q15366	Q15366	PCBP2	PCBP2_HUMAN	112573	615176
Q15517	Q15517	CDSN	CDSN_HUMAN	231262	28799
Q15717	Q15717	ELAVL1	ELAV1_HUMAN	31851.5	49279.2
Q16555	Q16555	DPYSL2	DPYL2_HUMAN	133332	52718.7
Q16610	Q16610	ECM1	ECM1_HUMAN	58844.8	Filtered
Q16658	Q16658	FSCN1	FSCN1_HUMAN	87283.7	30981.8
Q2TAY7	Q2TAY7	SMU1	SMU1_HUMAN	25747.8	141381
Q5D862	Q5D862	FLG2	FILA2_HUMAN	92136.2	48386.6
Q5T749	Q5T749	KPRP	KPRP_HUMAN	442020	31282.6
Q5T750	Q5T750	XP32	XP32_HUMAN	226243	Filtered
Q5VTL8	Q5VTL8	PRPF38B	PR38B_HUMAN	3344.09	16760.8
Q5VW36	Q5VW36	FOCAD	FOCAD_HUMAN	47089	29165
Q6KB66	Q6KB66	KRT80	K2C80_HUMAN	28771.1	18435.7
Q6P2Q9	Q6P2Q9	PRPF8	PRP8_HUMAN	20506.5	19509.7
Q6P5R6	Q6P5R6	RPL22L1	RL22L_HUMAN	Filtered	91656.3
Q6UWY5	Q6UWY5	OLFML1	OLFL1_HUMAN	46762.2	2969.79
Q6Y7W6	Q6Y7W6	GIGYF2	GGYF2_HUMAN	169247	476023
Q70UQ0	Q70UQ0	IKBIP	IKIP_HUMAN	203584	892589
Q7L2E3	Q7L2E3	DHX30	DHX30_HUMAN	35454.7	149261712
Q7Z2W4	Q7Z2W4	ZC3HAV1	ZCCHV_HUMAN	NaN	1
Q7Z5H4	Q7Z5H4	VN1R5	VN1R5_HUMAN	513289	3.14705e+06
Q7Z794	Q7Z794	KRT77	K2C1B_HUMAN	83624.2	38468.6
Q86UE4	Q86UE4	MTDH	LYRIC_HUMAN	Filtered	54891.7
Q86V81	Q86V81	ALYREF	THOC4_HUMAN	91083.3	374861
Q86Y46	Q86Y46	KRT73	K2C73_HUMAN	843235968	10607.2
Q86YZ3	Q86YZ3	HRNR	HORN_HUMAN	84227.1	113424
Q8IWS0	Q8IWS0	PHF6	PHF6_HUMAN	163878	414742
Q8IWZ3	Q8IWZ3	ANKHD1	ANKH1_HUMAN	211131	60620.8
Q8IX18	Q8IX18	DHX40	DHX40_HUMAN	Filtered	1560.13
Q8N1G4	Q8N1G4	LRRC47	LRC47_HUMAN	Filtered	38349.8
Q8N1N4	Q8N1N4	KRT78	K2C78_HUMAN	187349	44799.1
Q8NBJ5	Q8NBJ5	COLGALT1	GT251_HUMAN	152748	255957
Q8NC51	Q8NC51	SERBP1	PAIRB_HUMAN	5427.07	23512.6
Q8NE71	Q8NE71	ABCF1	ABCF1_HUMAN	828.768	38628.7
Q8TBC3	Q8TBC3	SHKBP1	SHKB1_HUMAN	138488	209409
Q8TDN6	Q8TDN6	BRIX1	BRX1_HUMAN	Filtered	28024.6
Q8WXE9	Q8WXE9	STON2	STON2_HUMAN	31705.4	1.24473e+06
Q92499	Q92499	DDX1	DDX1_HUMAN	7641.86	43238.9
Q92522	Q92522	H1-10	H1X_HUMAN	16898.2	97736.3
Q92552	Q92552	MRPS27	RT27_HUMAN	1.64432	4304.85
Q92598	Q92598	HSPH1	HS105_HUMAN	10285.4	11698.4
Q92620	Q92620	DHX38	PRP16_HUMAN	Filtered	2159.92
Q92841	Q92841	DDX17	DDX17_HUMAN	101433	1.00335e+06
Q92900	Q92900	UPF1	RENT1_HUMAN	8233.79	7871.79
Q92979	Q92979	EMG1	NEP1_HUMAN	196.861	1181.42
Q969X5	Q969X5	ERGIC1	ERGI1_HUMAN	707102	661741
Q96AG4	Q96AG4	LRRC59	LRC59_HUMAN	58384	250935
Q96C36	Q96C36	PYCR2	P5CR2_HUMAN	112.733	123.587
Q96EY7	Q96EY7	PTCD3	PTCD3_HUMAN	Filtered	23434.2
Q96FN4	Q96FN4	CPNE2	CPNE2_HUMAN	247813	134680
Q96HS1	Q96HS1	PGAM5	PGAM5_HUMAN	59124.4	113670
Q96HU8	Q96HU8	DIRAS2	DIRA2_HUMAN	841998	1.03163e+06
Q96MN5	Q96MN5	TCEANC2	TEAN2_HUMAN	21797.2	67051.8
Q96P63	Q96P63	SERPINB12	SPB12_HUMAN	173586	50203.2
Q99460	Q99460	PSMD1	PSMD1_HUMAN	3.11345	3222.38
Q99623	Q99623	PHB2	PHB2_HUMAN	41813.4	25692.8
Q99729	Q99729	HNRNPAB	ROAA_HUMAN	Filtered	32154.5
Q99741	Q99741	CDC6	CDC6_HUMAN	11681.9	2860790
Q99798	Q99798	ACO2	ACON_HUMAN	11213	23319.7
Q99832	Q99832	CCT7	TCPH_HUMAN	20820.3	51256.4
Q99873	Q99873	PRMT1	ANM1_HUMAN	95245.8	89190.8
Q9BQ67	Q9BQ67	GRWD1	GRWD1_HUMAN	44752.3	83990.2
Q9BQG0	Q9BQG0	MYBBP1A	MBB1A_HUMAN	Filtered	49548.1
Q9BUQ8	Q9BUQ8	DDX23	DDX23_HUMAN	9537.46	22062.6
Q9BVP2	Q9BVP2	GNL3	GNL3_HUMAN	Filtered	34945.1
Q9BY77	Q9BY77	POLDIP3	PDIP3_HUMAN	282034	72737
Q9BZE4	Q9BZE4	GTPBP4	GTPB4_HUMAN	Filtered	46323.2
Q9GZR7	Q9GZR7	DDX24	DDX24_HUMAN	Filtered	233.765
Q9H0S4	Q9H0S4	DDX47	DDX47_HUMAN	Filtered	31606.8
Q9NPD3	Q9NPD3	EXOSC4	EXOS4_HUMAN	15196.7	45868
Q9NQT4	Q9NQT4	EXOSC5	EXOS5_HUMAN	Filtered	66941.3
Q9NQT5	Q9NQT5	EXOSC3	EXOS3_HUMAN	2883.99	66532.1
Q9NR30	Q9NR30	DDX21	DDX21_HUMAN	16415.8	129297568
Q9NRX1	Q9NRX1	PNO1	PNO1_HUMAN	Filtered	25333.1
Q9NSD9	Q9NSD9	FARSB	SYFB_HUMAN	6609.27	10574.4
Q9NTK5	Q9NTK5	OLA1	OLA1_HUMAN	Filtered	258.077
Q9NUD5	Q9NUD5	ZCCHC3	ZCHC3_HUMAN	Filtered	11820.7
Q9NUQ9	Q9NUQ9	CYRIB	CYRIB_HUMAN	152537	22288.1
Q9NVI7	Q9NVI7	ATAD3A	ATD3A_HUMAN	16237.3	332204
Q9NWT1	Q9NWT1	PAK1IP1	PK1IP_HUMAN	12998.1	15805.3
Q9NYF8	Q9NYF8	BCLAF1	BCLF1_HUMAN	958682	1.61828e+06
Q9NZI8	Q9NZI8	IGF2BP1	IF2B1_HUMAN	4030.02	159751
Q9NZT1	Q9NZT1	CALML5	CALL5_HUMAN	90667.4	20809.5
Q9P035	Q9P035	HACD3	HACD3_HUMAN	Filtered	6760.6
Q9P258	Q9P258	RCC2	RCC2_HUMAN	8692.72	64717.5
Q9UGM3	Q9UGM3	DMBT1	DMBT1_HUMAN	9667.24	Filtered
Q9UHX1	Q9UHX1	PUF60	PUF60_HUMAN	264641	799704
Q9UJS0	Q9UJS0	SLC25A13	CMC2_HUMAN	Filtered	16049.3
Q9UJZ1	Q9UJZ1	STOML2	STML2_HUMAN	Filtered	80.2705
Q9UMS4	Q9UMS4	PRPF19	PRP19_HUMAN	69123	672492
Q9UN86	Q9UN86	G3BP2	G3BP2_HUMAN	16485.6	42611.7
Q9UNQ2	Q9UNQ2	DIMT1	DIM1_HUMAN	Filtered	48690.1
Q9UNS2	Q9UNS2	COPS3	CSN3_HUMAN	Filtered	139.197
Q9UNX4	Q9UNX4	WDR3	WDR3_HUMAN	Filtered	9295.96
Q9UQM7	Q9UQM7	CAMK2A	KCC2A_HUMAN	213857	82589.6
Q9Y224	Q9Y224	RTRAF	RTRAF_HUMAN	81.8128	703.763
Q9Y230	Q9Y230	RUVBL2	RUVB2_HUMAN	7364	27695.8
Q9Y262	Q9Y262	EIF3L	EIF3L_HUMAN	3.05616	12838.8
Q9Y265	Q9Y265	RUVBL1	RUVB1_HUMAN	16821.7	34098.9
Q9Y285	Q9Y285	FARSA	SYFA_HUMAN	37808.3	18395.6
Q9Y295	Q9Y295	DRG1	DRG1_HUMAN	1426.04	13062.4
Q9Y2R4	Q9Y2R4	DDX52	DDX52_HUMAN	37.4338	310.557
Q9Y2W1	Q9Y2W1	THRAP3	TR150_HUMAN	510337	761601
Q9Y383	Q9Y383	LUC7L2	LC7L2_HUMAN	22705.3	67746.7
Q9Y3F4	Q9Y3F4	STRAP	STRAP_HUMAN	176382	83510.5
Q9Y3I0	Q9Y3I0	RTCB	RTCB_HUMAN	75277.8	154597
Q9Y597	Q9Y597	KCTD3	KCTD3_HUMAN	52679.9	53329.4
Q9Y5Q8	Q9Y5Q8	GTF3C5	TF3C5_HUMAN	Filtered	288.705
Q9Y678	Q9Y678	COPG1	COPG1_HUMAN	49958	68855.4

## Sheet: quantified
PG.ProteinGroups	PG.ProteinAccessions	PG.Genes	PG.ProteinNames	IP-oe-NC	IP-CDC6-Flag	ratio CDC6/IgG
A0A075B6H7;A0A0C4DH55;P01624	A0A075B6H7;A0A0C4DH55;P01624	IGKV3-7;IGKV3D-7;IGKV3-15	KV37_HUMAN;KVD07_HUMAN;KV315_HUMAN	807248	420735	0.521196
A0A075B6S2;A0A0A0MRZ7;A2NJV5	A0A075B6S2;A0A0A0MRZ7;A2NJV5	IGKV2D-29;IGKV2D-26;IGKV2-29	KVD29_HUMAN;KVD26_HUMAN;KV229_HUMAN	889980	2.6259e+06	2.95052
A6NHQ2;P22087	A6NHQ2;P22087	FBLL1;FBL	FBLL1_HUMAN;FBRL_HUMAN	11073.5	126502	11.4238
B9A064;P0DOX8	B9A064;P0DOX8	IGLL5;	IGLL5_HUMAN;IGL1_HUMAN	1.07546e+06	830248832	771.997
O00139	O00139	KIF2A	KIF2A_HUMAN	14936.7	241579	16.1736
O00148;Q13838	O00148;Q13838	DDX39A;DDX39B	DX39A_HUMAN;DX39B_HUMAN	80425.7	171260	2.12941
O00178	O00178	GTPBP1	GTPB1_HUMAN	1	59452.6	59452.6
O00299	O00299	CLIC1	CLIC1_HUMAN	33427.4	1553.99	0.0464885
O00571	O00571	DDX3X	DDX3X_HUMAN	246128	3100035	12.5952
O14579	O14579	COPE	COPE_HUMAN	53070.3	128838	2.42769
O14602;P47813	O14602;P47813	EIF1AY;EIF1AX	IF1AY_HUMAN;IF1AX_HUMAN	1	37930.6	37930.6
O15226	O15226	NKRF	NKRF_HUMAN	1	29703.7	29703.7
O15355	O15355	PPM1G	PPM1G_HUMAN	1	66166.7	66166.7
O43143	O43143	DHX15	DHX15_HUMAN	41387.8	197198	4.76465
O43175	O43175	PHGDH	SERA_HUMAN	42442.7	55464.4	1.30681
O43390	O43390	HNRNPR	HNRPR_HUMAN	30736.9	46197.9	1.50301
O43684	O43684	BUB3	BUB3_HUMAN	18533.1	405457	21.8774
O43707;P12814	O43707;P12814	ACTN4;ACTN1	ACTN4_HUMAN;ACTN1_HUMAN	63793.1	9058.52	0.141998
O43790;P78385	O43790;P78385	KRT86;KRT83	KRT86_HUMAN;KRT83_HUMAN	318619	49206.2	0.154436
O43809	O43809	NUDT21	CPSF5_HUMAN	46708.1	176439	3.77748
O60506	O60506	SYNCRIP	HNRPQ_HUMAN	127373	598965	4.70246
O60568	O60568	PLOD3	PLOD3_HUMAN	202880	388432	1.91459
O60814;P57053;P58876;P62807;Q5QNW6;Q93079;Q99877;Q99879;Q99880	O60814;P57053;P58876;P62807;Q5QNW6;Q93079;Q99877;Q99879;Q99880	H2BC12;H2BC12L;H2BC5;H2BC4;H2BC18;H2BC9;H2BC15;H2BC14;H2BC13	H2B1K_HUMAN;H2BFS_HUMAN;H2B1D_HUMAN;H2B1C_HUMAN;H2B2F_HUMAN;H2B1H_HUMAN;H2B1N_HUMAN;H2B1M_HUMAN;H2B1L_HUMAN	332537	181591	0.546076
O75165	O75165	DNAJC13	DJC13_HUMAN	97359.4	25205.3	0.258889
O75534	O75534	CSDE1	CSDE1_HUMAN	4812.5	41357.9	8.59386
O75643	O75643	SNRNP200	U520_HUMAN	23613.7	35689.8	1.5114
O75934	O75934	BCAS2	SPF27_HUMAN	238.875	320.765	1.34281
O76013	O76013	KRT36	KRT36_HUMAN	93442.7	19847.8	0.212406
O94906	O94906	PRPF6	PRP6_HUMAN	23250.1	74660.5	3.21119
O94925	O94925	GLS	GLSK_HUMAN	196803	10467.4	0.0531872
O95104;Q9UPN6	O95104;Q9UPN6	SCAF4;SCAF8	SCAF4_HUMAN;SCAF8_HUMAN	3.45161	8876.22	2571.61
O95232	O95232	LUC7L3	LC7L3_HUMAN	19503.8	57796.1	2.96332
O95433	O95433	AHSA1	AHSA1_HUMAN	1	24390.6	24390.6
O95793	O95793	STAU1	STAU1_HUMAN	1	47429.2	47429.2
O95816	O95816	BAG2	BAG2_HUMAN	1	16951.6	16951.6
O95831	O95831	AIFM1	AIFM1_HUMAN	26892.9	5791.25	0.215345
P00338	P00338	LDHA	LDHA_HUMAN	162699	68400.5	0.420411
P00450	P00450	CP	CERU_HUMAN	279233	1.43046	5.12284e-06
P00558	P00558	PGK1	PGK1_HUMAN	96257.1	69256	0.71949
P00734	P00734	F2	THRB_HUMAN	2.71246e+06	240875	0.0888033
P00738	P00738	HP	HPT_HUMAN	3.52408e+06	7472.2	0.00212032
P00747	P00747	PLG	PLMN_HUMAN	178807	91583.6	0.512194
P00751	P00751	CFB	CFAB_HUMAN	294879	1.28531	4.35877e-06
P01008	P01008	SERPINC1	ANT3_HUMAN	1989275392	16868.9	8.47991e-06
P01009	P01009	SERPINA1	A1AT_HUMAN	75607.5	10851.6	0.143525
P01019	P01019	AGT	ANGT_HUMAN	234624	14196.6	0.0605078
P01023	P01023	A2M	A2MG_HUMAN	7.26243e+06	171463	0.0236096
P01024	P01024	C3	CO3_HUMAN	3.44795e+06	236987	0.0687327
P01040	P01040	CSTA	CYTA_HUMAN	142258	1.94454	1.36691e-05
P01042	P01042	KNG1	KNG1_HUMAN	52742076	8821.74	0.000167262
P01857;P0DOX5	P01857;P0DOX5	IGHG1;	IGHG1_HUMAN;IGG1_HUMAN	7.77085e+06	16910.2	0.00217611
P01859	P01859	IGHG2	IGHG2_HUMAN	2.11021e+06	3470.68	0.00164471
P01860	P01860	IGHG3	IGHG3_HUMAN	4211704576	83182.1	1.97502e-05
P01871	P01871	IGHM	IGHM_HUMAN	381208	3.64515	9.5621e-06
P01876	P01876	IGHA1	IGHA1_HUMAN	98101104	925803	0.00943724
P02452	P02452	COL1A1	CO1A1_HUMAN	91725.8	7431.28	0.0810163
P02533	P02533	KRT14	K1C14_HUMAN	13598682	9977066	0.733679
P02538	P02538	KRT6A	K2C6A_HUMAN	1.03008e+06	416517	0.404356
P02647	P02647	APOA1	APOA1_HUMAN	3.31822e+06	8623.47	0.00259882
P02649	P02649	APOE	APOE_HUMAN	42765.2	1.83602	4.29326e-05
P02671	P02671	FGA	FIBA_HUMAN	13355640	889398	0.0665934
P02675	P02675	FGB	FIBB_HUMAN	595346752	10882.3	1.82788e-05
P02679	P02679	FGG	FIBG_HUMAN	380630	2.25714	5.93e-06
P02686	P02686	MBP	MBP_HUMAN	389072	374456	0.962433
P02751	P02751	FN1	FINC_HUMAN	42543.8	5.79333	0.000136174
P02760	P02760	AMBP	AMBP_HUMAN	68633.3	1.00694	1.46713e-05
P02763	P02763	ORM1	A1AG1_HUMAN	6.62876e+06	13640.6	0.00205779
P02765	P02765	AHSG	FETUA_HUMAN	102721	288428	2.80789
P02768	P02768	ALB	ALBU_HUMAN	390319776	1.7962e+06	0.00460188
P02774	P02774	GC	VTDB_HUMAN	233962	33078.3	0.141383
P02787	P02787	TF	TRFE_HUMAN	273612512	32429.5	0.000118523
P02788	P02788	LTF	TRFL_HUMAN	662852800	10953.7	1.6525e-05
P04003	P04003	C4BPA	C4BPA_HUMAN	51181	1.39114	2.71808e-05
P04004	P04004	VTN	VTNC_HUMAN	556100	8173.48	0.0146979
P04040	P04040	CAT	CATA_HUMAN	3625.53	26562.2	7.32642
P04075	P04075	ALDOA	ALDOA_HUMAN	183014480	5257.67	2.87282e-05
P04083	P04083	ANXA1	ANXA1_HUMAN	630953	13476.3	0.0213587
P04114	P04114	APOB	APOB_HUMAN	1161828096	48238.6	4.15195e-05
P04259	P04259	KRT6B	K2C6B_HUMAN	86341512	8531103	0.0988065
P04264	P04264	KRT1	K2C1_HUMAN	23354958	20987380	0.898626
P04350	P04350	TUBB4A	TBB4A_HUMAN	620894	34056.1	0.0548501
P04406	P04406	GAPDH	G3P_HUMAN	855077	290274	0.339471
P04637	P04637	TP53	P53_HUMAN	1	30955.9	30955.9
P04792	P04792	HSPB1	HSPB1_HUMAN	280296	57726.5	0.205949
P04844	P04844	RPN2	RPN2_HUMAN	8823.68	136.911	0.0155163
P04908;P0C0S8;P20671;Q16777;Q6FI13;Q7L7L0;Q93077;Q96KK5;Q99878;Q9BTM1	P04908;P0C0S8;P20671;Q16777;Q6FI13;Q7L7L0;Q93077;Q96KK5;Q99878;Q9BTM1	H2AC4;H2AC11;H2AC7;H2AC20;H2AC18;H2AW;H2AC6;H2AC12;H2AC14;H2AJ	H2A1B_HUMAN;H2A1_HUMAN;H2A1D_HUMAN;H2A2C_HUMAN;H2A2A_HUMAN;H2A3_HUMAN;H2A1C_HUMAN;H2A1H_HUMAN;H2A1J_HUMAN;H2AJ_HUMAN	13168044	121563	0.00923166
P05023	P05023	ATP1A1	AT1A1_HUMAN	38362.6	46873.2	1.22185
P05026	P05026	ATP1B1	AT1B1_HUMAN	155011	57677.4	0.372086
P05089	P05089	ARG1	ARGI1_HUMAN	87958.8	90733.1	1.03154
P05090	P05090	APOD	APOD_HUMAN	62172.4	2.8607	4.60123e-05
P05109	P05109	S100A8	S10A8_HUMAN	220647	210273	0.952983
P05141	P05141	SLC25A5	ADT2_HUMAN	682235	2.75654e+06	4.04045
P05198	P05198	EIF2S1	IF2A_HUMAN	10883.2	195914	18.0015
P05386	P05386	RPLP1	RLA1_HUMAN	1	33034.8	33034.8
P05388	P05388	RPLP0	RLA0_HUMAN	25625.2	1.2798e+06	49.9429
P06310	P06310	IGKV2-30	KV230_HUMAN	979616	4.41082e+06	4.50261
P06312	P06312	IGKV4-1	KV401_HUMAN	206424	1.69408e+06	8.20681
P06576	P06576	ATP5F1B	ATPB_HUMAN	175849	89854.8	0.510977
P06702	P06702	S100A9	S10A9_HUMAN	70926.8	35142.8	0.49548
P06727	P06727	APOA4	APOA4_HUMAN	85525.9	15213.9	0.177886
P06733	P06733	ENO1	ENOA_HUMAN	178233	28323.3	0.158912
P06748	P06748	NPM1	NPM_HUMAN	51572.1	1.43424e+06	27.8104
P06753;P07951;P09493;P67936	P06753;P07951;P09493;P67936	TPM3;TPM2;TPM1;TPM4	TPM3_HUMAN;TPM2_HUMAN;TPM1_HUMAN;TPM4_HUMAN	29272.7	17930	0.612518
P07195	P07195	LDHB	LDHB_HUMAN	154344	44365.5	0.287446
P07237	P07237	P4HB	PDIA1_HUMAN	85212.9	8845.99	0.10381
P07339	P07339	CTSD	CATD_HUMAN	181451	59926.9	0.330266
P07355	P07355	ANXA2	ANXA2_HUMAN	340863	206194	0.604918
P07437	P07437	TUBB	TBB5_HUMAN	342284	774448	2.26259
P07477	P07477	PRSS1	TRY1_HUMAN	17233998	1.93848e+06	0.11248
P07737	P07737	PFN1	PROF1_HUMAN	149038	23103.6	0.155018
P07900	P07900	HSP90AA1	HS90A_HUMAN	157935	47915.8	0.303389
P07910	P07910	HNRNPC	HNRPC_HUMAN	37415.5	129229	3.45389
P08123	P08123	COL1A2	CO1A2_HUMAN	26805.8	1.1382	4.24612e-05
P08238	P08238	HSP90AB1	HS90B_HUMAN	405675	467243	1.15177
P08559	P08559	PDHA1	ODPA_HUMAN	74148.6	49488.8	0.667428
P08603	P08603	CFH	CFAH_HUMAN	23144.5	1.10262	4.76405e-05
P08670	P08670	VIM	VIME_HUMAN	238349	191740	0.804453
P08758	P08758	ANXA5	ANXA5_HUMAN	270196224	12442.5	4.605e-05
P08779	P08779	KRT16	K1C16_HUMAN	869774	447407	0.514394
P08865	P08865	RPSA	RSSA_HUMAN	2282.78	52251.7	22.8896
P09382	P09382	LGALS1	LEG1_HUMAN	133421	21130.9	0.158378
P09651	P09651	HNRNPA1	ROA1_HUMAN	80875.4	261092	3.22833
P09661	P09661	SNRPA1	RU2A_HUMAN	1.07879	56952	52792.5
P0C0L4	P0C0L4	C4A	CO4A_HUMAN	165451	124393	0.751841
P0CG47;P0CG48;P62979;P62987	P0CG47;P0CG48;P62979;P62987	UBB;UBC;RPS27A;UBA52	UBB_HUMAN;UBC_HUMAN;RS27A_HUMAN;RL40_HUMAN	564530	1.63344e+06	2.89345
P0DMV8;P0DMV9	P0DMV8;P0DMV9	HSPA1A;HSPA1B	HS71A_HUMAN;HS71B_HUMAN	477561	1.68367e+06	3.52555
P0DOX7	P0DOX7		IGK_HUMAN	14084077568	44492.6	3.15907e-06
P0DOY2;P0DOY3	P0DOY2;P0DOY3	IGLC2;IGLC3	IGLC2_HUMAN;IGLC3_HUMAN	1.18101e+06	11203.7	0.00948652
P10599	P10599	TXN	THIO_HUMAN	204472	97281	0.475767
P10809	P10809	HSPD1	CH60_HUMAN	135424	258462	1.90854
P10909	P10909	CLU	CLUS_HUMAN	45124.5	4.11986	9.12999e-05
P11021	P11021	HSPA5	BIP_HUMAN	471243	423573	0.898841
P11142	P11142	HSPA8	HSP7C_HUMAN	659976	1528775	2.31641
P11177	P11177	PDHB	ODPB_HUMAN	56113.1	18429.6	0.328437
P11940	P11940	PABPC1	PABP1_HUMAN	17070.3	75557.7	4.42627
P12004	P12004	PCNA	PCNA_HUMAN	169630	194595	1.14717
P12036	P12036	NEFH	NFH_HUMAN	50269.9	7088.07	0.141
P12236	P12236	SLC25A6	ADT3_HUMAN	149091	544138	3.6497
P12268	P12268	IMPDH2	IMDH2_HUMAN	32023.1	130933	4.0887
P12273	P12273	PIP	PIP_HUMAN	123133	12067.4	0.0980029
P12277	P12277	CKB	KCRB_HUMAN	112576	187459	1.66517
P12532	P12532	CKMT1A	KCRU_HUMAN	295681	174100	0.588811
P12956	P12956	XRCC6	XRCC6_HUMAN	63369.4	48360.3	0.763149
P13637	P13637	ATP1A3	AT1A3_HUMAN	50668.2	79232.2	1.56375
P13639	P13639	EEF2	EF2_HUMAN	153250	339641	2.21625
P13645	P13645	KRT10	K1C10_HUMAN	8765729	5.53251e+06	0.631152
P13646	P13646	KRT13	K1C13_HUMAN	398058	113895	0.286126
P13647	P13647	KRT5	K2C5_HUMAN	1.76714e+06	1.05811e+06	0.59877
P13797	P13797	PLS3	PLST_HUMAN	57457.6	47895.4	0.833578
P13804	P13804	ETFA	ETFA_HUMAN	837.844	1.51142	0.00180394
P13995	P13995	MTHFD2	MTDC_HUMAN	44821.3	101402	2.26235
P14210	P14210	HGF	HGF_HUMAN	60369.3	171453	2.84006
P14618	P14618	PKM	KPYM_HUMAN	961418	359304	0.373723
P14625	P14625	HSP90B1	ENPL_HUMAN	289202	328879	1.13719
P14678;P63162	P14678;P63162	SNRPB;SNRPN	RSMB_HUMAN;RSMN_HUMAN	179186	148979	0.831417
P14866	P14866	HNRNPL	HNRPL_HUMAN	94877.1	100261	1.05675
P14868	P14868	DARS1	SYDC_HUMAN	67923.7	263835	3.88428
P14923	P14923	JUP	PLAK_HUMAN	445109	117846	0.264759
P15104	P15104	GLUL	GLNA_HUMAN	35777.6	81393.5	2.27499
P15121	P15121	AKR1B1	ALDR_HUMAN	112451	50405.6	0.448246
P15880	P15880	RPS2	RS2_HUMAN	102379	1.43025e+06	13.9701
P15924	P15924	DSP	DESP_HUMAN	490929	167418	0.341022
P16403	P16403	H1-2	H12_HUMAN	56233.9	838022	14.9024
P16989	P16989	YBX3	YBOX3_HUMAN	30189.1	171538	5.6821
P17844	P17844	DDX5	DDX5_HUMAN	38673.1	132773	3.43321
P17987	P17987	TCP1	TCPA_HUMAN	124511	90595.1	0.727608
P18124	P18124	RPL7	RL7_HUMAN	48615.1	1.31205e+06	26.9886
P18621	P18621	RPL17	RL17_HUMAN	15233.2	57932.9	3.80307
P19338	P19338	NCL	NUCL_HUMAN	249488	3.62498e+06	14.5296
P19474	P19474	TRIM21	RO52_HUMAN	866694	658216	0.759457
P19823	P19823	ITIH2	ITIH2_HUMAN	237123	1.1435	4.82239e-06
P20042	P20042	EIF2S2	IF2B_HUMAN	5056.85	31640.6	6.25698
P20700	P20700	LMNB1	LMNB1_HUMAN	35964	30327.2	0.843265
P21333	P21333	FLNA	FLNA_HUMAN	26019.6	6235.79	0.239657
P21796	P21796	VDAC1	VDAC1_HUMAN	156385	61906.9	0.395862
P21912	P21912	SDHB	SDHB_HUMAN	50937	158656	3.11474
P22061	P22061	PCMT1	PIMT_HUMAN	598706	610832	1.02026
P22234	P22234	PAICS	PUR6_HUMAN	2.15157	11190.9	5201.28
P22626	P22626	HNRNPA2B1	ROA2_HUMAN	179754	354207	1.97051
P23246	P23246	SFPQ	SFPQ_HUMAN	6874.36	84756.6	12.3294
P23284	P23284	PPIB	PPIB_HUMAN	71873.9	1.74423e+06	24.2679
P23396	P23396	RPS3	RS3_HUMAN	311786	1.26858e+06	4.06874
P23528	P23528	CFL1	COF1_HUMAN	118716	50128.9	0.42226
P25205	P25205	MCM3	MCM3_HUMAN	34484.7	17806.8	0.516367
P25311	P25311	AZGP1	ZA2G_HUMAN	726464640	3180.98	4.37871e-06
P25705	P25705	ATP5F1A	ATPA_HUMAN	391889	421778	1.07627
P25789	P25789	PSMA4	PSA4_HUMAN	54511	28054.5	0.514658
P26038	P26038	MSN	MOES_HUMAN	202290	38735	0.191482
P26196	P26196	DDX6	DDX6_HUMAN	15386.5	30062.7	1.95383
P26358	P26358	DNMT1	DNMT1_HUMAN	1	7438.98	7438.98
P26368	P26368	U2AF2	U2AF2_HUMAN	44362.6	58283.5	1.3138
P26373	P26373	RPL13	RL13_HUMAN	64570.7	576681	8.931
P26599	P26599	PTBP1	PTBP1_HUMAN	46311.1	112810	2.43592
P26641	P26641	EEF1G	EF1G_HUMAN	46792.6	92593.9	1.97881
P27348	P27348	YWHAQ	1433T_HUMAN	1	190.091	190.091
P27635	P27635	RPL10	RL10_HUMAN	19789.8	687647	34.7476
P27797	P27797	CALR	CALR_HUMAN	38777	31123.1	0.802618
P28066	P28066	PSMA5	PSA5_HUMAN	4.50603	16308.7	3619.3
P28070	P28070	PSMB4	PSB4_HUMAN	1	41939.6	41939.6
P29401	P29401	TKT	TKT_HUMAN	95973.3	6452.3	0.0672302
P29508;P48594	P29508;P48594	SERPINB3;SERPINB4	SPB3_HUMAN;SPB4_HUMAN	93027.2	25554.4	0.274699
P29692	P29692	EEF1D	EF1D_HUMAN	10875.7	6.24998	0.000574673
P30041	P30041	PRDX6	PRDX6_HUMAN	52314.4	42350.2	0.809534
P30048	P30048	PRDX3	PRDX3_HUMAN	35991.9	11461.8	0.318455
P30153	P30153	PPP2R1A	2AAA_HUMAN	2.46656	31163.2	12634.3
P31025;Q5VSP4	P31025;Q5VSP4	LCN1;LCN1P1	LCN1_HUMAN;LC1L1_HUMAN	240125	101376	0.422179
P31040	P31040	SDHA	SDHA_HUMAN	1	304.337	304.337
P31151	P31151	S100A7	S10A7_HUMAN	144285	633372	4.38974
P31943	P31943	HNRNPH1	HNRH1_HUMAN	31995.3	265980	8.31308
P31944	P31944	CASP14	CASPE_HUMAN	24133.4	24198.1	1.00268
P32119	P32119	PRDX2	PRDX2_HUMAN	65187.2	35243.8	0.540655
P32969	P32969	RPL9	RL9_HUMAN	514879	2.52659e+06	4.90715
P33992	P33992	MCM5	MCM5_HUMAN	10689.1	30298.3	2.83451
P33993	P33993	MCM7	MCM7_HUMAN	3.05526	18889	6182.46
P35030	P35030	PRSS3	TRY3_HUMAN	158736	842468	5.30737
P35232	P35232	PHB1	PHB1_HUMAN	47799.7	68182.7	1.42642
P35268	P35268	RPL22	RL22_HUMAN	115303	1832188	15.8902
P35527	P35527	KRT9	K1C9_HUMAN	24504378	14572874	0.594705
P35579	P35579	MYH9	MYH9_HUMAN	130782	62481.5	0.477753
P35606	P35606	COPB2	COPB2_HUMAN	39046.5	231624	5.93201
P35637	P35637	FUS	FUS_HUMAN	2286.19	19768.8	8.64704
P35908	P35908	KRT2	K22E_HUMAN	19931658	18222362	0.914242
P36542	P36542	ATP5F1C	ATPG_HUMAN	15461.8	11226.7	0.726096
P36578	P36578	RPL4	RL4_HUMAN	109681	4.96366e+06	45.2555
P36873;P62136;P62140	P36873;P62136;P62140	PPP1CC;PPP1CA;PPP1CB	PP1G_HUMAN;PP1A_HUMAN;PP1B_HUMAN	14750.4	87059.9	5.90222
P36957	P36957	DLST	ODO2_HUMAN	586220	256415	0.437403
P38159;Q96E39	P38159;Q96E39	RBMX;RBMXL1	RBMX_HUMAN;RMXL1_HUMAN	75059.7	47604.4	0.63422
P38646	P38646	HSPA9	GRP75_HUMAN	177109	180626	1.01985
P38919	P38919	EIF4A3	IF4A3_HUMAN	65037.8	319971	4.91977
P39023	P39023	RPL3	RL3_HUMAN	18677	1.936e+06	103.657
P39656	P39656	DDOST	OST48_HUMAN	46856.8	31511.8	0.672513
P39748	P39748	FEN1	FEN1_HUMAN	28880.1	49876.5	1.72702
P40227	P40227	CCT6A	TCPZ_HUMAN	23715.6	90898.6	3.83286
P40429	P40429	RPL13A	RL13A_HUMAN	92344	1.19393e+06	12.9292
P40925	P40925	MDH1	MDHC_HUMAN	20781	1.91415	9.21104e-05
P41091	P41091	EIF2S3	IF2G_HUMAN	22321.3	527727	23.6424
P42677;Q71UM5	P42677;Q71UM5	RPS27;RPS27L	RS27_HUMAN;RS27L_HUMAN	1	65887.8	65887.8
P43004	P43004	SLC1A2	EAA2_HUMAN	1	142.613	142.613
P43243	P43243	MATR3	MATR3_HUMAN	149.227	400.3	2.6825
P43652	P43652	AFM	AFAM_HUMAN	144955	4120.66	0.0284272
P46087	P46087	NOP2	NOP2_HUMAN	NaN	1	#VALUE!
P46776	P46776	RPL27A	RL27A_HUMAN	71173.6	477792	6.71305
P46777	P46777	RPL5	RL5_HUMAN	6938.53	443419	63.9068
P46778	P46778	RPL21	RL21_HUMAN	1	970679	970679
P46779	P46779	RPL28	RL28_HUMAN	1	46819.5	46819.5
P46781	P46781	RPS9	RS9_HUMAN	103436	1.60356e+06	15.503
P46782	P46782	RPS5	RS5_HUMAN	104511	111323	1.06518
P47897	P47897	QARS1	SYQ_HUMAN	1	9225.44	9225.44
P47914	P47914	RPL29	RL29_HUMAN	3710.9	182948	49.3
P48047	P48047	ATP5PO	ATPO_HUMAN	30692	53453.1	1.7416
P48444	P48444	ARCN1	COPD_HUMAN	41200.9	37652.2	0.91387
P48668	P48668	KRT6C	K2C6C_HUMAN	3311223	2.5051e+06	0.756547
P49207	P49207	RPL34	RL34_HUMAN	1	26553.7	26553.7
P49368	P49368	CCT3	TCPG_HUMAN	13785.4	69796.8	5.06309
P49411	P49411	TUFM	EFTU_HUMAN	89774.4	482637	5.37611
P50570;Q05193;Q9UQ16	P50570;Q05193;Q9UQ16	DNM2;DNM1;DNM3	DYN2_HUMAN;DYN1_HUMAN;DYN3_HUMAN	59687.6	66132.8	1.10798
P50914	P50914	RPL14	RL14_HUMAN	37358.2	1281827	34.3118
P50990	P50990	CCT8	TCPQ_HUMAN	44384.1	244932	5.51846
P50991	P50991	CCT4	TCPD_HUMAN	64892	153461	2.36486
P51114	P51114	FXR1	FXR1_HUMAN	37294.9	200777	5.38349
P51570	P51570	GALK1	GALK1_HUMAN	54735.8	143365	2.61922
P52272	P52272	HNRNPM	HNRPM_HUMAN	67278.4	279590	4.15572
P52292	P52292	KPNA2	IMA1_HUMAN	30279.4	63503.8	2.09726
P52597	P52597	HNRNPF	HNRPF_HUMAN	2.11395	70075	33148.8
P53007	P53007	SLC25A1	TXTP_HUMAN	13334.5	78548.5	5.89063
P53618	P53618	COPB1	COPB_HUMAN	49796.9	130089	2.6124
P53621	P53621	COPA	COPA_HUMAN	60288.2	99003.8	1.64218
P53999	P53999	SUB1	TCP4_HUMAN	197.509	112752	570.868
P54136	P54136	RARS1	SYRC_HUMAN	3999.16	14173.1	3.54402
P55072	P55072	VCP	TERA_HUMAN	507751	1.1412e+06	2.24756
P55209	P55209	NAP1L1	NP1L1_HUMAN	1	263.82	263.82
P55795	P55795	HNRNPH2	HNRH2_HUMAN	1	100834	100834
P56192	P56192	MARS1	SYMC_HUMAN	2839.17	16573.9	5.8376
P56537	P56537	EIF6	IF6_HUMAN	1	786.21	786.21
P60174	P60174	TPI1	TPIS_HUMAN	75640.4	6785.29	0.0897047
P60201	P60201	PLP1	MYPR_HUMAN	109436	223033	2.03803
P60709	P60709	ACTB	ACTB_HUMAN	2.54726e+06	1.56049e+06	0.612614
P60842	P60842	EIF4A1	IF4A1_HUMAN	214271	815957	3.80806
P60891	P60891	PRPS1	PRPS1_HUMAN	1	185506	185506
P60900	P60900	PSMA6	PSA6_HUMAN	52946.9	44689	0.844035
P61204;P84077;P84085	P61204;P84077;P84085	ARF3;ARF1;ARF5	ARF3_HUMAN;ARF1_HUMAN;ARF5_HUMAN	303635	25491.5	0.0839544
P61247	P61247	RPS3A	RS3A_HUMAN	344657	1.61138e+06	4.67532
P61313	P61313	RPL15	RL15_HUMAN	17762.9	945229	53.2136
P61626	P61626	LYZ	LYSC_HUMAN	480115	156733	0.326448
P61764	P61764	STXBP1	STXB1_HUMAN	87976.2	16974.9	0.192949
P61978	P61978	HNRNPK	HNRPK_HUMAN	14380.1	41995.6	2.9204
P62081	P62081	RPS7	RS7_HUMAN	820232	1.1978e+06	1.46032
P62241	P62241	RPS8	RS8_HUMAN	85088.7	1.31104e+06	15.4079
P62249	P62249	RPS16	RS16_HUMAN	62483.7	61197.8	0.979421
P62258	P62258	YWHAE	1433E_HUMAN	138932	247654	1.78256
P62263	P62263	RPS14	RS14_HUMAN	66908	137012	2.04778
P62280	P62280	RPS11	RS11_HUMAN	55983.6	53409.1	0.954012
P62424	P62424	RPL7A	RL7A_HUMAN	10378.2	599037	57.7207
P62701	P62701	RPS4X	RS4X_HUMAN	943790	6.78422e+06	7.18827
P62714;P67775	P62714;P67775	PPP2CB;PPP2CA	PP2AB_HUMAN;PP2AA_HUMAN	10931.6	30882.6	2.82509
P62750	P62750	RPL23A	RL23A_HUMAN	52243.5	53879	1.03131
P62753	P62753	RPS6	RS6_HUMAN	83797.6	589533	7.0352
P62805	P62805	H4C1	H4_HUMAN	221289	201726	0.911595
P62826	P62826	RAN	RAN_HUMAN	12465.4	36841.9	2.95553
P62829	P62829	RPL23	RL23_HUMAN	70988.2	270079	3.80456
P62847	P62847	RPS24	RS24_HUMAN	1	18137.6	18137.6
P62851	P62851	RPS25	RS25_HUMAN	239466	352340	1.47136
P62854;Q5JNZ5	P62854;Q5JNZ5	RPS26;RPS26P11	RS26_HUMAN;RS26L_HUMAN	10288.1	369330	35.8989
P62861	P62861	FAU	RS30_HUMAN	531668	670704	1.26151
P62888	P62888	RPL30	RL30_HUMAN	16659.8	50462.9	3.02903
P62899	P62899	RPL31	RL31_HUMAN	1.42804	16519.3	11567.8
P62906	P62906	RPL10A	RL10A_HUMAN	15541.3	377522	24.2915
P62913	P62913	RPL11	RL11_HUMAN	134796	284351	2.10949
P62917	P62917	RPL8	RL8_HUMAN	93322.3	2.87319e+06	30.7878
P62937	P62937	PPIA	PPIA_HUMAN	340474	202011	0.593322
P63010	P63010	AP2B1	AP2B1_HUMAN	161.882	936.033	5.78218
P63104	P63104	YWHAZ	1433Z_HUMAN	43822.1	54676.1	1.24768
P63151;Q00005;Q66LE6	P63151;Q00005;Q66LE6	PPP2R2A;PPP2R2B;PPP2R2D	2ABA_HUMAN;2ABB_HUMAN;2ABD_HUMAN	158.078	138.183	0.874142
P63173	P63173	RPL38	RL38_HUMAN	12282.8	145943	11.8819
P63244	P63244	RACK1	RACK1_HUMAN	157970	394055	2.49449
P67870	P67870	CSNK2B	CSK2B_HUMAN	12032.8	4851.86	0.403218
P68032;P68133	P68032;P68133	ACTC1;ACTA1	ACTC_HUMAN;ACTS_HUMAN	219638	151498	0.689763
P68104;Q5VTE0	P68104;Q5VTE0	EEF1A1;EEF1A1P5	EF1A1_HUMAN;EF1A3_HUMAN	2165462	7831674	3.61663
P68363	P68363	TUBA1B	TBA1B_HUMAN	690788	1.29857e+06	1.87984
P68366	P68366	TUBA4A	TBA4A_HUMAN	136528	72231.1	0.529058
P68371	P68371	TUBB4B	TBB4B_HUMAN	952450	1.94734e+06	2.04456
P68400;Q8NEV1	P68400;Q8NEV1	CSNK2A1;CSNK2A3	CSK21_HUMAN;CSK23_HUMAN	106678	133087	1.24755
P68431;P84243;Q16695;Q71DI3	P68431;P84243;Q16695;Q71DI3	H3C1;H3-3A;H3-4;H3C15	H31_HUMAN;H33_HUMAN;H31T_HUMAN;H32_HUMAN	308970	112930	0.365503
P68871	P68871	HBB	HBB_HUMAN	97420816	9017.66	9.2564e-05
P69905	P69905	HBA1	HBA_HUMAN	432573	30331.7	0.0701191
P78346	P78346	RPP30	RPP30_HUMAN	3094.3	63536.5	20.5334
P78371	P78371	CCT2	TCPB_HUMAN	82447.5	265382	3.2188
P81605	P81605	DCD	DCD_HUMAN	334626	151714	0.453383
P82930	P82930	MRPS34	RT34_HUMAN	3409.24	66712.2	19.5681
P83731	P83731	RPL24	RL24_HUMAN	14021.3	63339.5	4.51738
P84090	P84090	ERH	ERH_HUMAN	64721.6	193777	2.99401
P84098	P84098	RPL19	RL19_HUMAN	55913.3	367102	6.56556
P84103	P84103	SRSF3	SRSF3_HUMAN	27301.8	34641.4	1.26883
Q00325	Q00325	SLC25A3	MPCP_HUMAN	60904.2	216802	3.55971
Q00610	Q00610	CLTC	CLH1_HUMAN	85478.7	41677.9	0.487582
Q00839	Q00839	HNRNPU	HNRPU_HUMAN	38172	189775	4.97159
Q01081	Q01081	U2AF1	U2AF1_HUMAN	123456160	29815.1	0.000241504
Q01780	Q01780	EXOSC10	EXOSX_HUMAN	1	14125.2	14125.2
Q02413	Q02413	DSG1	DSG1_HUMAN	309364	172117	0.556359
Q02543	Q02543	RPL18A	RL18A_HUMAN	13568.2	88182.6	6.49922
Q02809	Q02809	PLOD1	PLOD1_HUMAN	7710.17	41903.2	5.4348
Q02878	Q02878	RPL6	RL6_HUMAN	166974	3.21473e+06	19.2529
Q02978	Q02978	SLC25A11	M2OM_HUMAN	30531.5	83746.9	2.74297
Q04695	Q04695	KRT17	K1C17_HUMAN	87381.2	41442.9	0.474277
Q05519	Q05519	SRSF11	SRS11_HUMAN	7115.47	6774.16	0.952033
Q05639	Q05639	EEF1A2	EF1A2_HUMAN	64248	80794.9	1.25755
Q06787	Q06787	FMR1	FMR1_HUMAN	7265.28	28142.4	3.87355
Q06830	Q06830	PRDX1	PRDX1_HUMAN	365342	862903	2.3619
Q07020	Q07020	RPL18	RL18_HUMAN	146690	3.74204e+06	25.5098
Q07021	Q07021	C1QBP	C1QBP_HUMAN	13629.8	16178.6	1.187
Q07666	Q07666	KHDRBS1	KHDR1_HUMAN	5538.24	507696	91.671
Q08211	Q08211	DHX9	DHX9_HUMAN	156344	729873	4.66838
Q08554	Q08554	DSC1	DSC1_HUMAN	104169	24581.1	0.235972
Q08945	Q08945	SSRP1	SSRP1_HUMAN	1.45954	11190	7666.76
Q08J23	Q08J23	NSUN2	NSUN2_HUMAN	1.46897	10078.6	6861.01
Q09028	Q09028	RBBP4	RBBP4_HUMAN	9063.79	94358.8	10.4105
Q0VDF9	Q0VDF9	HSPA14	HSP7E_HUMAN	1	7190.28	7190.28
Q12905	Q12905	ILF2	ILF2_HUMAN	38605.7	500126	12.9547
Q12906	Q12906	ILF3	ILF3_HUMAN	6858.13	52777.7	7.69563
Q13148	Q13148	TARDBP	TADBP_HUMAN	1	6465.33	6465.33
Q13151	Q13151	HNRNPA0	ROA0_HUMAN	1	73787.4	73787.4
Q13155	Q13155	AIMP2	AIMP2_HUMAN	1	14820.6	14820.6
Q13263	Q13263	TRIM28	TIF1B_HUMAN	1.27037e+06	50392.6	0.0396676
Q13283	Q13283	G3BP1	G3BP1_HUMAN	4160.05	156602	37.6444
Q13310	Q13310	PABPC4	PABP4_HUMAN	2252.36	51689.7	22.9492
Q13347	Q13347	EIF3I	EIF3I_HUMAN	1	3731.75	3731.75
Q13547;Q92769	Q13547;Q92769	HDAC1;HDAC2	HDAC1_HUMAN;HDAC2_HUMAN	11884.7	87382.7	7.35256
Q13595	Q13595	TRA2A	TRA2A_HUMAN	1	4203.89	4203.89
Q13642	Q13642	FHL1	FHL1_HUMAN	1	114968	114968
Q13724	Q13724	MOGS	MOGS_HUMAN	1	25919.2	25919.2
Q13835	Q13835	PKP1	PKP1_HUMAN	29699.4	13749.5	0.462957
Q13867	Q13867	BLMH	BLMH_HUMAN	317595	14941.8	0.0470467
Q13885	Q13885	TUBB2A	TBB2A_HUMAN	292229	198290	0.678543
Q14103	Q14103	HNRNPD	HNRPD_HUMAN	106027	334587	3.15568
Q14152	Q14152	EIF3A	EIF3A_HUMAN	75.9734	364.197	4.79374
Q14204	Q14204	DYNC1H1	DYHC1_HUMAN	83772.2	33423.2	0.398977
Q14257	Q14257	RCN2	RCN2_HUMAN	1	348.744	348.744
Q14331	Q14331	FRG1	FRG1_HUMAN	715351	544228	0.760785
Q14498	Q14498	RBM39	RBM39_HUMAN	106175	307959	2.90048
Q14554	Q14554	PDIA5	PDIA5_HUMAN	31641.4	48152.8	1.52183
Q14624	Q14624	ITIH4	ITIH4_HUMAN	296725	3.92744e+06	13.236
Q15029	Q15029	EFTUD2	U5S1_HUMAN	17357.6	43000.1	2.47731
Q15084	Q15084	PDIA6	PDIA6_HUMAN	58546.9	14716.2	0.251357
Q15233	Q15233	NONO	NONO_HUMAN	39917.8	1.14717e+06	28.7383
Q15365	Q15365	PCBP1	PCBP1_HUMAN	20849.8	44849.1	2.15106
Q15366	Q15366	PCBP2	PCBP2_HUMAN	112573	615176	5.46469
Q15517	Q15517	CDSN	CDSN_HUMAN	231262	28799	0.12453
Q15717	Q15717	ELAVL1	ELAV1_HUMAN	31851.5	49279.2	1.54715
Q16555	Q16555	DPYSL2	DPYL2_HUMAN	133332	52718.7	0.395393
Q16658	Q16658	FSCN1	FSCN1_HUMAN	87283.7	30981.8	0.354955
Q2TAY7	Q2TAY7	SMU1	SMU1_HUMAN	25747.8	141381	5.49098
Q5D862	Q5D862	FLG2	FILA2_HUMAN	92136.2	48386.6	0.525163
Q5T749	Q5T749	KPRP	KPRP_HUMAN	442020	31282.6	0.0707719
Q5VTL8	Q5VTL8	PRPF38B	PR38B_HUMAN	3344.09	16760.8	5.01206
Q5VW36	Q5VW36	FOCAD	FOCAD_HUMAN	47089	29165	0.619358
Q6KB66	Q6KB66	KRT80	K2C80_HUMAN	28771.1	18435.7	0.640771
Q6P2Q9	Q6P2Q9	PRPF8	PRP8_HUMAN	20506.5	19509.7	0.951393
Q6P5R6	Q6P5R6	RPL22L1	RL22L_HUMAN	1	91656.3	91656.3
Q6UWY5	Q6UWY5	OLFML1	OLFL1_HUMAN	46762.2	2969.79	0.0635085
Q6Y7W6	Q6Y7W6	GIGYF2	GGYF2_HUMAN	169247	476023	2.8126
Q70UQ0	Q70UQ0	IKBIP	IKIP_HUMAN	203584	892589	4.38438
Q7L2E3	Q7L2E3	DHX30	DHX30_HUMAN	35454.7	149261712	4209.93
Q7Z2W4	Q7Z2W4	ZC3HAV1	ZCCHV_HUMAN	NaN	1	#VALUE!
Q7Z5H4	Q7Z5H4	VN1R5	VN1R5_HUMAN	513289	3.14705e+06	6.13114
Q7Z794	Q7Z794	KRT77	K2C1B_HUMAN	83624.2	38468.6	0.460018
Q86UE4	Q86UE4	MTDH	LYRIC_HUMAN	1	54891.7	54891.7
Q86V81	Q86V81	ALYREF	THOC4_HUMAN	91083.3	374861	4.11558
Q86Y46	Q86Y46	KRT73	K2C73_HUMAN	843235968	10607.2	1.25791e-05
Q86YZ3	Q86YZ3	HRNR	HORN_HUMAN	84227.1	113424	1.34665
Q8IWS0	Q8IWS0	PHF6	PHF6_HUMAN	163878	414742	2.5308
Q8IWZ3	Q8IWZ3	ANKHD1	ANKH1_HUMAN	211131	60620.8	0.287123
Q8IX18	Q8IX18	DHX40	DHX40_HUMAN	1	1560.13	1560.13
Q8N1G4	Q8N1G4	LRRC47	LRC47_HUMAN	1	38349.8	38349.8
Q8N1N4	Q8N1N4	KRT78	K2C78_HUMAN	187349	44799.1	0.239122
Q8NBJ5	Q8NBJ5	COLGALT1	GT251_HUMAN	152748	255957	1.67568
Q8NC51	Q8NC51	SERBP1	PAIRB_HUMAN	5427.07	23512.6	4.33246
Q8NE71	Q8NE71	ABCF1	ABCF1_HUMAN	828.768	38628.7	46.6097
Q8TBC3	Q8TBC3	SHKBP1	SHKB1_HUMAN	138488	209409	1.51212
Q8TDN6	Q8TDN6	BRIX1	BRX1_HUMAN	1	28024.6	28024.6
Q8WXE9	Q8WXE9	STON2	STON2_HUMAN	31705.4	1.24473e+06	39.2593
Q92499	Q92499	DDX1	DDX1_HUMAN	7641.86	43238.9	5.65816
Q92522	Q92522	H1-10	H1X_HUMAN	16898.2	97736.3	5.78383
Q92552	Q92552	MRPS27	RT27_HUMAN	1.64432	4304.85	2618.01
Q92598	Q92598	HSPH1	HS105_HUMAN	10285.4	11698.4	1.13738
Q92620	Q92620	DHX38	PRP16_HUMAN	1	2159.92	2159.92
Q92841	Q92841	DDX17	DDX17_HUMAN	101433	1.00335e+06	9.8918
Q92900	Q92900	UPF1	RENT1_HUMAN	8233.79	7871.79	0.956036
Q92979	Q92979	EMG1	NEP1_HUMAN	196.861	1181.42	6.00131
Q969X5	Q969X5	ERGIC1	ERGI1_HUMAN	707102	661741	0.93585
Q96AG4	Q96AG4	LRRC59	LRC59_HUMAN	58384	250935	4.298
Q96C36	Q96C36	PYCR2	P5CR2_HUMAN	112.733	123.587	1.09628
Q96EY7	Q96EY7	PTCD3	PTCD3_HUMAN	1	23434.2	23434.2
Q96FN4	Q96FN4	CPNE2	CPNE2_HUMAN	247813	134680	0.543472
Q96HS1	Q96HS1	PGAM5	PGAM5_HUMAN	59124.4	113670	1.92256
Q96HU8	Q96HU8	DIRAS2	DIRA2_HUMAN	841998	1.03163e+06	1.22521
Q96MN5	Q96MN5	TCEANC2	TEAN2_HUMAN	21797.2	67051.8	3.07616
Q96P63	Q96P63	SERPINB12	SPB12_HUMAN	173586	50203.2	0.289212
Q99460	Q99460	PSMD1	PSMD1_HUMAN	3.11345	3222.38	1034.99
Q99623	Q99623	PHB2	PHB2_HUMAN	41813.4	25692.8	0.614463
Q99729	Q99729	HNRNPAB	ROAA_HUMAN	1	32154.5	32154.5
Q99741	Q99741	CDC6	CDC6_HUMAN	11681.9	2860790	244.892
Q99798	Q99798	ACO2	ACON_HUMAN	11213	23319.7	2.07971
Q99832	Q99832	CCT7	TCPH_HUMAN	20820.3	51256.4	2.46185
Q99873	Q99873	PRMT1	ANM1_HUMAN	95245.8	89190.8	0.936427
Q9BQ67	Q9BQ67	GRWD1	GRWD1_HUMAN	44752.3	83990.2	1.87678
Q9BQG0	Q9BQG0	MYBBP1A	MBB1A_HUMAN	1	49548.1	49548.1
Q9BUQ8	Q9BUQ8	DDX23	DDX23_HUMAN	9537.46	22062.6	2.31326
Q9BVP2	Q9BVP2	GNL3	GNL3_HUMAN	1	34945.1	34945.1
Q9BY77	Q9BY77	POLDIP3	PDIP3_HUMAN	282034	72737	0.257902
Q9BZE4	Q9BZE4	GTPBP4	GTPB4_HUMAN	1	46323.2	46323.2
Q9GZR7	Q9GZR7	DDX24	DDX24_HUMAN	1	233.765	233.765
Q9H0S4	Q9H0S4	DDX47	DDX47_HUMAN	1	31606.8	31606.8
Q9NPD3	Q9NPD3	EXOSC4	EXOS4_HUMAN	15196.7	45868	3.0183
Q9NQT4	Q9NQT4	EXOSC5	EXOS5_HUMAN	1	66941.3	66941.3
Q9NQT5	Q9NQT5	EXOSC3	EXOS3_HUMAN	2883.99	66532.1	23.0694
Q9NR30	Q9NR30	DDX21	DDX21_HUMAN	16415.8	129297568	7876.41
Q9NRX1	Q9NRX1	PNO1	PNO1_HUMAN	1	25333.1	25333.1
Q9NSD9	Q9NSD9	FARSB	SYFB_HUMAN	6609.27	10574.4	1.59993
Q9NTK5	Q9NTK5	OLA1	OLA1_HUMAN	1	258.077	258.077
Q9NUD5	Q9NUD5	ZCCHC3	ZCHC3_HUMAN	1	11820.7	11820.7
Q9NUQ9	Q9NUQ9	CYRIB	CYRIB_HUMAN	152537	22288.1	0.146116
Q9NVI7	Q9NVI7	ATAD3A	ATD3A_HUMAN	16237.3	332204	20.4593
Q9NWT1	Q9NWT1	PAK1IP1	PK1IP_HUMAN	12998.1	15805.3	1.21597
Q9NYF8	Q9NYF8	BCLAF1	BCLF1_HUMAN	958682	1.61828e+06	1.68803
Q9NZI8	Q9NZI8	IGF2BP1	IF2B1_HUMAN	4030.02	159751	39.6403
Q9NZT1	Q9NZT1	CALML5	CALL5_HUMAN	90667.4	20809.5	0.229514
Q9P035	Q9P035	HACD3	HACD3_HUMAN	1	6760.6	6760.6
Q9P258	Q9P258	RCC2	RCC2_HUMAN	8692.72	64717.5	7.44502
Q9UHX1	Q9UHX1	PUF60	PUF60_HUMAN	264641	799704	3.02184
Q9UJS0	Q9UJS0	SLC25A13	CMC2_HUMAN	1	16049.3	16049.3
Q9UJZ1	Q9UJZ1	STOML2	STML2_HUMAN	1	80.2705	80.2705
Q9UMS4	Q9UMS4	PRPF19	PRP19_HUMAN	69123	672492	9.72892
Q9UN86	Q9UN86	G3BP2	G3BP2_HUMAN	16485.6	42611.7	2.58477
Q9UNQ2	Q9UNQ2	DIMT1	DIM1_HUMAN	1	48690.1	48690.1
Q9UNS2	Q9UNS2	COPS3	CSN3_HUMAN	1	139.197	139.197
Q9UNX4	Q9UNX4	WDR3	WDR3_HUMAN	1	9295.96	9295.96
Q9UQM7	Q9UQM7	CAMK2A	KCC2A_HUMAN	213857	82589.6	0.386191
Q9Y224	Q9Y224	RTRAF	RTRAF_HUMAN	81.8128	703.763	8.60212
Q9Y230	Q9Y230	RUVBL2	RUVB2_HUMAN	7364	27695.8	3.76098
Q9Y262	Q9Y262	EIF3L	EIF3L_HUMAN	3.05616	12838.8	4200.98
Q9Y265	Q9Y265	RUVBL1	RUVB1_HUMAN	16821.7	34098.9	2.02707
Q9Y285	Q9Y285	FARSA	SYFA_HUMAN	37808.3	18395.6	0.486548
Q9Y295	Q9Y295	DRG1	DRG1_HUMAN	1426.04	13062.4	9.15989
Q9Y2R4	Q9Y2R4	DDX52	DDX52_HUMAN	37.4338	310.557	8.29618
Q9Y2W1	Q9Y2W1	THRAP3	TR150_HUMAN	510337	761601	1.49235
Q9Y383	Q9Y383	LUC7L2	LC7L2_HUMAN	22705.3	67746.7	2.98375
Q9Y3F4	Q9Y3F4	STRAP	STRAP_HUMAN	176382	83510.5	0.473462
Q9Y3I0	Q9Y3I0	RTCB	RTCB_HUMAN	75277.8	154597	2.05369
Q9Y597	Q9Y597	KCTD3	KCTD3_HUMAN	52679.9	53329.4	1.01233
Q9Y5Q8	Q9Y5Q8	GTF3C5	TF3C5_HUMAN	1	288.705	288.705
Q9Y678	Q9Y678	COPG1	COPG1_HUMAN	49958	68855.4	1.37826

## Sheet: fc>2
PG.ProteinGroups	PG.ProteinAccessions	PG.Genes	PG.ProteinNames	IP-oe-NC	IP-CDC6-Flag	ratio CDC6/IgG
A0A075B6S2;A0A0A0MRZ7;A2NJV5	A0A075B6S2;A0A0A0MRZ7;A2NJV5	IGKV2D-29;IGKV2D-26;IGKV2-29	KVD29_HUMAN;KVD26_HUMAN;KV229_HUMAN	889980	2.6259e+06	2.95052
A6NHQ2;P22087	A6NHQ2;P22087	FBLL1;FBL	FBLL1_HUMAN;FBRL_HUMAN	11073.5	126502	11.4238
B9A064;P0DOX8	B9A064;P0DOX8	IGLL5;	IGLL5_HUMAN;IGL1_HUMAN	1.07546e+06	830248832	771.997
O00139	O00139	KIF2A	KIF2A_HUMAN	14936.7	241579	16.1736
O00148;Q13838	O00148;Q13838	DDX39A;DDX39B	DX39A_HUMAN;DX39B_HUMAN	80425.7	171260	2.12941
O00178	O00178	GTPBP1	GTPB1_HUMAN	1	59452.6	59452.6
O00571	O00571	DDX3X	DDX3X_HUMAN	246128	3100035	12.5952
O14579	O14579	COPE	COPE_HUMAN	53070.3	128838	2.42769
O14602;P47813	O14602;P47813	EIF1AY;EIF1AX	IF1AY_HUMAN;IF1AX_HUMAN	1	37930.6	37930.6
O15226	O15226	NKRF	NKRF_HUMAN	1	29703.7	29703.7
O15355	O15355	PPM1G	PPM1G_HUMAN	1	66166.7	66166.7
O43143	O43143	DHX15	DHX15_HUMAN	41387.8	197198	4.76465
O43684	O43684	BUB3	BUB3_HUMAN	18533.1	405457	21.8774
O43809	O43809	NUDT21	CPSF5_HUMAN	46708.1	176439	3.77748
O60506	O60506	SYNCRIP	HNRPQ_HUMAN	127373	598965	4.70246
O75534	O75534	CSDE1	CSDE1_HUMAN	4812.5	41357.9	8.59386
O94906	O94906	PRPF6	PRP6_HUMAN	23250.1	74660.5	3.21119
O95104;Q9UPN6	O95104;Q9UPN6	SCAF4;SCAF8	SCAF4_HUMAN;SCAF8_HUMAN	3.45161	8876.22	2571.61
O95232	O95232	LUC7L3	LC7L3_HUMAN	19503.8	57796.1	2.96332
O95433	O95433	AHSA1	AHSA1_HUMAN	1	24390.6	24390.6
O95793	O95793	STAU1	STAU1_HUMAN	1	47429.2	47429.2
O95816	O95816	BAG2	BAG2_HUMAN	1	16951.6	16951.6
P02765	P02765	AHSG	FETUA_HUMAN	102721	288428	2.80789
P04040	P04040	CAT	CATA_HUMAN	3625.53	26562.2	7.32642
P04637	P04637	TP53	P53_HUMAN	1	30955.9	30955.9
P05141	P05141	SLC25A5	ADT2_HUMAN	682235	2.75654e+06	4.04045
P05198	P05198	EIF2S1	IF2A_HUMAN	10883.2	195914	18.0015
P05386	P05386	RPLP1	RLA1_HUMAN	1	33034.8	33034.8
P05388	P05388	RPLP0	RLA0_HUMAN	25625.2	1.2798e+06	49.9429
P06310	P06310	IGKV2-30	KV230_HUMAN	979616	4.41082e+06	4.50261
P06312	P06312	IGKV4-1	KV401_HUMAN	206424	1.69408e+06	8.20681
P06748	P06748	NPM1	NPM_HUMAN	51572.1	1.43424e+06	27.8104
P07437	P07437	TUBB	TBB5_HUMAN	342284	774448	2.26259
P07910	P07910	HNRNPC	HNRPC_HUMAN	37415.5	129229	3.45389
P08865	P08865	RPSA	RSSA_HUMAN	2282.78	52251.7	22.8896
P09651	P09651	HNRNPA1	ROA1_HUMAN	80875.4	261092	3.22833
P09661	P09661	SNRPA1	RU2A_HUMAN	1.07879	56952	52792.5
P0CG47;P0CG48;P62979;P62987	P0CG47;P0CG48;P62979;P62987	UBB;UBC;RPS27A;UBA52	UBB_HUMAN;UBC_HUMAN;RS27A_HUMAN;RL40_HUMAN	564530	1.63344e+06	2.89345
P0DMV8;P0DMV9	P0DMV8;P0DMV9	HSPA1A;HSPA1B	HS71A_HUMAN;HS71B_HUMAN	477561	1.68367e+06	3.52555
P11142	P11142	HSPA8	HSP7C_HUMAN	659976	1528775	2.31641
P11940	P11940	PABPC1	PABP1_HUMAN	17070.3	75557.7	4.42627
P12236	P12236	SLC25A6	ADT3_HUMAN	149091	544138	3.6497
P12268	P12268	IMPDH2	IMDH2_HUMAN	32023.1	130933	4.0887
P13639	P13639	EEF2	EF2_HUMAN	153250	339641	2.21625
P13995	P13995	MTHFD2	MTDC_HUMAN	44821.3	101402	2.26235
P14210	P14210	HGF	HGF_HUMAN	60369.3	171453	2.84006
P14868	P14868	DARS1	SYDC_HUMAN	67923.7	263835	3.88428
P15104	P15104	GLUL	GLNA_HUMAN	35777.6	81393.5	2.27499
P15880	P15880	RPS2	RS2_HUMAN	102379	1.43025e+06	13.9701
P16403	P16403	H1-2	H12_HUMAN	56233.9	838022	14.9024
P16989	P16989	YBX3	YBOX3_HUMAN	30189.1	171538	5.6821
P17844	P17844	DDX5	DDX5_HUMAN	38673.1	132773	3.43321
P18124	P18124	RPL7	RL7_HUMAN	48615.1	1.31205e+06	26.9886
P18621	P18621	RPL17	RL17_HUMAN	15233.2	57932.9	3.80307
P19338	P19338	NCL	NUCL_HUMAN	249488	3.62498e+06	14.5296
P20042	P20042	EIF2S2	IF2B_HUMAN	5056.85	31640.6	6.25698
P21912	P21912	SDHB	SDHB_HUMAN	50937	158656	3.11474
P22234	P22234	PAICS	PUR6_HUMAN	2.15157	11190.9	5201.28
P23246	P23246	SFPQ	SFPQ_HUMAN	6874.36	84756.6	12.3294
P23284	P23284	PPIB	PPIB_HUMAN	71873.9	1.74423e+06	24.2679
P23396	P23396	RPS3	RS3_HUMAN	311786	1.26858e+06	4.06874
P26358	P26358	DNMT1	DNMT1_HUMAN	1	7438.98	7438.98
P26373	P26373	RPL13	RL13_HUMAN	64570.7	576681	8.931
P26599	P26599	PTBP1	PTBP1_HUMAN	46311.1	112810	2.43592
P27348	P27348	YWHAQ	1433T_HUMAN	1	190.091	190.091
P27635	P27635	RPL10	RL10_HUMAN	19789.8	687647	34.7476
P28066	P28066	PSMA5	PSA5_HUMAN	4.50603	16308.7	3619.3
P28070	P28070	PSMB4	PSB4_HUMAN	1	41939.6	41939.6
P30153	P30153	PPP2R1A	2AAA_HUMAN	2.46656	31163.2	12634.3
P31040	P31040	SDHA	SDHA_HUMAN	1	304.337	304.337
P31151	P31151	S100A7	S10A7_HUMAN	144285	633372	4.38974
P31943	P31943	HNRNPH1	HNRH1_HUMAN	31995.3	265980	8.31308
P32969	P32969	RPL9	RL9_HUMAN	514879	2.52659e+06	4.90715
P33992	P33992	MCM5	MCM5_HUMAN	10689.1	30298.3	2.83451
P33993	P33993	MCM7	MCM7_HUMAN	3.05526	18889	6182.46
P35030	P35030	PRSS3	TRY3_HUMAN	158736	842468	5.30737
P35268	P35268	RPL22	RL22_HUMAN	115303	1832188	15.8902
P35606	P35606	COPB2	COPB2_HUMAN	39046.5	231624	5.93201
P35637	P35637	FUS	FUS_HUMAN	2286.19	19768.8	8.64704
P36578	P36578	RPL4	RL4_HUMAN	109681	4.96366e+06	45.2555
P36873;P62136;P62140	P36873;P62136;P62140	PPP1CC;PPP1CA;PPP1CB	PP1G_HUMAN;PP1A_HUMAN;PP1B_HUMAN	14750.4	87059.9	5.90222
P38919	P38919	EIF4A3	IF4A3_HUMAN	65037.8	319971	4.91977
P39023	P39023	RPL3	RL3_HUMAN	18677	1.936e+06	103.657
P40227	P40227	CCT6A	TCPZ_HUMAN	23715.6	90898.6	3.83286
P40429	P40429	RPL13A	RL13A_HUMAN	92344	1.19393e+06	12.9292
P41091	P41091	EIF2S3	IF2G_HUMAN	22321.3	527727	23.6424
P42677;Q71UM5	P42677;Q71UM5	RPS27;RPS27L	RS27_HUMAN;RS27L_HUMAN	1	65887.8	65887.8
P43004	P43004	SLC1A2	EAA2_HUMAN	1	142.613	142.613
P43243	P43243	MATR3	MATR3_HUMAN	149.227	400.3	2.6825
P46776	P46776	RPL27A	RL27A_HUMAN	71173.6	477792	6.71305
P46777	P46777	RPL5	RL5_HUMAN	6938.53	443419	63.9068
P46778	P46778	RPL21	RL21_HUMAN	1	970679	970679
P46779	P46779	RPL28	RL28_HUMAN	1	46819.5	46819.5
P46781	P46781	RPS9	RS9_HUMAN	103436	1.60356e+06	15.503
P47897	P47897	QARS1	SYQ_HUMAN	1	9225.44	9225.44
P47914	P47914	RPL29	RL29_HUMAN	3710.9	182948	49.3
P49207	P49207	RPL34	RL34_HUMAN	1	26553.7	26553.7
P49368	P49368	CCT3	TCPG_HUMAN	13785.4	69796.8	5.06309
P49411	P49411	TUFM	EFTU_HUMAN	89774.4	482637	5.37611
P50914	P50914	RPL14	RL14_HUMAN	37358.2	1281827	34.3118
P50990	P50990	CCT8	TCPQ_HUMAN	44384.1	244932	5.51846
P50991	P50991	CCT4	TCPD_HUMAN	64892	153461	2.36486
P51114	P51114	FXR1	FXR1_HUMAN	37294.9	200777	5.38349
P51570	P51570	GALK1	GALK1_HUMAN	54735.8	143365	2.61922
P52272	P52272	HNRNPM	HNRPM_HUMAN	67278.4	279590	4.15572
P52292	P52292	KPNA2	IMA1_HUMAN	30279.4	63503.8	2.09726
P52597	P52597	HNRNPF	HNRPF_HUMAN	2.11395	70075	33148.8
P53007	P53007	SLC25A1	TXTP_HUMAN	13334.5	78548.5	5.89063
P53618	P53618	COPB1	COPB_HUMAN	49796.9	130089	2.6124
P53999	P53999	SUB1	TCP4_HUMAN	197.509	112752	570.868
P54136	P54136	RARS1	SYRC_HUMAN	3999.16	14173.1	3.54402
P55072	P55072	VCP	TERA_HUMAN	507751	1.1412e+06	2.24756
P55209	P55209	NAP1L1	NP1L1_HUMAN	1	263.82	263.82
P55795	P55795	HNRNPH2	HNRH2_HUMAN	1	100834	100834
P56192	P56192	MARS1	SYMC_HUMAN	2839.17	16573.9	5.8376
P56537	P56537	EIF6	IF6_HUMAN	1	786.21	786.21
P60201	P60201	PLP1	MYPR_HUMAN	109436	223033	2.03803
P60842	P60842	EIF4A1	IF4A1_HUMAN	214271	815957	3.80806
P60891	P60891	PRPS1	PRPS1_HUMAN	1	185506	185506
P61247	P61247	RPS3A	RS3A_HUMAN	344657	1.61138e+06	4.67532
P61313	P61313	RPL15	RL15_HUMAN	17762.9	945229	53.2136
P61978	P61978	HNRNPK	HNRPK_HUMAN	14380.1	41995.6	2.9204
P62241	P62241	RPS8	RS8_HUMAN	85088.7	1.31104e+06	15.4079
P62263	P62263	RPS14	RS14_HUMAN	66908	137012	2.04778
P62424	P62424	RPL7A	RL7A_HUMAN	10378.2	599037	57.7207
P62701	P62701	RPS4X	RS4X_HUMAN	943790	6.78422e+06	7.18827
P62714;P67775	P62714;P67775	PPP2CB;PPP2CA	PP2AB_HUMAN;PP2AA_HUMAN	10931.6	30882.6	2.82509
P62753	P62753	RPS6	RS6_HUMAN	83797.6	589533	7.0352
P62826	P62826	RAN	RAN_HUMAN	12465.4	36841.9	2.95553
P62829	P62829	RPL23	RL23_HUMAN	70988.2	270079	3.80456
P62847	P62847	RPS24	RS24_HUMAN	1	18137.6	18137.6
P62854;Q5JNZ5	P62854;Q5JNZ5	RPS26;RPS26P11	RS26_HUMAN;RS26L_HUMAN	10288.1	369330	35.8989
P62888	P62888	RPL30	RL30_HUMAN	16659.8	50462.9	3.02903
P62899	P62899	RPL31	RL31_HUMAN	1.42804	16519.3	11567.8
P62906	P62906	RPL10A	RL10A_HUMAN	15541.3	377522	24.2915
P62913	P62913	RPL11	RL11_HUMAN	134796	284351	2.10949
P62917	P62917	RPL8	RL8_HUMAN	93322.3	2.87319e+06	30.7878
P63010	P63010	AP2B1	AP2B1_HUMAN	161.882	936.033	5.78218
P63173	P63173	RPL38	RL38_HUMAN	12282.8	145943	11.8819
P63244	P63244	RACK1	RACK1_HUMAN	157970	394055	2.49449
P68104;Q5VTE0	P68104;Q5VTE0	EEF1A1;EEF1A1P5	EF1A1_HUMAN;EF1A3_HUMAN	2165462	7831674	3.61663
P68371	P68371	TUBB4B	TBB4B_HUMAN	952450	1.94734e+06	2.04456
P78346	P78346	RPP30	RPP30_HUMAN	3094.3	63536.5	20.5334
P78371	P78371	CCT2	TCPB_HUMAN	82447.5	265382	3.2188
P82930	P82930	MRPS34	RT34_HUMAN	3409.24	66712.2	19.5681
P83731	P83731	RPL24	RL24_HUMAN	14021.3	63339.5	4.51738
P84090	P84090	ERH	ERH_HUMAN	64721.6	193777	2.99401
P84098	P84098	RPL19	RL19_HUMAN	55913.3	367102	6.56556
Q00325	Q00325	SLC25A3	MPCP_HUMAN	60904.2	216802	3.55971
Q00839	Q00839	HNRNPU	HNRPU_HUMAN	38172	189775	4.97159
Q01780	Q01780	EXOSC10	EXOSX_HUMAN	1	14125.2	14125.2
Q02543	Q02543	RPL18A	RL18A_HUMAN	13568.2	88182.6	6.49922
Q02809	Q02809	PLOD1	PLOD1_HUMAN	7710.17	41903.2	5.4348
Q02878	Q02878	RPL6	RL6_HUMAN	166974	3.21473e+06	19.2529
Q02978	Q02978	SLC25A11	M2OM_HUMAN	30531.5	83746.9	2.74297
Q06787	Q06787	FMR1	FMR1_HUMAN	7265.28	28142.4	3.87355
Q06830	Q06830	PRDX1	PRDX1_HUMAN	365342	862903	2.3619
Q07020	Q07020	RPL18	RL18_HUMAN	146690	3.74204e+06	25.5098
Q07666	Q07666	KHDRBS1	KHDR1_HUMAN	5538.24	507696	91.671
Q08211	Q08211	DHX9	DHX9_HUMAN	156344	729873	4.66838
Q08945	Q08945	SSRP1	SSRP1_HUMAN	1.45954	11190	7666.76
Q08J23	Q08J23	NSUN2	NSUN2_HUMAN	1.46897	10078.6	6861.01
Q09028	Q09028	RBBP4	RBBP4_HUMAN	9063.79	94358.8	10.4105
Q0VDF9	Q0VDF9	HSPA14	HSP7E_HUMAN	1	7190.28	7190.28
Q12905	Q12905	ILF2	ILF2_HUMAN	38605.7	500126	12.9547
Q12906	Q12906	ILF3	ILF3_HUMAN	6858.13	52777.7	7.69563
Q13148	Q13148	TARDBP	TADBP_HUMAN	1	6465.33	6465.33
Q13151	Q13151	HNRNPA0	ROA0_HUMAN	1	73787.4	73787.4
Q13155	Q13155	AIMP2	AIMP2_HUMAN	1	14820.6	14820.6
Q13283	Q13283	G3BP1	G3BP1_HUMAN	4160.05	156602	37.6444
Q13310	Q13310	PABPC4	PABP4_HUMAN	2252.36	51689.7	22.9492
Q13347	Q13347	EIF3I	EIF3I_HUMAN	1	3731.75	3731.75
Q13547;Q92769	Q13547;Q92769	HDAC1;HDAC2	HDAC1_HUMAN;HDAC2_HUMAN	11884.7	87382.7	7.35256
Q13595	Q13595	TRA2A	TRA2A_HUMAN	1	4203.89	4203.89
Q13642	Q13642	FHL1	FHL1_HUMAN	1	114968	114968
Q13724	Q13724	MOGS	MOGS_HUMAN	1	25919.2	25919.2
Q14103	Q14103	HNRNPD	HNRPD_HUMAN	106027	334587	3.15568
Q14152	Q14152	EIF3A	EIF3A_HUMAN	75.9734	364.197	4.79374
Q14257	Q14257	RCN2	RCN2_HUMAN	1	348.744	348.744
Q14498	Q14498	RBM39	RBM39_HUMAN	106175	307959	2.90048
Q14624	Q14624	ITIH4	ITIH4_HUMAN	296725	3.92744e+06	13.236
Q15029	Q15029	EFTUD2	U5S1_HUMAN	17357.6	43000.1	2.47731
Q15233	Q15233	NONO	NONO_HUMAN	39917.8	1.14717e+06	28.7383
Q15365	Q15365	PCBP1	PCBP1_HUMAN	20849.8	44849.1	2.15106
Q15366	Q15366	PCBP2	PCBP2_HUMAN	112573	615176	5.46469
Q2TAY7	Q2TAY7	SMU1	SMU1_HUMAN	25747.8	141381	5.49098
Q5VTL8	Q5VTL8	PRPF38B	PR38B_HUMAN	3344.09	16760.8	5.01206
Q6P5R6	Q6P5R6	RPL22L1	RL22L_HUMAN	1	91656.3	91656.3
Q6Y7W6	Q6Y7W6	GIGYF2	GGYF2_HUMAN	169247	476023	2.8126
Q70UQ0	Q70UQ0	IKBIP	IKIP_HUMAN	203584	892589	4.38438
Q7L2E3	Q7L2E3	DHX30	DHX30_HUMAN	35454.7	149261712	4209.93
Q7Z5H4	Q7Z5H4	VN1R5	VN1R5_HUMAN	513289	3.14705e+06	6.13114
Q86UE4	Q86UE4	MTDH	LYRIC_HUMAN	1	54891.7	54891.7
Q86V81	Q86V81	ALYREF	THOC4_HUMAN	91083.3	374861	4.11558
Q8IWS0	Q8IWS0	PHF6	PHF6_HUMAN	163878	414742	2.5308
Q8IX18	Q8IX18	DHX40	DHX40_HUMAN	1	1560.13	1560.13
Q8N1G4	Q8N1G4	LRRC47	LRC47_HUMAN	1	38349.8	38349.8
Q8NC51	Q8NC51	SERBP1	PAIRB_HUMAN	5427.07	23512.6	4.33246
Q8NE71	Q8NE71	ABCF1	ABCF1_HUMAN	828.768	38628.7	46.6097
Q8TDN6	Q8TDN6	BRIX1	BRX1_HUMAN	1	28024.6	28024.6
Q8WXE9	Q8WXE9	STON2	STON2_HUMAN	31705.4	1.24473e+06	39.2593
Q92499	Q92499	DDX1	DDX1_HUMAN	7641.86	43238.9	5.65816
Q92522	Q92522	H1-10	H1X_HUMAN	16898.2	97736.3	5.78383
Q92552	Q92552	MRPS27	RT27_HUMAN	1.64432	4304.85	2618.01
Q92620	Q92620	DHX38	PRP16_HUMAN	1	2159.92	2159.92
Q92841	Q92841	DDX17	DDX17_HUMAN	101433	1.00335e+06	9.8918
Q92979	Q92979	EMG1	NEP1_HUMAN	196.861	1181.42	6.00131
Q96AG4	Q96AG4	LRRC59	LRC59_HUMAN	58384	250935	4.298
Q96EY7	Q96EY7	PTCD3	PTCD3_HUMAN	1	23434.2	23434.2
Q96MN5	Q96MN5	TCEANC2	TEAN2_HUMAN	21797.2	67051.8	3.07616
Q99460	Q99460	PSMD1	PSMD1_HUMAN	3.11345	3222.38	1034.99
Q99729	Q99729	HNRNPAB	ROAA_HUMAN	1	32154.5	32154.5
Q99741	Q99741	CDC6	CDC6_HUMAN	11681.9	2860790	244.892
Q99798	Q99798	ACO2	ACON_HUMAN	11213	23319.7	2.07971
Q99832	Q99832	CCT7	TCPH_HUMAN	20820.3	51256.4	2.46185
Q9BQG0	Q9BQG0	MYBBP1A	MBB1A_HUMAN	1	49548.1	49548.1
Q9BUQ8	Q9BUQ8	DDX23	DDX23_HUMAN	9537.46	22062.6	2.31326
Q9BVP2	Q9BVP2	GNL3	GNL3_HUMAN	1	34945.1	34945.1
Q9BZE4	Q9BZE4	GTPBP4	GTPB4_HUMAN	1	46323.2	46323.2
Q9GZR7	Q9GZR7	DDX24	DDX24_HUMAN	1	233.765	233.765
Q9H0S4	Q9H0S4	DDX47	DDX47_HUMAN	1	31606.8	31606.8
Q9NPD3	Q9NPD3	EXOSC4	EXOS4_HUMAN	15196.7	45868	3.0183
Q9NQT4	Q9NQT4	EXOSC5	EXOS5_HUMAN	1	66941.3	66941.3
Q9NQT5	Q9NQT5	EXOSC3	EXOS3_HUMAN	2883.99	66532.1	23.0694
Q9NR30	Q9NR30	DDX21	DDX21_HUMAN	16415.8	129297568	7876.41
Q9NRX1	Q9NRX1	PNO1	PNO1_HUMAN	1	25333.1	25333.1
Q9NTK5	Q9NTK5	OLA1	OLA1_HUMAN	1	258.077	258.077
Q9NUD5	Q9NUD5	ZCCHC3	ZCHC3_HUMAN	1	11820.7	11820.7
Q9NVI7	Q9NVI7	ATAD3A	ATD3A_HUMAN	16237.3	332204	20.4593
Q9NZI8	Q9NZI8	IGF2BP1	IF2B1_HUMAN	4030.02	159751	39.6403
Q9P035	Q9P035	HACD3	HACD3_HUMAN	1	6760.6	6760.6
Q9P258	Q9P258	RCC2	RCC2_HUMAN	8692.72	64717.5	7.44502
Q9UHX1	Q9UHX1	PUF60	PUF60_HUMAN	264641	799704	3.02184
Q9UJS0	Q9UJS0	SLC25A13	CMC2_HUMAN	1	16049.3	16049.3
Q9UJZ1	Q9UJZ1	STOML2	STML2_HUMAN	1	80.2705	80.2705
Q9UMS4	Q9UMS4	PRPF19	PRP19_HUMAN	69123	672492	9.72892
Q9UN86	Q9UN86	G3BP2	G3BP2_HUMAN	16485.6	42611.7	2.58477
Q9UNQ2	Q9UNQ2	DIMT1	DIM1_HUMAN	1	48690.1	48690.1
Q9UNS2	Q9UNS2	COPS3	CSN3_HUMAN	1	139.197	139.197
Q9UNX4	Q9UNX4	WDR3	WDR3_HUMAN	1	9295.96	9295.96
Q9Y224	Q9Y224	RTRAF	RTRAF_HUMAN	81.8128	703.763	8.60212
Q9Y230	Q9Y230	RUVBL2	RUVB2_HUMAN	7364	27695.8	3.76098
Q9Y262	Q9Y262	EIF3L	EIF3L_HUMAN	3.05616	12838.8	4200.98
Q9Y265	Q9Y265	RUVBL1	RUVB1_HUMAN	16821.7	34098.9	2.02707
Q9Y295	Q9Y295	DRG1	DRG1_HUMAN	1426.04	13062.4	9.15989
Q9Y2R4	Q9Y2R4	DDX52	DDX52_HUMAN	37.4338	310.557	8.29618
Q9Y383	Q9Y383	LUC7L2	LC7L2_HUMAN	22705.3	67746.7	2.98375
Q9Y3I0	Q9Y3I0	RTCB	RTCB_HUMAN	75277.8	154597	2.05369
Q9Y5Q8	Q9Y5Q8	GTF3C5	TF3C5_HUMAN	1	288.705	288.705
Q7Z2W4	Q7Z2W4	ZC3HAV1	ZCCHV_HUMAN	NaN	1	#VALUE!
